# Supplementary material for: Predicting age from binarized human oral microbial data combined with an ensemble of classifiers
Source: mSystems. 2025 Oct 31;10(11):e01182-25. doi: 10.1128/msystems.01182-25 (PMC12625745; doi:10.1128/msystems.01182-25)
Supplement: Supplemental Tables — Tables S1 to S10. [file msystems.01182-25-s0002.xlsx]

## Sheet: Table S1-1 2 3 4
Table S1-1 The relative abundance of phyla in this study.
sample	age	taxonomy of phylum
		d__Bacteria; p__Acidobacteriota	d__Bacteria; p__Actinobacteriota	d__Bacteria; p__Bacteroidota	d__Bacteria; p__Bdellovibrionota	d__Bacteria; p__Campylobacterota	d__Bacteria; p__Chloroflexi	d__Bacteria; p__Cyanobacteria	d__Bacteria; p__Deinococcota	d__Bacteria; p__Dependentiae	d__Bacteria; p__Desulfobacterota	d__Bacteria; p__Elusimicrobiota	d__Bacteria; p__Firmicutes	d__Bacteria; p__Fusobacteriota	d__Bacteria; p__Gemmatimonadota	d__Bacteria; p__Myxococcota	d__Bacteria; p__Patescibacteria	d__Bacteria; p__Planctomycetota	d__Bacteria; p__Proteobacteria	d__Bacteria; p__Spirochaetota	d__Bacteria; p__Synergistota	d__Bacteria; p__unclassified_Bacteria
Sample_1	6	0	0.265217	0.150072	0	0.00405653	2.00323e-05	0	5.00806e-05	0	0	0	0.432747	0.0350264	0	0	0.00964553	0	0.0991697	0.000761226	0	0.00323521
Sample_2	11	0	0.328595	0.102991	0	0.00257308	0	0	0	0	0	0	0.337788	0.0302536	0	0	0.00627968	0	0.191088	5.66758e-05	0	0.000374061
Sample_3	13	0	0.120371	0.0287762	0	0.000219427	0	0	0	0	0	0	0.612796	0.00406462	0	3.13467e-05	0.0028003	0	0.230607	0	0	0.000334364
Sample_4	19	0	0.0604241	0.207482	0	0.00141834	0	0	0	0	0	0	0.330603	0.0525219	0	7.23641e-05	0.0263261	0	0.320023	5.78913e-05	5.78913e-05	0.0010131
Sample_5	20	0	0.0968078	0.0798927	0	0.000612781	0	0	0	0	4.62476e-05	0	0.608399	0.00396573	0	0	0.00371137	0	0.204819	0.00105213	0.000150305	0.000543409
Sample_6	20	0	0.250047	0.0808555	0	0.000705406	0	0	0	0	0	0	0.228139	0.00952964	0	0	0.001677	0	0.42725	0.000532382	0.000146405	0.001118
Sample_7	20	0	0.100712	0.16707	0	0.00187772	0	0	0	0	0	0	0.360806	0.106546	0	0	0.0121048	0	0.249218	7.08575e-05	0	0.00159429
Sample_8	21	0	0.141669	0.189262	0	0.00233936	0	0	0	0	0	0	0.518344	0.019218	0	0	0.00633891	0	0.121709	0.000666591	7.54632e-05	0.000377316
Sample_9	22	0	0.014353	0.203507	0	0.000789979	0	0	0	0	0	0	0.365678	0.00915144	0	0	0.000697643	0	0.401535	0.00263668	0	0.00165177
Sample_10	23	0	0.0689121	0.239737	0	0.00256331	0	0	0	0	0	0	0.259229	0.0736425	0	0	0.00383877	0	0.346431	0.000148598	0	0.00549811
Sample_11	25	0	0.273304	0.107983	0	0.0010343	0	0	0	0	0	0	0.209451	0.0114129	0	0	0.00148606	0	0.393901	0.00039232	0	0.0010343
Sample_12	25	0	0.20932	0.00697149	0	0.000165524	0	0	0	0	0	0	0.604796	0.00140209	0	0	0.000584203	0	0.176128	0.000340785	1.94734e-05	0.000272628
Sample_13	26	2.9536e-05	0.0727767	0.108087	0	0.000531648	0	0	2.9536e-05	0	0	0	0.541557	0.00385445	0	0	0.00265824	0	0.269117	0.000472576	0.000383968	0.000502112
Sample_14	27	0	0.260164	0.188444	0	0.00402365	0	0	0	0	0	0	0.377212	0.0193364	0	0	0.0039283	0	0.145919	9.53471e-05	0.000114416	0.000762777
Sample_15	28	0	0.18651	0.0479608	0	0.000417051	0	0	0	0	0	0	0.281839	0.0270205	0	0	0.00204135	0	0.452566	0.0001756	0	0.00147065
Sample_16	29	0	0.365296	0.0429641	0	0.0036671	0	0	0	0	0	0	0.299817	0.00313879	0	6.21543e-05	0.00233079	0	0.276788	0.00421095	0.00102555	0.000699236
Sample_17	31	0	0.159872	0.128076	0	0.00130614	0	0	0	0	0	0	0.36697	0.0136585	0	0	0.00511261	0	0.323326	0.000317206	0.000261228	0.00110089
Sample_18	32	0	0.148196	0.167514	0	0.000921936	0	0	0	0	0	0	0.338007	0.0216762	0	0	0.00340902	0	0.31884	4.28807e-05	0	0.00139362
Sample_19	37	0	0.144069	0.104029	0	0.00122953	0	0	0	0	0	0	0.462018	0.00408061	0	0	0.00192448	0	0.273882	0.0068426	0.00108698	0.000837506
Sample_20	37	0	0.213282	0.104006	0	0.00140292	3.79168e-05	0	0	0	5.68753e-05	0	0.331791	0.018238	0	0	0.00310918	0	0.324246	0.00206647	0.000625628	0.00113751
Sample_21	38	0	0.189279	0.123167	0	0.000645655	0	0	0	0	0	0	0.311002	0.0235664	0	0	0.00152918	0	0.349775	0.000424773	0.000101945	0.000509727
Sample_22	39	0	0.255022	0.136629	0	0.00562116	8.71498e-05	0	0	0	0	0.000217874	0.509456	0.00376923	0	0	0.00808314	0	0.0744913	0.00348599	0.00137261	0.00176478
Sample_23	39	0	0.296867	0.0401891	0	0.000763737	0	0	0	0	0	0	0.279239	0.0255542	0	8.25662e-05	0.00167196	0	0.354849	0.000206415	0	0.000577963
Sample_24	41	0	0.263103	0.174162	0	0.0066052	0	0	0	0	0.00070096	0	0.458455	0.0468834	0	0.00016176	0.020247	0	0.0118624	0.0108918	0.00603904	0.00088968
Sample_25	42	0	0.153105	0.0590408	0	0.00119842	0	0	0	0	2.44577e-05	4.89153e-05	0.265953	0.0154572	0	0	0.00158975	0	0.498129	0.00494045	0.000342407	0.000171204
Sample_26	42	0	0.200847	0.144286	0	0.00694654	0	0	0	0	0	0	0.181793	0.0175922	0	0	0.0185169	0	0.42847	0.000838746	0	0.000709708
Sample_27	43	0	0.190729	0.0966034	0	0.00086996	0	0	0	0	0	0	0.268439	0.0150919	0	0	0.00406612	0	0.422592	0.000321507	9.45609e-05	0.00119147
Sample_28	48	0	0.230822	0.108215	0	0.00140689	0	0	0	0	0	0	0.386503	0.0104248	0	0	0.00606578	0	0.253771	0.00156834	0.000276766	0.000945616
Sample_29	48	0	0.0808158	0.144167	0	0.00136407	0	0	0	0	0	0	0.251392	0.0345714	0	0	0.00330956	0	0.479863	0.00203493	0.000872113	0.00161005
Sample_30	49	0	0.217255	0.106677	0	0.0012497	0	0	0	0	0	0	0.354183	0.0294111	0	0	0.0104932	0	0.278856	0.000560212	0.000258559	0.00105578
Sample_31	47	0	0.051431	0.198269	0	0.000751559	0	0	6.09372e-05	0	0	0	0.154841	0.00243749	0	0	0.00692653	0	0.582357	0.000528123	0.000121874	0.00227499
Sample_32	49	0	0.0734387	0.0163804	0	0.000341258	4.55011e-05	0	0.000182004	0	0	0	0.390854	0.00273006	0	4.55011e-05	0.0020703	0	0.508611	0.000887271	2.27505e-05	0.00439085
Sample_33	55	0	0.215734	0.038884	0	7.68079e-05	0	0	0	0	0	0	0.228196	0.00180498	0	0	0.00113292	0	0.512232	0.000614463	0.00019202	0.00113292
Sample_34	51	0	0.0587116	0.116662	0	0.000880198	0	0	0	0	0	0	0.281211	0.00768389	0	0	0.0037111	0	0.53045	7.13674e-05	0	0.000618517
Sample_35	52	0	0.156001	0.100844	0	0.0005873	0	0	0	0	0	0	0.597822	0.0126514	0	0	0.00296097	0	0.126465	0.000807537	0.000269179	0.0015906
Sample_36	52	0	0.141003	0.0116679	0	0.000519121	0	0	0	0	0.00022248	0	0.188218	0.000791041	0	0	0.00346081	0	0.65078	0.00215064	0.000395521	0.000791041
Sample_37	53	0	0.247364	0.0439063	0	0.000943931	0.000134847	0	0	0	0	0.000107878	0.394671	0.0103832	0	0	0.00264301	0	0.297527	0.000755144	0.000242725	0.0013215
Sample_38	54	0	0.0561572	0.212865	0	0.00660314	0	0	0	0	0	0	0.484528	0.0829558	0	0	0.011398	0	0.137711	0.00646092	0.000162539	0.00115809
Sample_39	55	0	0.233882	0.0802925	0	0.000877514	0	0	0	0	7.31261e-05	0	0.666155	0.0115296	0	0	0.0017794	0	0.00236441	0.00163315	0.000487508	0.000926264
Sample_40	56	0	0.199894	0.0413913	0	0.00135709	0	0	0	0	0.000125657	0	0.205876	0.0128924	0	0	0.00291523	0	0.531753	0.00103038	0.000351838	0.00241261
Sample_41	56	0	0.0692386	0.0204617	0	0.000688615	0	0	0	0	0	0	0.0893396	0.00180352	0	0	0.00227899	0	0.8135	0.000655824	0.000295121	0.00173793
Sample_42	57	0	0.327858	0.0121609	0	0.0006387	0	0	0	0	0	0	0.51004	0.00365336	0	0	0.0012774	0	0.143248	0.00025548	0.000153288	0.000715344
Sample_43	34	0	0.0145745	0.206619	0	0.00280644	0	0	0	0	0.000203365	0	0.144348	0.0709879	0	0	0.00709066	0	0.546591	0.00542307	0.000840575	0.000515191
Sample_44	70	0	0.0807683	0.182502	0	0.00832748	0	0	0	0	0	0	0.58748	0.0310963	0	0	0.0128719	0	0.0876552	0.00624268	0.00271726	0.000339658
Sample_45	36	0	0.0129122	0.170013	0	0.00753306	0	0	0	0	0	0	0.180459	0.0676525	0	0	0.0168406	0	0.511333	0.0279895	0.00445288	0.000814687
Sample_46	68	0	0.188838	0.0653956	0	0.00172717	0	0	0	3.38662e-05	0.000152398	0	0.251355	0.0239603	0	0	0.00389461	0	0.461799	0.00142238	0.000965186	0.000457193
Sample_47	61	0	0.0857581	0.126651	2.73988e-05	0.00287687	0	0	5.47975e-05	0	0	0	0.209929	0.0179051	0	0	0.00409611	0	0.549044	0.00294537	0.000178092	0.000534276
Sample_48	65	0	0.0596162	0.165696	0	0.00611644	0	0	0	0	0.000337247	0	0.16847	0.0241898	0	0	0.00133366	0	0.562437	0.00985682	0.000843119	0.00110372
Sample_49	45	0	0.125205	0.103609	0	0.0071027	0	0	7.68898e-05	0	0	0	0.26724	0.0510164	0	0	0.00318132	0	0.436888	0.00471911	0.00015378	0.000807343
Sample_50	35	0	0.0387871	0.234052	0	0.00503361	6.53716e-05	0	0	0	0.00041402	0	0.380833	0.0604905	0	0	0.00248412	0	0.252084	0.0185655	0.00521883	0.00197204
Sample_51	19.6959	0	0.0283706	0.19049	0	0.00402043	0	0	0	0	3.79286e-05	0	0.304516	0.0256777	0	0	0.00311014	0	0.437026	0.00561343	0.000581572	0.000556286
Sample_52	21.0575	0	0.0713895	0.110563	0	0.00753842	0	0	0	0	0	0	0.381657	0.0274637	0	0	0.00740956	0	0.393463	0.000257724	6.44309e-05	0.000193293
Sample_53	21.7616	0	0.0148617	0.33904	0	0.00802406	0	0	0	0	7.28514e-05	0	0.20517	0.180942	0	0	0.0209084	0	0.217628	0.0107612	0.00233124	0.000260184
Sample_54	21.1288	0	0.110578	0.199898	0	0.0144609	0	0	0	0	0.00018338	0	0.368333	0.142264	0	0	0.0132034	0	0.147778	0.00209578	0.000144085	0.00106099
Sample_55	22.4192	0	0.0924177	0.139431	0	0.00199261	3.11345e-05	0	0	0	0	0	0.34303	0.0420939	0	0	0.00776288	0	0.363589	0.0080846	0.000861389	0.000705716
Sample_56	22.9808	0	0.0192414	0.186655	0	0.00914831	0	0	0	0	0.000359933	0	0.206212	0.131661	0	0	0.00652379	0	0.421722	0.0165869	0.00166469	0.000224958
Sample_57	22.2712	0	0.0655558	0.0755121	0	0.00575713	0	0	0	0	0.000340803	0	0.354435	0.0889738	0	0	0.00581799	0	0.400467	0.00261688	0.000328631	0.000194744
Sample_58	24.2904	0	0.308931	0.293075	0	0.0152757	0	0	2.57818e-05	0	0	0	0.266971	0.0114987	0	0	0.0229201	0	0.0597623	0.020329	5.15637e-05	0.00116018
Sample_59	26.989	0	0.0932278	0.245071	0	0.00495291	0	0	0	0	0	0	0.257785	0.0821325	0	0	0.0155607	0	0.299397	0.00109198	0.000272995	0.000506991
Sample_60	28.263	0	0.0391397	0.293417	0	0.0284552	0	0	0	0	0	0	0.462384	0.0180327	0	0	0.00191632	0	0.156407	6.89322e-05	0	0.000179224
Sample_61	28.5041	0	0.0408006	0.29284	0	0.0116217	0	0	3.24932e-05	0	0.00127807	0.000552384	0.193595	0.0687231	0	0	0.0207957	0	0.336099	0.0290922	0.0038017	0.000769006
Sample_62	30.4137	0	0.141157	0.0616753	0	0.00931896	0	0	0	0	0	0	0.404041	0.0922713	1.93339e-05	0	0.00801392	0	0.279376	0.00351878	0.000338344	0.000270675
Sample_63	31.326	0	0.102665	0.233236	0	0.00490588	0	0	0	0	0.00048232	0	0.362911	0.0127057	0	0	0.00343136	0	0.270898	0.0068076	0.00162611	0.000330733
Sample_64	31.9178	0	0.129925	0.212321	0	0.00804247	0	0	0	0	4.83758e-05	0	0.290315	0.145164	0	0	0.00632513	0	0.207085	0.000507946	3.62818e-05	0.000229785
Sample_65	34.6219	0	0.11379	0.11972	0	0.00364699	1.7042e-05	0	0	0	0	0	0.254608	0.0560682	0	0	0.00323798	0	0.44587	0.00232624	0.000664639	5.11261e-05
Sample_66	34.6411	0	0.0509268	0.21972	0	0.00306854	0	0	0	0	5.45171e-05	0	0.204992	0.105093	0	0	0.046285	0	0.368419	0.00132399	7.00935e-05	4.6729e-05
Sample_67	35.5507	0	0.0197706	0.263623	0	0.00383385	0	0	0	0	5.36953e-05	3.22172e-05	0.185925	0.237945	0	0	0.0217466	0	0.263848	0.00259885	0.000139608	0.000483258
Sample_68	35.4411	0	0.145595	0.182357	0	0.0170601	3.59538e-05	0	0.00318191	0	0.000197746	0	0.190348	0.0254822	0	0	0.00696604	0	0.41861	0.00775702	0.00159994	0.00080896
Sample_69	36.6877	0	0.0235777	0.203006	0	0.0162457	2.62169e-05	0	0	0	0.00137202	7.86507e-05	0.20631	0.129214	0	0	0.0149961	0	0.380932	0.0175828	0.00589006	0.000769029
Sample_70	38.5726	0	0.0913238	0.197645	0	0.00988474	0	0	0	0	9.00432e-05	0	0.241636	0.243057	0	0	0.0102749	0	0.195724	0.00890427	0.00109052	0.000370178
Sample_71	37.811	0	0.110401	0.216806	0	0.0170298	0	0	0	0	0.000337225	0	0.451435	0.148845	0	0	0.00413596	0	0.0348829	0.012884	0.00252918	0.000714123
Sample_72	40.6603	0	0.170456	0.152185	0	0.00862283	3.10919e-05	4.14559e-05	0.00234226	0	0.000176188	0	0.125601	0.0362532	0	0	0.0163336	0	0.479852	0.00636349	0.00138877	0.000352375
Sample_73	41.9808	0	0.17475	0.191495	0	0.00975563	0	0	0	0	0	0	0.315468	0.0485441	0	0	0.0157452	0	0.215198	0.0255008	0.00311712	0.000425545
Sample_74	42.0658	0	0.101344	0.162822	0	0.0120102	0	0	0	0	0	0	0.256923	0.0669735	0	0	0.00226222	0	0.384326	0.0125248	0.000611674	0.000203891
Sample_75	42.4082	0	0.0295253	0.214714	0	0.00735467	0	2.13179e-05	0	0	0.000234497	0	0.391204	0.270396	0	0	0.00483916	0	0.0703383	0.00854847	0.00248353	0.000341086
Sample_76	43.6137	0	0.216912	0.173215	0	0.00512382	1.98983e-05	0	0	0	0	0	0.259802	0.0264349	0	0	0.00300465	0	0.295928	0.0185353	0	0.00102476
Sample_77	43.726	0	0.123262	0.107139	0	0.00338198	6.48599e-05	0	0	0	0.000315034	0	0.381228	0.0755617	0	0	0.00582812	0	0.288886	0.013009	0.00114895	0.000176048
Sample_78	44.674	0	0.0965126	0.244227	0	0.00298007	0	0	0	0	8.31647e-05	0	0.258781	0.0267374	0	0	0.00654229	0	0.361281	0.00160785	0.000651457	0.000596014
Sample_79	44.8301	0	0.117615	0.127043	0	0.00921267	0	0	0	0	0.000107465	0	0.355455	0.0400258	0	0	0.00573472	0	0.333845	0.00926152	0.0013482	0.000351703
Sample_80	45.3178	0	0.0921094	0.325326	0	0.00257564	0	0	0	0	6.01786e-05	0	0.226729	0.0184147	0	0	0.0035024	0	0.329743	0.000794358	0.000276822	0.000469393
Sample_81	45.5342	0	0.117431	0.237874	0	0.00585558	0	0	0.000337822	0	0.000168911	0	0.239901	0.0891662	0	0	0.0212077	0	0.27768	0.00843617	0.00160465	0.000337822
Sample_82	45.8575	0	0.063715	0.273975	0	0.00249636	0	0	2.31144e-05	0	0	0	0.218593	0.0739431	0	0	0.0213809	0	0.342637	0.00229989	0.000600975	0.000335159
Sample_83	47.5151	0	0.037944	0.22247	0	0.012697	0	0	0	0	0.000543189	0	0.235235	0.177872	0	0	0.0151753	0	0.276461	0.0181968	0.00277253	0.000633721
Sample_84	48.9753	0	0.0247824	0.175363	0	0.0088207	2.69472e-05	0	0	0	0.000251507	0	0.315381	0.048424	0	0	0.00511098	0	0.406237	0.0133209	0.00150006	0.000781468
Sample_85	49.3288	0	0.199791	0.336025	0	0.00326109	0	0	2.21843e-05	0	0	0	0.2728	0.0349735	0	0	0.0112696	0	0.129967	0.0111365	0.000354948	0.000399317
Sample_86	49.7479	0	0.0284073	0.362858	0	0.00962626	0	0	1.71438e-05	0	0.00289731	0	0.259018	0.0747728	0	0	0.00687468	0	0.136182	0.111975	0.0070804	0.000291445
Sample_87	50.3973	0	0.0725252	0.142546	0	0.013233	0	0	0	0	0.000463451	0	0.23139	0.133178	0	0	0.0201946	0	0.368937	0.0098015	0.00643902	0.00129175
Sample_88	51.0767	0	0.0474922	0.193817	0	0.00328471	5.83085e-05	0	0	0	0.000806601	0.000874627	0.323515	0.0440035	0	0	0.00905725	0	0.33954	0.0334593	0.00363456	0.00045675
Sample_89	51.189	0	0.0532052	0.202965	0	0.00687717	4.41977e-05	0	0	0	0.000627608	0.000671805	0.274362	0.0976416	0	0	0.0144085	2.65186e-05	0.323032	0.0217718	0.0042695	9.7235e-05
Sample_90	51.4658	0	0.0449123	0.178073	0	0.00499821	0	0	0	0	7.95893e-05	0	0.140762	0.0782124	0	0	0.00807832	0	0.540324	0.00403518	0.000453659	7.16304e-05
Sample_91	53.8521	0	0.120859	0.107667	0	0.01284	0	0	0.000148225	0	0.00161195	0	0.292744	0.101015	0	0	0.00365004	0	0.311347	0.0408175	0.00685541	0.000444675
Sample_92	54.2493	0	0.193727	0.194066	0	0.00505776	0	0	0	0	0	0	0.291099	0.0229701	0	0	0.00690188	0	0.283181	0.00223735	0.000501709	0.000257634
Sample_93	56.5863	0	0.220373	0.129132	0	0.00250424	0	0	0	0	0	0	0.178345	0.0490115	0	0	0.00404411	0	0.412437	0.00318863	0.0005444	0.000419965
Sample_94	57.9205	0	0.118129	0.307035	0	0.00687257	6.56093e-05	0	0	0	3.28046e-05	0.000164023	0.290042	0.0200764	0	0	0.0194203	0	0.228369	0.00811915	0.00116456	0.000508472
Sample_95	56.2521	0	0.214196	0.335466	0	0.00679824	0	0	2.58488e-05	0	0.000310186	0	0.276363	0.0395487	0	0	0.0187662	0	0.0978119	0.00788389	0.00219715	0.000633296
Sample_96	57.9973	0	0.179053	0.2314	0	0.00604492	0	0	0.000181907	0	0.000321836	0.000111943	0.281075	0.0475478	0	0	0.00559715	0	0.238159	0.00759812	0.00223886	0.000671657
Sample_97	60.0712	0	0.175252	0.128065	0	0.0116665	0	0	3.32694e-05	0	0.000299424	0	0.388808	0.105808	0	0	0.0038038	0	0.176294	0.00704202	0.00235104	0.000576669
Sample_98	61.8219	0	0.0884676	0.103368	0	0.0100148	0	0	0	0	0.000176472	0	0.199435	0.0622394	0	0	0.00526107	0	0.526813	0.00286767	0.000606622	0.000750006
Sample_99	72.7918	0	0.0604729	0.312543	0	0.0044483	0	0	0	0	6.67913e-05	0	0.185934	0.066778	0	0	0.00297889	0	0.364988	0.0013759	6.67913e-05	0.000347315
Sample_100	74.6219	0	0.0233892	0.254275	0	0.00161994	0	0	0	0	5.54773e-05	0	0.140424	0.0863559	0	0	0.0128818	0	0.479213	0.00125379	9.98591e-05	0.000432723
Sample_101	17.9562	0	0.0454898	0.252707	0	0.0168387	0	0	0	0	1.80479e-05	0	0.411637	0.112177	0	0	0.0231916	0	0.129954	0.00672286	0.00100166	0.000261695
Sample_102	20.7178	0	0.251106	0.0609057	0	0.00523253	0	0	0.00013303	0	0	0	0.454664	0.0561499	0	0	0.00273821	0	0.168294	0.000432349	2.21717e-05	0.00032149
Sample_103	21.8466	0	0.0516632	0.148825	0	0.00651493	0	0	0	0	2.12213e-05	0	0.399448	0.0514934	0	0	0.0162343	0	0.323083	0.00204785	0.000339541	0.00032893
Sample_104	22.4767	0	0.0649355	0.296472	0	0.00750395	0	0	0.000329121	0	0.000362033	0	0.354562	0.147397	0	0	0.0113382	0	0.0897512	0.0218207	0.00470642	0.000822801
Sample_105	23.1863	0	0.069734	0.170064	0	0.00449935	0	0	0	0	7.01197e-05	0.000186986	0.269458	0.0798312	0	0	0.00667306	0	0.393886	0.00469802	0.000899869	0
Sample_106	23.3671	0	0.0375935	0.167265	0	0.0049472	0	0	0	0	0	0	0.263703	0.11543	0	0	0.016408	0	0.391534	0.00271509	0.000234959	0.000169693
Sample_107	24.137	0	0.0239622	0.0618208	0	0.00215695	0	0	0	0	0	0	0.508286	0.0376936	0	0	0.00324132	0	0.360835	0.00150869	0.000153226	0.000341812
Sample_108	25.137	0	0.0628673	0.0766019	0	0.00516553	0	0	0	0	0	0	0.276863	0.0387897	0	0	0.00555173	0	0.530311	0.00329483	0.000253449	0.000301725
Sample_109	26.9288	0	0.106717	0.140253	0	0.00860723	0	0	0	0	0.000195152	0	0.45454	0.0837099	0	0	0.0075493	0	0.192594	0.00403657	0.00070871	0.00108874
Sample_110	27.3753	0	0.0620677	0.193352	0	0.00782954	0	0	0	0	0.000382156	0	0.365379	0.0551703	0	0	0.0127789	0	0.283802	0.013711	0.00517309	0.000354193
Sample_111	28.211	0	0.0832859	0.0819719	0	0.00316996	0	0	0	0	0	0	0.321575	0.0331491	0	0	0.00823647	0	0.467528	0.00055542	0	0.000528326
Sample_112	33.3479	0	0.0240917	0.28318	2.08496e-05	0.0358509	0.000187647	0	0.0016367	0	0.00349231	0	0.36686	0.0588793	0	0	0.0153557	0	0.122189	0.0722648	0.0141256	0.00186604
Sample_113	33.6767	0	0.0916736	0.241555	0	0.0154879	2.55857e-05	0	0	0	0.0004179	0	0.518878	0.046583	0	0	0.00931319	0	0.0643566	0.00970551	0.00156073	0.000443485
Sample_114	33.7918	0	0.130156	0.205137	0	0.000897341	0	0	0	0	0	0	0.378793	0.0458632	0	0	0.0345106	0	0.202445	0.00204989	0.000148185	0
Sample_115	35.2493	0	0.0817049	0.131401	0	0.00763563	0	0	2.76653e-05	0	0.0018628	0	0.306255	0.0765038	0	0	0.014303	0	0.348436	0.0265126	0.00506275	0.000295097
Sample_116	35.474	0	0.0879091	0.184271	0	0.0143688	0	0	0	0	5.79971e-05	0	0.516826	0.117009	0	0	0.0078876	0	0.0651742	0.00501675	0.00079746	0.000681466
Sample_117	35.8356	0	0.0651904	0.0947451	0	0.00305272	0	0	0	0	0	0	0.175704	0.0435505	0	0	0.00385283	0	0.611615	0.00150174	0.000393899	0.000393899
Sample_118	36.7315	0	0.124864	0.164247	0	0.00544269	0	0	0	0	4.89231e-05	0	0.288989	0.0556011	0	0	0.005406	0	0.351231	0.00321669	0.000379154	0.000574846
Sample_119	36.9616	0	0.0388056	0.101371	0	0.00311954	0	0	0	0	0.000138033	0	0.317999	0.0321984	0	0	0.00571455	0	0.495261	0.00446305	0.000496917	0.000432502
Sample_120	38.0521	0	0.0741305	0.208325	0	0.0124514	0	0	0.000105075	0	5.25376e-05	0	0.36402	0.0779001	0	0	0.00503047	0	0.250827	0.00555585	0.000906273	0.000696123
Sample_121	38.4137	0	0.0182117	0.215476	0	0.0114687	0.000108634	0	1.55192e-05	0	0.00137345	0	0.426916	0.0928666	0	0	0.00546274	0	0.172488	0.0437563	0.00796909	0.00388755
Sample_122	41.1534	0	0.0803666	0.196058	0	0.0104482	0	0	0	0	0.00134306	0	0.292897	0.0800802	0	0	0.00508587	0	0.304481	0.023237	0.00555001	0.000454272
Sample_123	41.2301	0	0.0772239	0.1266	0	0.0126729	7.04705e-05	0	0.000364098	0	0.00214935	0	0.319043	0.0633178	9.39607e-05	0	0.00774001	0	0.372166	0.0156562	0.00158559	0.00131545
Sample_124	42.4	0	0.0756092	0.146535	0	0.024893	2.1884e-05	0	0	0	0.00105043	0.000350144	0.344071	0.0364806	0	0	0.0132617	0	0.32965	0.0250791	0.00212275	0.00087536
Sample_125	43.2	0	0.00998752	0.107791	0	0.00380864	0	0	0	0	0	0	0.444037	0.0658507	0	0	0.00642313	0	0.351789	0.00784346	0.00225262	0.00021712
Sample_126	46.1479	0	0.092333	0.133532	0	0.0055633	0	0	0	0	0.000139399	0	0.358345	0.0917628	0	0	0.00555063	0	0.301559	0.00865543	0.00157141	0.000988468
Sample_127	46.6384	0	0.0545427	0.152569	0	0.0125852	0	0	0	0	0	0	0.449883	0.170831	0	0	0.00874962	0	0.148164	0.00234001	9.15658e-05	0.000244175
Sample_128	47.4192	0	0.0812624	0.160233	0	0.00404392	0	0	0	0	0.000119998	0	0.427995	0.0423952	0	0	0.00956381	0	0.268507	0.00417592	0.000695986	0.00100798
Sample_129	48.2767	0	0.026546	0.152011	0	0.00732837	6.3725e-05	0	0.000209382	0	0.000655457	0.000245796	0.223657	0.0700884	0	0	0.00837529	0	0.487232	0.0179158	0.00451537	0.00115615
Sample_130	48.589	0	0.0325358	0.158852	0	0.00340601	0	0	0	0	0	0.000105124	0.123331	0.079442	0	0	0.0183336	0	0.577855	0.00528772	0.00044152	0.000409983
Sample_131	49.0548	0	0.0684071	0.177386	0	0.010915	0	0	0	0	0.000250769	0.000382752	0.439123	0.0708488	0	0	0.00535853	0	0.207293	0.017831	0.00133303	0.000871092
Sample_132	50.0521	0	0.0712902	0.202697	0	0.00799654	6.88509e-05	0	0	0	0.000324583	0	0.249407	0.0745262	0	0	0.00509497	0	0.377214	0.0092752	0.00157373	0.000531135
Sample_133	50.6411	0	0.0413017	0.167273	0	0.00734706	0.000127553	0	0.000102043	0	0.000680284	0.000722801	0.288432	0.0751798	0	0	0.00572289	0	0.381648	0.0257147	0.00488104	0.000867362
Sample_134	51.7425	0	0.0914137	0.0583836	0	0.00554196	0	0	0	0	5.74722e-05	0.000155996	0.285809	0.0668648	0	0	0.00453209	0	0.483062	0.00283256	0.00129723	4.92619e-05
Sample_135	51.8082	0	0.0763754	0.0783711	0	0.00496687	0	0	0	0	0.000156967	0	0.324652	0.0307542	0	0	0.0023545	0	0.469139	0.00862195	0.0042381	0.000369992
Sample_136	53.5671	0	0.10786	0.259265	0	0.00676116	2.77097e-05	0	0.000152403	0	0.000692741	0	0.435139	0.0614185	0	0	0.0122892	0	0.0820067	0.0291229	0.00462751	0.000637322
Sample_137	55.3671	0	0.0453381	0.161099	0	0.00514328	0	0	0	0	0.000150719	0	0.326655	0.0872944	0	0	0.00910906	0	0.352522	0.0113887	0.00126227	3.76797e-05
Sample_138	56	0	0.0219887	0.263188	0	0.0021472	0	0	2.29647e-05	0	4.59295e-05	2.29647e-05	0.105075	0.163647	0	0	0.020186	0	0.418498	0.00422551	0.000505224	0.000447813
Sample_139	56.4384	0	0.0618116	0.106296	0	0.007485	0	0	0	0	0	0	0.16966	0.0471405	0	0	0.00553039	0	0.600697	0.00108078	8.04838e-05	0.000218456
Sample_140	57.1507	0	0.0787228	0.0874064	0	0.00101885	0	1.86946e-05	5.60837e-05	0	6.5431e-05	0	0.407495	0.0289298	0	0	0.00100016	0	0.392315	0.00208444	0.000345849	0.000542142
Sample_141	57.4082	0	0.0434464	0.127036	0	0.00907598	0.000122014	0	0	0	0.000628842	0.000103243	0.183791	0.0816369	0	0	0.00235581	0	0.538721	0.00933878	0.0028251	0.000919799
Sample_142	58.611	0	0.10379	0.104478	0	0.0158437	0	0	0	0	0	0	0.23586	0.114582	0	0	0.017413	0	0.398552	0.007368	0.000780437	0.0013343
Sample_143	59.8	0	0.0201714	0.130764	0	0.00234919	0	0	5.6471e-05	0	0.000327532	0	0.264996	0.0142646	0	0	0.0033205	0	0.558374	0.00426921	0.000711535	0.000395297
Sample_144	60.0493	0	0.0560336	0.0639907	0	0.00207277	0	0	0	0	0	0	0.245668	0.145202	1.96471e-05	0	0.000117883	0	0.486561	0.000127706	0	0.000206295
Sample_145	65	0	0.0295927	0.195536	0	0.0119999	0	0	0	0	0.000200222	0	0.274611	0.15644	0	0	0.0042447	0	0.305845	0.0180199	0.00309676	0.000413791
Sample_146	66	0	0.0312176	0.155497	0	0.00311982	4.84444e-05	0	0	0	8.72e-05	2.90667e-05	0.191753	0.078325	0	0	0.00473787	0	0.526165	0.00809991	0.000484444	0.000436
Sample_147	66.2932	0	0.11026	0.0872162	0	0.0206533	0	1.87501e-05	5.62504e-05	0	0.000346877	0	0.302674	0.0555378	0	0	0.00743442	0	0.398093	0.0149626	0.00227814	0.000468753
Sample_148	74.4904	0	0.014504	0.169614	0	0.0039368	0	0	0	0	0	0	0.174587	0.100243	0	0	0.00798757	0	0.520093	0.00788397	0.000973841	0.00017612
Sample_149	78.4082	0	0.0627488	0.0881844	0	0.00178359	0	0	0	0	0.000103397	0	0.199284	0.0749754	0	0	0.00306312	0	0.567932	0.000878871	0.000129246	0.000917645
Sample_150	70	0	0.142728	0.0729983	0	0.00504335	0	0	0	0	0	0	0.477421	0.014889	0	0	0.00521692	0	0.281376	3.85724e-05	0	0.000289293
Mean		1.96907e-07	0.109472	0.158075	3.21656e-07	0.00613885	1.12306e-05	6.68123e-07	6.72867e-05	2.25774e-07	0.000233498	3.44346e-05	0.317107	0.0597851	8.86278e-07	3.03795e-06	0.00821369	1.76791e-07	0.330434	0.00827962	0.00138269	0.000760975
SD		2.40355e-06	0.0783807	0.0766737	2.7927e-06	0.00562806	2.94869e-05	4.326e-06	0.000348249	2.75593e-06	0.00050359	0.000126123	0.115603	0.0502957	7.9459e-06	1.70786e-05	0.00707018	2.15801e-06	0.151399	0.0131398	0.00202516	0.000751466
Table S1-2 The mean values of phyla in three age groups.
Group	age	number	Mean Values
			d__Bacteria; p__Acidobacteriota	d__Bacteria; p__Actinobacteriota	d__Bacteria; p__Bacteroidota	d__Bacteria; p__Bdellovibrionota	d__Bacteria; p__Campylobacterota	d__Bacteria; p__Chloroflexi	d__Bacteria; p__Cyanobacteria	d__Bacteria; p__Deinococcota	d__Bacteria; p__Dependentiae	d__Bacteria; p__Desulfobacterota	d__Bacteria; p__Elusimicrobiota	d__Bacteria; p__Firmicutes	d__Bacteria; p__Fusobacteriota	d__Bacteria; p__Gemmatimonadota	d__Bacteria; p__Myxococcota	d__Bacteria; p__Patescibacteria	d__Bacteria; p__Planctomycetota	d__Bacteria; p__Proteobacteria	d__Bacteria; p__Spirochaetota	d__Bacteria; p__Synergistota	d__Bacteria; p__unclassified_Bacteria
Young	0-29 years	38	7.77263e-07	0.119958	0.15706	0	0.00554496	1.34649e-06	0	1.57906e-05	0	8.863e-05	1.94571e-05	0.362984	0.0536984	0	4.36487e-06	0.00858734	0	0.286084	0.00446875	0.000672865	0.000810851
Middle-aged	30-64 years	101	0	0.109487	0.158351	4.77707e-07	0.00634993	1.56929e-05	8.06617e-07	9.34328e-05	0	0.000300071	4.35322e-05	0.305135	0.061529	1.31626e-06	2.86958e-06	0.00830781	2.62561e-07	0.338004	0.00992173	0.00168495	0.000771799
Old	≥ 65 years	11	0	0.0731032	0.159042	0	0.00625237	4.40404e-06	1.70456e-06	5.11367e-06	3.07874e-06	0.000122692	2.64242e-06	0.268545	0.0647992	0	0	0.00605868	0	0.414145	0.00636686	0.00105951	0.000489292
Table S1-3 The Kruskal-Wallis test and Dunn's post hoc test at the phylum level.											Table S1-4 The Kruskal-Wallis test and Dunn's post hoc test at the genus level.
phylum	Mean values			p value of Kruskal-Wallis test and Dunn's post hoc test							Genus	Mean values			p value of Kruskal-Wallis test and Dunn's post hoc test
	Young	Middle-aged	Old	Kruskal-Wallis	Young VS Middle-aged	Young VS Old	Middle-aged VS Old					Young	Middle-aged	Old	Kruskal-Wallis	Young VS Middle-aged	Young VS Old	Middle-aged VS Old
d__Bacteria; p__Firmicutes	0.362984	0.305135	0.268545	0.00529226	0.033254	0.012604	0.353122				d__Bacteria; p__Proteobacteria; c__Gammaproteobacteria; o__Burkholderiales; f__Neisseriaceae; g__Neisseria	0.146189	0.188721	0.313265	0.000505838	0.204341	0.000306	0.005864
d__Bacteria; p__Proteobacteria	0.286084	0.338004	0.414145	0.0286099	0.256036	0.031581	0.252391				d__Bacteria; p__Firmicutes; c__Bacilli; o__Lactobacillales; f__Streptococcaceae; g__Streptococcus	0.216224	0.15651	0.120288	0.00690411	0.035915	0.017373	0.425227
d__Bacteria; p__Spirochaetota	0.00446875	0.00992173	0.00636686	0.00186579	0.001177	0.442612	1				d__Bacteria; p__Proteobacteria; c__Gammaproteobacteria; o__Enterobacterales; f__Pasteurellaceae; g__Haemophilus	0.098464	0.0808826	0.0757605	0.114996	0.124619	0.687656	1
d__Bacteria; p__Synergistota	0.000672865	0.00168495	0.00105951	0.000188381	0.000104	0.309457	1				d__Bacteria; p__Firmicutes; c__Negativicutes; o__Veillonellales-Selenomonadales; f__Veillonellaceae; g__Veillonella	0.0761764	0.0719159	0.0869367	0.749914	1	1	1
d__Bacteria; p__Bacteroidota	0.15706	0.158351	0.159042	0.973799	1	1	1				d__Bacteria; p__Actinobacteriota; c__Actinobacteria; o__Micrococcales; f__Micrococcaceae; g__Rothia	0.0767088	0.0705338	0.0498824	0.355171	1	1	0.494609
d__Bacteria; p__Actinobacteriota	0.119958	0.109487	0.0731032	0.228631	1	0.39322	0.260688				d__Bacteria; p__Bacteroidota; c__Bacteroidia; o__Bacteroidales; f__Prevotellaceae; g__Prevotella_7	0.0550527	0.0484706	0.0616142	0.324164	1	0.419485	0.49999
d__Bacteria; p__Fusobacteriota	0.0536984	0.061529	0.0647992	0.533439	1	0.895111	1				d__Bacteria; p__Bacteroidota; c__Bacteroidia; o__Bacteroidales; f__Porphyromonadaceae; g__Porphyromonas	0.0438687	0.0461442	0.0445804	0.691624	1	1	1
d__Bacteria; p__Patescibacteria	0.00858734	0.00830781	0.00605868	0.749613	1	1	1				d__Bacteria; p__Actinobacteriota; c__Actinobacteria; o__Actinomycetales; f__Actinomycetaceae; g__Actinomyces	0.0357189	0.0309047	0.0175535	0.237595	0.946198	0.293606	0.710183
d__Bacteria; p__Campylobacterota	0.00554496	0.00634993	0.00625237	0.53452	0.805691	1	1				d__Bacteria; p__Fusobacteriota; c__Fusobacteriia; o__Fusobacteriales; f__Leptotrichiaceae; g__Leptotrichia	0.0251906	0.0327589	0.0286429	0.411783	0.871888	0.727501	1
d__Bacteria; p__unclassified_Bacteria	0.000810851	0.000771799	0.000489292	0.313339	1	1	0.467989				d__Bacteria; p__Fusobacteriota; c__Fusobacteriia; o__Fusobacteriales; f__Fusobacteriaceae; g__Fusobacterium	0.028372	0.0280205	0.0359273	0.33062	1	0.41523	0.731423

## Sheet: Table S2
Table S2 The LEfSe analysis result of all taxa levels.
Taxa	Comparison	LDA	Method	Group	P.unadj	P.adj	Significance
d__Bacteria|p__Proteobacteria|c__Gammaproteobacteria|o__Burkholderiales|f__Neisseriaceae	Middle-aged - Old - Young	4.89369	LEfSe	Old	0.000528356	0.0271263	*
d__Bacteria|p__Proteobacteria|c__Gammaproteobacteria|o__Burkholderiales|f__Neisseriaceae|g__Neisseria	Middle-aged - Old - Young	4.89179	LEfSe	Old	0.000505838	0.0271263	*
d__Bacteria|p__Proteobacteria|c__Gammaproteobacteria|o__Burkholderiales	Middle-aged - Old - Young	4.86697	LEfSe	Old	0.00109563	0.0380373	*
d__Bacteria|p__Bacteroidota|c__Bacteroidia|o__Bacteroidales|f__Porphyromonadaceae|g__Porphyromonas|s__Porphyromonas_gingivalis	Middle-aged - Old - Young	3.62589	LEfSe	Middle-aged	0.000112645	0.0239843	*
d__Bacteria|p__Spirochaetota	Middle-aged - Old - Young	3.46037	LEfSe	Old	0.00186579	0.0380373	*
d__Bacteria|p__Spirochaetota|c__Spirochaetia	Middle-aged - Old - Young	3.46007	LEfSe	Old	0.00189498	0.0380373	*
d__Bacteria|p__Spirochaetota|c__Spirochaetia|o__Spirochaetales	Middle-aged - Old - Young	3.46007	LEfSe	Old	0.00189498	0.0380373	*
d__Bacteria|p__Spirochaetota|c__Spirochaetia|o__Spirochaetales|f__Spirochaetaceae	Middle-aged - Old - Young	3.46007	LEfSe	Old	0.00189498	0.0380373	*
d__Bacteria|p__Spirochaetota|c__Spirochaetia|o__Spirochaetales|f__Spirochaetaceae|g__Treponema	Middle-aged - Old - Young	3.4563	LEfSe	Old	0.00215267	0.040975	*
d__Bacteria|p__Firmicutes|c__Clostridia|o__Peptostreptococcales-Tissierellales|f__Peptostreptococcaceae	Middle-aged - Old - Young	3.3246	LEfSe	Middle-aged	0.00168723	0.0380373	*
d__Bacteria|p__Bacteroidota|c__Bacteroidia|o__Bacteroidales|f__Prevotellaceae|g__Prevotella|s__Prevotella_intermedia	Middle-aged - Old - Young	3.28668	LEfSe	Middle-aged	0.00147358	0.0380373	*
d__Bacteria|p__Firmicutes|c__Clostridia|o__Peptostreptococcales-Tissierellales|f__Peptostreptococcaceae|g__Filifactor	Middle-aged - Old - Young	3.01863	LEfSe	Middle-aged	0.000228023	0.0239843	*
d__Bacteria|p__Firmicutes|c__Clostridia|o__Peptostreptococcales-Tissierellales|f__Peptostreptococcaceae|g__Filifactor|s__Filifactor_alocis	Middle-aged - Old - Young	3.01561	LEfSe	Middle-aged	0.00033147	0.0243962	*
d__Bacteria|p__Bacteroidota|c__Bacteroidia|o__Bacteroidales|f__Prevotellaceae|g__Prevotella|s__Prevotella_sp.	Middle-aged - Old - Young	2.95094	LEfSe	Old	0.00012589	0.0239843	*
d__Bacteria|p__Firmicutes|c__Negativicutes|o__Veillonellales-Selenomonadales|f__Selenomonadaceae|g__Centipeda	Middle-aged - Old - Young	2.73233	LEfSe	Old	0.000109688	0.0239843	*
d__Bacteria|p__Synergistota	Middle-aged - Old - Young	2.7319	LEfSe	Old	0.000188381	0.0239843	*
d__Bacteria|p__Synergistota|c__Synergistia	Middle-aged - Old - Young	2.7319	LEfSe	Old	0.000188381	0.0239843	*
d__Bacteria|p__Synergistota|c__Synergistia|o__Synergistales	Middle-aged - Old - Young	2.7319	LEfSe	Old	0.000188381	0.0239843	*
d__Bacteria|p__Synergistota|c__Synergistia|o__Synergistales|f__Synergistaceae	Middle-aged - Old - Young	2.7319	LEfSe	Old	0.000188381	0.0239843	*
d__Bacteria|p__Synergistota|c__Synergistia|o__Synergistales|f__Synergistaceae|g__Fretibacterium	Middle-aged - Old - Young	2.71146	LEfSe	Old	0.0002902	0.0239843	*
d__Bacteria|p__Proteobacteria|c__Gammaproteobacteria|o__Burkholderiales|f__Comamonadaceae|g__Comamonas|s__Ottowia_sp.	Middle-aged - Old - Young	2.65895	LEfSe	Old	0.0016294	0.0380373	*
d__Bacteria|p__Proteobacteria|c__Gammaproteobacteria|o__Burkholderiales|f__Comamonadaceae|g__Comamonas	Middle-aged - Old - Young	2.65262	LEfSe	Old	0.00238881	0.0432335	*
d__Bacteria|p__Firmicutes|c__Clostridia|o__Peptostreptococcales-Tissierellales|f__Anaerovoracaceae|g__[Eubacterium]_saphenum_group|s__Eubacterium_saphenum	Middle-aged - Old - Young	2.57072	LEfSe	Middle-aged	0.00234312	0.0431134	*
d__Bacteria|p__Firmicutes|c__Clostridia|o__Peptostreptococcales-Tissierellales|f__Anaerovoracaceae|g__[Eubacterium]_saphenum_group	Middle-aged - Old - Young	2.56436	LEfSe	Middle-aged	0.00260668	0.0464158	*
d__Bacteria|p__Spirochaetota|c__Spirochaetia|o__Spirochaetales|f__Spirochaetaceae|g__Treponema|s__Treponema_denticola	Middle-aged - Old - Young	2.49158	LEfSe	Middle-aged	0.00226156	0.0423179	*
d__Bacteria|p__Firmicutes|c__Negativicutes|o__Veillonellales-Selenomonadales|f__Selenomonadaceae|g__Selenomonas|s__Selenomonas_noxia	Middle-aged - Old - Young	2.37997	LEfSe	Middle-aged	0.000304148	0.0239843	*
d__Bacteria|p__Firmicutes|c__Clostridia|o__Lachnospirales|f__Defluviitaleaceae	Middle-aged - Old - Young	2.37094	LEfSe	Middle-aged	0.000702502	0.0323151	*
d__Bacteria|p__Firmicutes|c__Clostridia|o__Lachnospirales|f__Defluviitaleaceae|g__Defluviitaleaceae_UCG-011	Middle-aged - Old - Young	2.37094	LEfSe	Middle-aged	0.000702502	0.0323151	*
d__Bacteria|p__Firmicutes|c__Clostridia|o__Lachnospirales|f__Defluviitaleaceae|g__Defluviitaleaceae_UCG-011|s__Lachnospiraceae_bacterium	Middle-aged - Old - Young	2.36698	LEfSe	Middle-aged	0.00132464	0.0380373	*
d__Bacteria|p__Proteobacteria|c__Gammaproteobacteria|o__Burkholderiales|f__Neisseriaceae|g__Neisseria|s__Neisseria_meningitidis	Middle-aged - Old - Young	2.35965	LEfSe	Middle-aged	0.00180322	0.0380373	*
d__Bacteria|p__Firmicutes|c__Bacilli|o__Mycoplasmatales	Middle-aged - Old - Young	2.33024	LEfSe	Middle-aged	0.00149026	0.0380373	*
d__Bacteria|p__Firmicutes|c__Bacilli|o__Mycoplasmatales|f__Mycoplasmataceae|g__Mycoplasma	Middle-aged - Old - Young	2.33024	LEfSe	Middle-aged	0.00149026	0.0380373	*
d__Bacteria|p__Firmicutes|c__Bacilli|o__Mycoplasmatales|f__Mycoplasmataceae	Middle-aged - Old - Young	2.33024	LEfSe	Middle-aged	0.00149026	0.0380373	*
d__Bacteria|p__Bacteroidota|c__Bacteroidia|o__Bacteroidales|f__Rikenellaceae	Middle-aged - Old - Young	2.24319	LEfSe	Middle-aged	0.000269193	0.0239843	*
d__Bacteria|p__Bacteroidota|c__Bacteroidia|o__Bacteroidales|f__Rikenellaceae|g__Rikenellaceae_RC9_gut_group	Middle-aged - Old - Young	2.24296	LEfSe	Middle-aged	0.000264258	0.0239843	*
d__Bacteria|p__Bacteroidota|c__Bacteroidia|o__Bacteroidales|f__Prevotellaceae|g__Prevotella_7|s__Prevotella_baroniae	Middle-aged - Old - Young	2.2013	LEfSe	Middle-aged	0.000299576	0.0239843	*
d__Bacteria|p__Firmicutes|c__Clostridia|o__Peptostreptococcales-Tissierellales|f__Anaerovoracaceae|g__[Eubacterium]_brachy_group|s__[Eubacterium]_brachy	Middle-aged - Old - Young	2.02372	LEfSe	Middle-aged	0.00181875	0.0380373	*

## Sheet: Table S3-1 2 3 4
Table S3-1 Signal-to-noise ratios (SNR) of individual ASVs under four data processing methods.							Table S3-2 Statistical comparison of SNR values between different data processing methods using Wilcoxon signed-rank test.
	binarized data	relative abundance	CLR	log2			Comparison	Test	P-value of normality test	Statistic	p-value	Note
Average value of SNR	1.14201	1.12431	1.14794	1.1435			binarized data vs relative abundance	Wilcoxon signed-rank	0	3.31981e+08	1.4868e-306	p < 0.05, statistically significant
ASV_1	0.2401	0.2401	0.168397	0.2401			binarized data vs CLR	Wilcoxon signed-rank	0	416376366	0.0000e+00	p < 0.05, statistically significant
ASV_10	0.2401	0.2401	0.163969	0.2401			binarized data vs log2	Wilcoxon signed-rank	0	4.76399e+08	1.7405e-92	p < 0.05, statistically significant
ASV_100	0.2401	0.2401	0.165044	0.2401			relative abundance vs CLR	Wilcoxon signed-rank	0	453754976	4.7220e-176	p < 0.05, statistically significant
ASV_10000	1.48324	1.48324	1.85867	1.48324			relative abundance vs log2	Wilcoxon signed-rank	0	5.1088e+08	4.7534e-17	p < 0.05, statistically significant
ASV_10001	0.2401	0.2401	0.163261	0.2401			CLR vs log2	Wilcoxon signed-rank	0	399418497	0.0000e+00	p < 0.05, statistically significant
ASV_10002	0.2401	0.2401	0.167271	0.2401
ASV_10003	0.2401	0.2401	0.164886	0.2401
ASV_10004	0.72831	2.0688	1.18347	1.06549			Table S3-3 Pairwise comparisons of SNR values between different data processing methods.
ASV_10005	6.811	6.811	6.72049	6.811			Comparison (A vs B)	A > B	A < B	A = B
ASV_10006	1.48324	1.48324	2.01652	1.48324			binarized data vs relative abundance	25582	15499	5179
ASV_10007	0.2401	0.2401	0.164391	0.2401			binarized data vs CLR	34708	11552	0
ASV_10008	1.48324	1.48324	1.76239	1.48324			binarized data vs log2	31746	14513	1
ASV_10009	1.48324	1.48324	1.92083	1.48324			relative abundance vs CLR	33695	12565	0
ASV_1001	0.2401	0.2401	0.158205	0.2401			relative abundance vs log2	29856	16403	1
ASV_10010	0.2401	0.2401	0.183166	0.2401			log2 vs CLR	34962	11298	0
ASV_10012	1.48324	1.48324	1.89652	1.48324
ASV_10014	1.48324	1.48324	1.89548	1.48324
ASV_10015	0.2401	0.2401	0.195193	0.2401			Table S3-4 Number of ASVs with SNR greater than 1.
ASV_10016	2.8694	0.278608	1.87232	2.0007			Data processing methods	count/total
ASV_10018	0.2401	0.2401	0.175306	0.2401			binarized data	14938/46260
ASV_10019	1.48324	1.48324	1.78429	1.48324			CLR	14929/46263
ASV_1002	0.2401	0.2401	0.172245	0.2401			log2	14929/46263
ASV_10020	6.70936	0.819907	5.76992	5.77655			relative abundance	14550/46263
ASV_10021	1.48324	1.48324	1.81944	1.48324
ASV_10022	0.2401	0.2401	0.177586	0.2401
ASV_10023	0.608205	0.256892	0.413999	0.449496
ASV_10024	0.2401	0.2401	0.181448	0.2401
ASV_10025	6.811	6.811	6.35517	6.811
ASV_10028	0.2401	0.2401	0.161363	0.2401
ASV_10029	1.48324	1.48324	1.88751	1.48324
ASV_1003	0.2401	0.2401	0.165189	0.2401
ASV_10030	0.2401	0.2401	0.167047	0.2401
ASV_10031	0.2401	0.2401	0.164621	0.2401
ASV_10032	1.48324	1.48324	1.8775	1.48324
ASV_10034	0.2401	0.2401	0.173395	0.2401
ASV_10035	0.769762	0.911427	0.733749	0.727431
ASV_10036	1.48324	1.48324	1.80434	1.48324
ASV_10037	0.2401	0.2401	0.164014	0.2401
ASV_10038	6.811	6.811	6.40225	6.811
ASV_10039	0.2401	0.2401	0.156226	0.2401
ASV_1004	0.2401	0.2401	0.16051	0.2401
ASV_10042	0.2401	0.2401	0.168622	0.2401
ASV_10043	0.2401	0.2401	0.163248	0.2401
ASV_10044	0.2401	0.2401	0.178688	0.2401
ASV_10045	0.2401	0.2401	0.176851	0.2401
ASV_10047	0.2401	0.2401	0.18552	0.2401
ASV_10048	0.2401	0.2401	0.171141	0.2401
ASV_10049	0.2401	0.2401	0.17932	0.2401
ASV_1005	0.485051	0.465838	0.413997	0.483975
ASV_10050	0.2401	0.2401	0.176092	0.2401
ASV_10052	0.959343	0.17536	0.603611	0.63664
ASV_10054	0.2401	0.2401	0.164529	0.2401
ASV_10055	0.2401	0.2401	0.185765	0.2401
ASV_10056	1.48324	1.48324	1.80248	1.48324
ASV_10057	0.2401	0.2401	0.158516	0.2401
ASV_10058	0.2401	0.2401	0.169724	0.2401
ASV_10059	0.2401	0.2401	0.168632	0.2401
ASV_10060	0.2401	0.2401	0.168622	0.2401
ASV_10061	1.06619	0.0098612	0.610523	0.573916
ASV_10062	0.2401	0.2401	0.175395	0.2401
ASV_10063	6.811	6.811	6.34676	6.811
ASV_10066	0.2401	0.2401	0.173085	0.2401
ASV_10067	0.2401	0.2401	0.157052	0.2401
ASV_10068	0.2401	0.2401	0.183584	0.2401
ASV_10069	1.48324	1.48324	1.80409	1.48324
ASV_1007	0.808517	0.776645	1.44166	1.40367
ASV_10070	6.811	6.811	6.74515	6.811
ASV_10071	1.48324	1.48324	1.71488	1.48324
ASV_10072	3.62878	1.46907	3.31724	3.20133
ASV_10074	3.36129	0.271924	2.15094	2.06351
ASV_10075	0.2401	0.2401	0.168982	0.2401
ASV_10076	0.2401	0.2401	0.166612	0.2401
ASV_10077	0.735	0.507135	0.675539	0.728027
ASV_10078	1.48324	1.48324	1.91623	1.48324
ASV_1008	0.2401	0.2401	0.165424	0.2401
ASV_10080	0.2401	0.2401	0.172833	0.2401
ASV_10081	0.2401	0.2401	0.168945	0.2401
ASV_10082	0.2401	0.2401	0.170273	0.2401
ASV_10083	10.29	5.76879	10.1341	9.82074
ASV_10087	0.357439	0.310896	0.481432	0.345674
ASV_10089	0.2401	0.2401	0.171141	0.2401
ASV_1009	1.48324	1.48324	1.91528	1.48324
ASV_10090	0.357439	0.195232	0.149283	0.100988
ASV_10091	0.2401	0.2401	0.169882	0.2401
ASV_10092	0.485051	0.482208	0.408344	0.484902
ASV_10093	0.2401	0.2401	0.163793	0.2401
ASV_10094	0.2401	0.2401	0.156226	0.2401
ASV_10096	0.2401	0.2401	0.159642	0.2401
ASV_10097	0.2401	0.2401	0.16469	0.2401
ASV_10098	0.2401	0.2401	0.170164	0.2401
ASV_101	0.357439	0.685429	0.545689	0.422106
ASV_1010	0.2401	0.2401	0.18666	0.2401
ASV_10100	0.2401	0.2401	0.169806	0.2401
ASV_10101	0.2401	0.2401	0.168707	0.2401
ASV_10102	0.2401	0.2401	0.170164	0.2401
ASV_10103	0.2401	0.2401	0.176139	0.2401
ASV_10104	6.811	6.811	6.73317	6.811
ASV_10105	0.2401	0.2401	0.154819	0.2401
ASV_10106	0.2401	0.2401	0.162125	0.2401
ASV_10107	0.2401	0.2401	0.175404	0.2401
ASV_10108	0.2401	0.2401	0.186499	0.2401
ASV_10109	0.423742	0.204166	0.349736	0.309854
ASV_1011	6.811	6.811	6.74036	6.811
ASV_10110	0.2401	0.2401	0.171084	0.2401
ASV_10111	0.2401	0.2401	0.168622	0.2401
ASV_10112	0.2401	0.2401	0.163901	0.2401
ASV_10113	0.2401	0.2401	0.17728	0.2401
ASV_10114	0.2401	0.2401	0.173684	0.2401
ASV_10116	0.485051	0.401833	0.407203	0.477854
ASV_10117	0.2401	0.2401	0.175551	0.2401
ASV_10118	1.48324	1.48324	1.88861	1.48324
ASV_10119	6.811	6.811	6.3729	6.811
ASV_1012	6.811	6.811	6.74864	6.811
ASV_10120	1.48324	1.48324	1.8309	1.48324
ASV_10121	0.2401	0.2401	0.16514	0.2401
ASV_10123	0.2401	0.2401	0.164672	0.2401
ASV_10124	1.48324	1.48324	1.81738	1.48324
ASV_10125	1.48324	1.48324	1.88861	1.48324
ASV_10126	1.7082	0.175967	1.16944	1.05281
ASV_10127	0.2401	0.2401	0.166039	0.2401
ASV_10128	0.2401	0.2401	0.185188	0.2401
ASV_10129	0.2401	0.2401	0.171285	0.2401
ASV_1013	1.48324	1.48324	1.87119	1.48324
ASV_10133	0.485051	0.355544	0.41894	0.477743
ASV_10134	0.2401	0.2401	0.171682	0.2401
ASV_10135	0.2401	0.2401	0.171682	0.2401
ASV_10136	0.2401	0.2401	0.176944	0.2401
ASV_10137	1.48324	1.48324	1.94245	1.48324
ASV_10139	1.24348	0.768099	1.37787	1.39798
ASV_1014	6.811	6.811	6.51595	6.811
ASV_10140	0.2401	0.2401	0.177462	0.2401
ASV_10141	1.48324	1.48324	1.80083	1.48324
ASV_10143	1.48324	1.48324	1.92355	1.48324
ASV_10144	0.2401	0.2401	0.159719	0.2401
ASV_10145	0.275743	0.327146	0.282355	0.28452
ASV_10146	0.2401	0.2401	0.179628	0.2401
ASV_10147	0.560634	1.20376	0.758047	0.79669
ASV_10148	6.811	6.811	6.20614	6.811
ASV_10149	0.2401	0.2401	0.168707	0.2401
ASV_1015	1.48324	1.48324	1.70103	1.48324
ASV_10150	1.48324	1.48324	1.96084	1.48324
ASV_10151	1.35362	1.17854	1.21808	1.31627
ASV_10152	0.2401	0.2401	0.167095	0.2401
ASV_10155	0.2401	0.2401	0.162695	0.2401
ASV_10156	0.2401	0.2401	0.155719	0.2401
ASV_10157	0.485051	0.353882	0.396608	0.471081
ASV_10158	0.2401	0.2401	0.164793	0.2401
ASV_10159	0.2401	0.2401	0.164498	0.2401
ASV_1016	1.48324	1.48324	1.84377	1.48324
ASV_10160	0.2401	0.2401	0.177727	0.2401
ASV_10162	0.637347	0.203164	0.386994	0.408861
ASV_10163	0.485051	0.330531	0.414342	0.474355
ASV_10164	0.357439	1.30599	0.84042	0.671984
ASV_10165	1.48324	1.48324	1.87119	1.48324
ASV_10167	0.2401	0.2401	0.170382	0.2401
ASV_10168	1.48324	1.48324	1.88861	1.48324
ASV_10169	1.48324	1.48324	1.95179	1.48324
ASV_1017	3.77688	1.47055	3.32059	3.35778
ASV_10170	0.2401	0.2401	0.180734	0.2401
ASV_10171	6.811	6.811	6.44852	6.811
ASV_10173	1.48324	1.48324	1.95795	1.48324
ASV_10175	0.2401	0.2401	0.159023	0.2401
ASV_10176	0.2401	0.2401	0.169929	0.2401
ASV_10177	1.48324	1.48324	1.89652	1.48324
ASV_10178	1.48324	1.48324	1.82892	1.48324
ASV_10179	1.48324	1.48324	1.83566	1.48324
ASV_1018	2.34784	0.883082	2.17583	2.20236
ASV_10180	0.2401	0.2401	0.163793	0.2401
ASV_10181	0.2401	0.2401	0.167047	0.2401
ASV_10182	6.811	6.811	6.52709	6.811
ASV_10183	0.2401	0.2401	0.163234	0.2401
ASV_10184	6.811	6.811	6.341	6.811
ASV_10185	0.2401	0.2401	0.180645	0.2401
ASV_10186	6.811	6.811	6.34474	6.811
ASV_10187	0.2401	0.2401	0.156511	0.2401
ASV_10188	0.2401	0.2401	0.177368	0.2401
ASV_10189	0.2401	0.2401	0.15742	0.2401
ASV_1019	1.48324	1.48324	1.8209	1.48324
ASV_10190	0.735	0.662858	0.683587	0.732966
ASV_10191	1.48324	1.48324	1.88751	1.48324
ASV_10192	0.357439	1.04082	0.652931	0.512825
ASV_10194	0.506201	0.235067	0.419309	0.435491
ASV_10195	0.2401	0.2401	0.157305	0.2401
ASV_10197	6.811	6.811	6.31363	6.811
ASV_10198	0.2401	0.2401	0.165007	0.2401
ASV_10199	6.811	6.811	6.49888	6.811
ASV_1020	0.2401	0.2401	0.160377	0.2401
ASV_10200	0.2401	0.2401	0.165361	0.2401
ASV_10201	1.48324	1.48324	1.78196	1.48324
ASV_10202	0.2401	0.2401	0.168522	0.2401
ASV_10203	0.485051	0.454637	0.407172	0.483411
ASV_10204	1.51642	0.950908	1.3496	1.41029
ASV_10205	0.2401	0.2401	0.167963	0.2401
ASV_10206	0.2401	0.2401	0.161661	0.2401
ASV_10207	0.2401	0.2401	0.166898	0.2401
ASV_10208	0.2401	0.2401	0.203734	0.2401
ASV_1021	1.11338	0.392007	1.03361	0.964753
ASV_10210	0.2401	0.2401	0.167081	0.2401
ASV_10212	0.2401	0.2401	0.192595	0.2401
ASV_10213	1.48324	1.48324	1.86336	1.48324
ASV_10214	1.48324	1.48324	1.76486	1.48324
ASV_10215	1.48324	1.48324	1.90921	1.48324
ASV_10216	0.2401	0.2401	0.173711	0.2401
ASV_10217	0.2401	0.2401	0.153778	0.2401
ASV_10218	0.2401	0.2401	0.175108	0.2401
ASV_10219	0.62602	1.05331	0.708887	0.70467
ASV_1022	0.2401	0.2401	0.164514	0.2401
ASV_10220	0.2401	0.2401	0.171007	0.2401
ASV_10221	6.811	6.811	6.3729	6.811
ASV_10222	6.811	6.811	6.72049	6.811
ASV_10223	1.48324	1.48324	1.92894	1.48324
ASV_10224	0.2401	0.2401	0.155753	0.2401
ASV_10225	0.622952	0.234718	0.459576	0.465995
ASV_10226	0.2401	0.2401	0.172245	0.2401
ASV_10227	0.2401	0.2401	0.179628	0.2401
ASV_10228	0.2401	0.2401	0.175655	0.2401
ASV_10229	6.811	6.811	6.43443	6.811
ASV_1023	0.2401	0.2401	0.178121	0.2401
ASV_10230	0.2401	0.2401	0.175608	0.2401
ASV_10232	0.2401	0.2401	0.16301	0.2401
ASV_10233	6.811	6.811	6.52827	6.811
ASV_10234	6.811	6.811	6.38297	6.811
ASV_10235	1.48324	1.48324	1.68285	1.48324
ASV_10236	0.2401	0.2401	0.184751	0.2401
ASV_10237	0.2401	0.2401	0.165427	0.2401
ASV_10238	0.2401	0.2401	0.159002	0.2401
ASV_10239	6.811	6.811	6.47522	6.811
ASV_1024	1.48324	1.48324	1.92888	1.48324
ASV_10240	0.155329	0.709503	0.0714493	0.0663048
ASV_10241	1.48324	1.48324	1.81584	1.48324
ASV_10242	6.811	6.811	6.52827	6.811
ASV_10243	1.48324	1.48324	1.82687	1.48324
ASV_10244	0.2401	0.2401	0.173276	0.2401
ASV_10245	1.48324	1.48324	1.84602	1.48324
ASV_10246	1.48324	1.48324	1.88861	1.48324
ASV_10247	0.2401	0.2401	0.159607	0.2401
ASV_10248	1.48324	1.48324	1.94143	1.48324
ASV_10249	0.2401	0.2401	0.157423	0.2401
ASV_10250	3.91305	0.333044	4.16986	4.20222
ASV_10251	1.48324	1.48324	1.92894	1.48324
ASV_10253	0.2401	0.2401	0.171604	0.2401
ASV_10254	0.2401	0.2401	0.194321	0.2401
ASV_10256	0.457622	1.30704	0.32863	0.341012
ASV_10257	0.485051	0.420996	0.394898	0.479529
ASV_10258	0.2401	0.2401	0.159355	0.2401
ASV_1026	0.2401	0.2401	0.167047	0.2401
ASV_10260	1.59835	2.48479	1.58788	1.67323
ASV_10261	0.2401	0.2401	0.159642	0.2401
ASV_10262	1.48324	1.48324	1.67904	1.48324
ASV_10263	0.2401	0.2401	0.17739	0.2401
ASV_10265	0.2401	0.2401	0.176927	0.2401
ASV_10266	1.48324	1.48324	1.88751	1.48324
ASV_10267	0.2401	0.2401	0.165981	0.2401
ASV_10268	1.48324	1.48324	1.79851	1.48324
ASV_10269	0.2401	0.2401	0.170405	0.2401
ASV_1027	0.2401	0.2401	0.168109	0.2401
ASV_10270	0.2401	0.2401	0.17356	0.2401
ASV_10271	0.2401	0.2401	0.168274	0.2401
ASV_10272	6.811	6.811	6.36606	6.811
ASV_10273	0.2401	0.2401	0.167979	0.2401
ASV_10274	0.2401	0.2401	0.176158	0.2401
ASV_10275	1.48324	1.48324	1.76713	1.48324
ASV_10276	1.48324	1.48324	1.79977	1.48324
ASV_10277	1.48324	1.48324	1.81393	1.48324
ASV_10278	0.2401	0.2401	0.15742	0.2401
ASV_10279	1.48324	1.48324	1.81355	1.48324
ASV_1028	1.48324	1.48324	1.78828	1.48324
ASV_10280	0.2401	0.2401	0.175139	0.2401
ASV_10281	0.2401	0.2401	0.175274	0.2401
ASV_10282	6.811	6.811	6.47522	6.811
ASV_10283	0.303401	0.305633	0.269544	0.243044
ASV_10284	0.2401	0.2401	0.170273	0.2401
ASV_10285	0.2401	0.2401	0.19776	0.2401
ASV_10286	0.165711	0.182246	0.19099	0.170042
ASV_10287	1.48324	1.48324	1.8209	1.48324
ASV_10289	0.2401	0.2401	0.166047	0.2401
ASV_1029	0.2401	0.2401	0.158789	0.2401
ASV_10290	0.2401	0.2401	0.171007	0.2401
ASV_10291	0.485051	0.441802	0.430352	0.48385
ASV_10292	0.2401	0.2401	0.178165	0.2401
ASV_10293	0.2401	0.2401	0.168982	0.2401
ASV_10294	0.2401	0.2401	0.176555	0.2401
ASV_10295	0.2401	0.2401	0.154394	0.2401
ASV_10296	1.48324	1.48324	1.83613	1.48324
ASV_10297	0.2401	0.2401	0.17787	0.2401
ASV_10298	0.2401	0.2401	0.166402	0.2401
ASV_10299	0.303401	0.284872	0.288735	0.254729
ASV_103	0.2401	0.2401	0.158013	0.2401
ASV_1030	0.2401	0.2401	0.178937	0.2401
ASV_10300	1.48324	1.48324	1.86137	1.48324
ASV_10301	0.28883	0.23859	0.323227	0.279788
ASV_10302	0.2401	0.2401	0.176944	0.2401
ASV_10303	3.59033	0.595302	2.48377	2.51504
ASV_10304	1.48324	1.48324	1.79912	1.48324
ASV_10305	0.2401	0.2401	0.188017	0.2401
ASV_10306	0.2401	0.2401	0.16562	0.2401
ASV_10307	0.2401	0.2401	0.168285	0.2401
ASV_10308	0.2401	0.2401	0.171645	0.2401
ASV_10309	0.2401	0.2401	0.162012	0.2401
ASV_1031	0.2401	0.2401	0.176669	0.2401
ASV_10311	0.2401	0.2401	0.164541	0.2401
ASV_10312	0.2401	0.2401	0.159776	0.2401
ASV_10313	0.2401	0.2401	0.166612	0.2401
ASV_10314	0.2401	0.2401	0.185934	0.2401
ASV_10316	0.2401	0.2401	0.169023	0.2401
ASV_10318	1.48324	1.48324	1.80292	1.48324
ASV_10319	0.165711	0.225579	0.176241	0.160201
ASV_1032	0.485051	0.446632	0.42658	0.483431
ASV_10320	1.48324	1.48324	1.92003	1.48324
ASV_10321	0.2401	0.2401	0.184032	0.2401
ASV_10322	1.48324	1.48324	1.78196	1.48324
ASV_10323	0.2401	0.2401	0.159776	0.2401
ASV_10324	0.2401	0.2401	0.17035	0.2401
ASV_10325	0.2401	0.2401	0.170764	0.2401
ASV_10327	6.811	6.811	6.39773	6.811
ASV_10328	0.2401	0.2401	0.156687	0.2401
ASV_10329	2.03342	0.271688	1.66004	1.59222
ASV_1033	1.48324	1.48324	1.86827	1.48324
ASV_10330	1.48324	1.48324	1.87911	1.48324
ASV_10331	1.48324	1.48324	1.92083	1.48324
ASV_10332	0.2401	0.2401	0.180866	0.2401
ASV_10333	0.2401	0.2401	0.164827	0.2401
ASV_10334	0.2401	0.2401	0.173684	0.2401
ASV_10335	6.811	6.811	6.74515	6.811
ASV_10336	0.72831	0.268987	0.700535	0.628756
ASV_10337	0.2401	0.2401	0.163342	0.2401
ASV_10338	1.48324	1.48324	1.96561	1.48324
ASV_10339	0.2401	0.2401	0.16469	0.2401
ASV_1034	1.48324	1.48324	1.84697	1.48324
ASV_10340	1.48324	1.48324	1.86018	1.48324
ASV_10341	0.2401	0.2401	0.170499	0.2401
ASV_10343	0.2401	0.2401	0.173076	0.2401
ASV_10344	1.48324	1.48324	1.92083	1.48324
ASV_10345	0.2401	0.2401	0.17035	0.2401
ASV_10346	0.2401	0.2401	0.169937	0.2401
ASV_10348	0.2401	0.2401	0.171141	0.2401
ASV_10349	6.811	6.811	6.28758	6.811
ASV_1035	1.48324	1.48324	1.68706	1.48324
ASV_10350	0.2401	0.2401	0.168301	0.2401
ASV_10351	0.2401	0.2401	0.166889	0.2401
ASV_10352	1.48324	1.48324	1.87243	1.48324
ASV_10353	0.2401	0.2401	0.166429	0.2401
ASV_10354	0.2401	0.2401	0.188156	0.2401
ASV_10355	0.2401	0.2401	0.169154	0.2401
ASV_10357	1.1862	1.16502	1.20113	1.28215
ASV_10358	0.2401	0.2401	0.169888	0.2401
ASV_10359	0.2401	0.2401	0.164712	0.2401
ASV_1036	2.8694	1.78421	2.49996	2.6328
ASV_10360	0.2401	0.2401	0.159602	0.2401
ASV_10361	6.811	6.811	6.44852	6.811
ASV_10362	0.2401	0.2401	0.163667	0.2401
ASV_10363	1.48324	1.48324	1.90853	1.48324
ASV_10365	1.48324	1.48324	1.94143	1.48324
ASV_10366	0.2401	0.2401	0.173133	0.2401
ASV_10367	6.811	6.811	6.43443	6.811
ASV_10368	0.2401	0.2401	0.17728	0.2401
ASV_1037	0.2401	0.2401	0.16171	0.2401
ASV_10370	0.2401	0.2401	0.174053	0.2401
ASV_10371	0.2401	0.2401	0.165421	0.2401
ASV_10372	0.2401	0.2401	0.187839	0.2401
ASV_10373	6.811	6.811	6.72049	6.811
ASV_10374	0.2401	0.2401	0.164712	0.2401
ASV_10375	1.71874	1.02493	1.25019	1.27641
ASV_10377	0.485051	0.325732	0.395744	0.465027
ASV_10378	0.2401	0.2401	0.168109	0.2401
ASV_1038	0.2401	0.2401	0.177956	0.2401
ASV_10381	6.811	6.811	6.48074	6.811
ASV_10382	1.48324	1.48324	1.83613	1.48324
ASV_10383	2.07815	0.183137	2.02138	1.89659
ASV_10384	0.2401	0.2401	0.182805	0.2401
ASV_10385	0.2401	0.2401	0.159264	0.2401
ASV_10386	0.2401	0.2401	0.167047	0.2401
ASV_10389	0.2401	0.2401	0.175957	0.2401
ASV_1039	0.2401	0.2401	0.162756	0.2401
ASV_10390	0.2401	0.2401	0.174316	0.2401
ASV_10391	0.2401	0.2401	0.179489	0.2401
ASV_10392	0.2401	0.2401	0.171034	0.2401
ASV_10393	1.48324	1.48324	1.92888	1.48324
ASV_10394	0.2401	0.2401	0.156511	0.2401
ASV_10397	0.2401	0.2401	0.164834	0.2401
ASV_10398	0.2401	0.2401	0.174001	0.2401
ASV_104	0.2401	0.2401	0.189836	0.2401
ASV_1040	1.48324	1.48324	1.83613	1.48324
ASV_10401	0.2401	0.2401	0.167963	0.2401
ASV_10402	0.2401	0.2401	0.15475	0.2401
ASV_10403	0.2401	0.2401	0.177723	0.2401
ASV_10404	1.48324	1.48324	1.81187	1.48324
ASV_10405	0.2401	0.2401	0.16257	0.2401
ASV_10407	6.811	6.811	6.31371	6.811
ASV_10408	0.2401	0.2401	0.168109	0.2401
ASV_10409	0.608205	0.103289	0.143081	0.163992
ASV_1041	0.2401	0.2401	0.190488	0.2401
ASV_10410	6.811	6.811	6.42788	6.811
ASV_10411	0.2401	0.2401	0.164712	0.2401
ASV_10412	0.2401	0.2401	0.178964	0.2401
ASV_10413	1.48324	1.48324	1.85299	1.48324
ASV_10414	0.2401	0.2401	0.178121	0.2401
ASV_10415	0.357439	0.165917	0.43221	0.29485
ASV_10417	12.3923	5.61971	11.4264	11.1641
ASV_10419	0.2401	0.2401	0.176115	0.2401
ASV_1042	0.485051	0.475289	0.42248	0.484657
ASV_10420	1.48324	1.48324	1.84602	1.48324
ASV_10421	1.48324	1.48324	1.88129	1.48324
ASV_10422	0.2401	0.2401	0.159719	0.2401
ASV_10423	0.2401	0.2401	0.16346	0.2401
ASV_10424	0.2401	0.2401	0.164948	0.2401
ASV_10426	0.2401	0.2401	0.178839	0.2401
ASV_10427	0.2401	0.2401	0.166889	0.2401
ASV_10428	0.2401	0.2401	0.159776	0.2401
ASV_1043	6.811	6.811	6.28529	6.811
ASV_10430	0.2401	0.2401	0.175909	0.2401
ASV_10431	0.2401	0.2401	0.160219	0.2401
ASV_10432	0.2401	0.2401	0.170052	0.2401
ASV_10433	0.2401	0.2401	0.172245	0.2401
ASV_10434	0.2401	0.2401	0.173684	0.2401
ASV_10435	2.8694	4.26995	2.99112	3.19969
ASV_10436	1.48324	1.48324	1.85691	1.48324
ASV_10437	0.2401	0.2401	0.151239	0.2401
ASV_10438	0.2401	0.2401	0.158666	0.2401
ASV_1044	0.2401	0.2401	0.178688	0.2401
ASV_10440	0.2401	0.2401	0.183145	0.2401
ASV_10441	0.485051	0.431139	0.418675	0.482531
ASV_10442	0.2401	0.2401	0.173711	0.2401
ASV_10443	1.48324	1.48324	1.84268	1.48324
ASV_10444	1.71736	2.32997	2.14332	2.1468
ASV_10445	0.2401	0.2401	0.166232	0.2401
ASV_10446	0.2401	0.2401	0.179221	0.2401
ASV_10447	0.2401	0.2401	0.166471	0.2401
ASV_10449	6.811	6.811	6.47522	6.811
ASV_1045	0.2401	0.2401	0.179628	0.2401
ASV_10450	2.8694	4.0083	2.9142	3.29678
ASV_10451	0.2401	0.2401	0.177719	0.2401
ASV_10452	1.25052	0.715368	1.17139	1.22106
ASV_10453	0.2401	0.2401	0.171238	0.2401
ASV_10454	0.2401	0.2401	0.179139	0.2401
ASV_10455	1.48324	1.48324	1.92083	1.48324
ASV_10456	1.48324	1.48324	1.83884	1.48324
ASV_10457	1.48324	1.48324	1.91972	1.48324
ASV_10458	0.2401	0.2401	0.157653	0.2401
ASV_10459	0.2401	0.2401	0.190013	0.2401
ASV_1046	0.357439	0.175637	0.171466	0.114319
ASV_10460	0.2401	0.2401	0.177903	0.2401
ASV_10461	0.485051	0.266927	0.430539	0.46889
ASV_10462	0.174964	0.517117	0.18743	0.181133
ASV_10463	0.2401	0.2401	0.175199	0.2401
ASV_10464	0.2401	0.2401	0.175713	0.2401
ASV_10465	0.2401	0.2401	0.169724	0.2401
ASV_10466	0.2401	0.2401	0.18151	0.2401
ASV_10467	6.811	6.811	6.43114	6.811
ASV_10468	0.2401	0.2401	0.175909	0.2401
ASV_10469	0.2401	0.2401	0.178553	0.2401
ASV_1047	1.48324	1.48324	1.92083	1.48324
ASV_10470	0.2401	0.2401	0.177825	0.2401
ASV_10473	1.48324	1.48324	1.78476	1.48324
ASV_10474	0.2401	0.2401	0.166889	0.2401
ASV_10475	0.2401	0.2401	0.164712	0.2401
ASV_10476	1.99649	0.746517	1.76942	1.81826
ASV_10477	0.2401	0.2401	0.159607	0.2401
ASV_10478	1.48324	1.48324	1.84158	1.48324
ASV_10479	1.48324	1.48324	1.81151	1.48324
ASV_1048	0.2401	0.2401	0.162157	0.2401
ASV_10480	0.2401	0.2401	0.159414	0.2401
ASV_10481	0.2401	0.2401	0.157423	0.2401
ASV_10482	6.811	6.811	6.56289	6.811
ASV_10483	0.2401	0.2401	0.162125	0.2401
ASV_10484	1.48324	1.48324	1.95795	1.48324
ASV_10485	0.2401	0.2401	0.181414	0.2401
ASV_10486	0.357439	0.0716091	0.357215	0.248612
ASV_10487	0.2401	0.2401	0.168893	0.2401
ASV_1049	0.2401	0.2401	0.162879	0.2401
ASV_10490	0.2401	0.2401	0.163775	0.2401
ASV_10491	1.48324	1.48324	1.93321	1.48324
ASV_10492	0.2401	0.2401	0.175976	0.2401
ASV_10493	0.2401	0.2401	0.179288	0.2401
ASV_10494	0.357439	0.0826447	0.367356	0.28484
ASV_10495	0.2401	0.2401	0.176767	0.2401
ASV_10498	0.2401	0.2401	0.166338	0.2401
ASV_10499	0.2401	0.2401	0.17141	0.2401
ASV_105	0.2401	0.2401	0.164827	0.2401
ASV_1050	1.48324	1.48324	1.82698	1.48324
ASV_10500	6.811	6.811	6.40225	6.811
ASV_10501	1.48324	1.48324	1.83646	1.48324
ASV_10502	0.2401	0.2401	0.162881	0.2401
ASV_10503	8.77416	8.63656	8.48885	8.86143
ASV_10504	0.2401	0.2401	0.177638	0.2401
ASV_10506	0.2401	0.2401	0.172833	0.2401
ASV_10507	0.2401	0.2401	0.17728	0.2401
ASV_10508	0.2401	0.2401	0.175404	0.2401
ASV_10509	0.357439	0.174274	0.154029	0.0944633
ASV_10510	1.48324	1.48324	1.77361	1.48324
ASV_10511	0.2401	0.2401	0.165353	0.2401
ASV_10512	6.811	6.811	6.46107	6.811
ASV_10513	0.2401	0.2401	0.160794	0.2401
ASV_10514	6.811	6.811	6.31363	6.811
ASV_10517	1.48324	1.48324	1.85518	1.48324
ASV_10518	6.811	6.811	6.60807	6.811
ASV_1052	0.2401	0.2401	0.16265	0.2401
ASV_10521	0.2401	0.2401	0.173123	0.2401
ASV_10522	0.2401	0.2401	0.158205	0.2401
ASV_10524	0.2401	0.2401	0.156687	0.2401
ASV_10525	0.735	0.398803	0.595997	0.685595
ASV_10526	0.846002	1.38445	1.0007	1.01058
ASV_10527	6.811	6.811	6.73317	6.811
ASV_10528	1.48324	1.48324	1.85691	1.48324
ASV_10529	0.2401	0.2401	0.168109	0.2401
ASV_10530	0.2401	0.2401	0.157653	0.2401
ASV_10531	0.2401	0.2401	0.158205	0.2401
ASV_10533	0.2401	0.2401	0.187015	0.2401
ASV_10534	0.2401	0.2401	0.18151	0.2401
ASV_10535	0.2401	0.2401	0.16562	0.2401
ASV_10536	0.2401	0.2401	0.172053	0.2401
ASV_10538	6.811	6.811	6.73317	6.811
ASV_10539	0.2401	0.2401	0.183845	0.2401
ASV_10540	0.2401	0.2401	0.168982	0.2401
ASV_10541	0.458928	0.431391	0.278504	0.335386
ASV_10542	1.48324	1.48324	1.85191	1.48324
ASV_10543	0.2401	0.2401	0.158776	0.2401
ASV_10545	0.2401	0.2401	0.169724	0.2401
ASV_10546	0.2401	0.2401	0.177538	0.2401
ASV_10547	0.148292	0.197227	0.193311	0.155888
ASV_10548	0.2401	0.2401	0.179439	0.2401
ASV_10549	0.2401	0.2401	0.173235	0.2401
ASV_1055	1.48324	1.48324	1.83646	1.48324
ASV_10550	0.2401	0.2401	0.162695	0.2401
ASV_10551	0.234758	0.202491	0.29407	0.322636
ASV_10552	0.2401	0.2401	0.164672	0.2401
ASV_10553	1.48324	1.48324	1.89429	1.48324
ASV_10554	6.811	6.811	6.34474	6.811
ASV_10555	1.48324	1.48324	1.84911	1.48324
ASV_10556	0.2401	0.2401	0.172386	0.2401
ASV_10557	6.811	6.811	6.34676	6.811
ASV_10558	0.2401	0.2401	0.182882	0.2401
ASV_10559	0.2401	0.2401	0.174316	0.2401
ASV_1056	0.2401	0.2401	0.167358	0.2401
ASV_10560	1.48324	1.48324	1.92083	1.48324
ASV_10561	0.2401	0.2401	0.162653	0.2401
ASV_10562	1.48324	1.48324	1.80409	1.48324
ASV_10564	1.48324	1.48324	1.86137	1.48324
ASV_10565	0.2401	0.2401	0.191148	0.2401
ASV_10566	1.48324	1.48324	1.80292	1.48324
ASV_10568	0.2401	0.2401	0.172586	0.2401
ASV_10569	3.53522	1.75799	2.93978	2.90626
ASV_1057	0.2401	0.2401	0.174826	0.2401
ASV_10570	0.2401	0.2401	0.169129	0.2401
ASV_10571	0.360909	0.324969	0.417281	0.432983
ASV_10573	0.2401	0.2401	0.181277	0.2401
ASV_10574	0.485051	0.477638	0.392079	0.484399
ASV_10575	1.48324	1.48324	1.79662	1.48324
ASV_10576	0.2401	0.2401	0.16453	0.2401
ASV_10577	0.2401	0.2401	0.188927	0.2401
ASV_10578	0.2401	0.2401	0.162546	0.2401
ASV_10579	0.518997	0.420781	0.33773	0.361597
ASV_1058	0.2401	0.2401	0.173756	0.2401
ASV_10580	1.48324	1.48324	1.86336	1.48324
ASV_10581	0.2401	0.2401	0.174053	0.2401
ASV_10583	0.2401	0.2401	0.154819	0.2401
ASV_10584	1.48324	1.48324	1.98704	1.48324
ASV_10588	6.811	6.811	6.4618	6.811
ASV_10589	1.48324	1.48324	1.88623	1.48324
ASV_1059	0.2401	0.2401	0.169937	0.2401
ASV_10590	0.357439	0.135564	0.188175	0.105405
ASV_10592	1.48324	1.48324	1.79239	1.48324
ASV_10593	0.2401	0.2401	0.16469	0.2401
ASV_10594	6.811	6.811	6.48074	6.811
ASV_10595	0.2401	0.2401	0.17344	0.2401
ASV_10596	0.2401	0.2401	0.163248	0.2401
ASV_10597	0.2401	0.2401	0.168707	0.2401
ASV_10598	0.2401	0.2401	0.192296	0.2401
ASV_10599	0.2401	0.2401	0.172053	0.2401
ASV_10600	0.2401	0.2401	0.180396	0.2401
ASV_10601	1.48324	1.48324	1.87119	1.48324
ASV_10602	0.2401	0.2401	0.167979	0.2401
ASV_10603	0.2401	0.2401	0.166986	0.2401
ASV_10604	1.48324	1.48324	1.94486	1.48324
ASV_10605	0.2401	0.2401	0.171604	0.2401
ASV_10606	0.2401	0.2401	0.173321	0.2401
ASV_10607	0.2401	0.2401	0.161363	0.2401
ASV_10608	0.2401	0.2401	0.16469	0.2401
ASV_10609	1.48324	1.48324	1.65583	1.48324
ASV_1061	0.2401	0.2401	0.16951	0.2401
ASV_10611	0.2401	0.2401	0.151619	0.2401
ASV_10612	0.2401	0.2401	0.169806	0.2401
ASV_10613	0.2401	0.2401	0.164834	0.2401
ASV_10614	1.48324	1.48324	1.63601	1.48324
ASV_10615	0.2401	0.2401	0.167047	0.2401
ASV_10616	2.8694	1.56904	2.28186	2.48665
ASV_10617	0.2401	0.2401	0.163234	0.2401
ASV_10618	0.2401	0.2401	0.173844	0.2401
ASV_10619	6.811	6.811	6.74036	6.811
ASV_1062	6.811	6.811	6.40179	6.811
ASV_10620	0.2401	0.2401	0.165981	0.2401
ASV_10621	0.2401	0.2401	0.169129	0.2401
ASV_10622	0.2401	0.2401	0.160794	0.2401
ASV_10623	0.357439	0.0710873	0.293915	0.200535
ASV_10624	0.2401	0.2401	0.173149	0.2401
ASV_10625	2.12335	1.29023	1.83312	1.88064
ASV_10626	0.2401	0.2401	0.176266	0.2401
ASV_10628	0.2401	0.2401	0.16971	0.2401
ASV_10629	6.811	6.811	6.42036	6.811
ASV_1063	0.485051	0.463722	0.372922	0.48236
ASV_10630	0.457622	5.92209	1.00807	1.04575
ASV_10631	1.48324	1.48324	1.87389	1.48324
ASV_10632	0.2401	0.2401	0.171285	0.2401
ASV_10633	0.2401	0.2401	0.164259	0.2401
ASV_10634	0.2401	0.2401	0.169882	0.2401
ASV_10635	6.811	6.811	6.74864	6.811
ASV_10636	6.811	6.811	6.34474	6.811
ASV_10637	1.48324	1.48324	1.82417	1.48324
ASV_10638	0.2401	0.2401	0.176832	0.2401
ASV_10639	1.26049	0.165971	1.07052	1.09225
ASV_1064	0.2401	0.2401	0.164712	0.2401
ASV_10640	1.48324	1.48324	1.86508	1.48324
ASV_10641	0.2401	0.2401	0.164834	0.2401
ASV_10642	0.735	0.512367	0.641017	0.708014
ASV_10644	0.2401	0.2401	0.158516	0.2401
ASV_10645	1.48324	1.48324	1.89652	1.48324
ASV_10646	0.2401	0.2401	0.164703	0.2401
ASV_10647	4.1716	5.45042	4.38617	4.43343
ASV_10649	0.2401	0.2401	0.170052	0.2401
ASV_1065	1.48324	1.48324	1.64992	1.48324
ASV_10651	0.2401	0.2401	0.163902	0.2401
ASV_10652	6.811	6.811	6.47522	6.811
ASV_10653	0.2401	0.2401	0.178246	0.2401
ASV_10654	0.2401	0.2401	0.163775	0.2401
ASV_10655	1.11338	0.209623	0.743696	0.661509
ASV_10656	3.04889	1.86974	3.20818	2.89804
ASV_10657	1.48324	1.48324	1.74828	1.48324
ASV_10658	0.2401	0.2401	0.153778	0.2401
ASV_10659	0.2401	0.2401	0.168146	0.2401
ASV_1066	0.2401	0.2401	0.175713	0.2401
ASV_10660	0.2401	0.2401	0.167606	0.2401
ASV_10661	0.2401	0.2401	0.164754	0.2401
ASV_10662	0.2401	0.2401	0.17316	0.2401
ASV_10663	1.48324	1.48324	1.92355	1.48324
ASV_10664	1.40548	1.48519	1.90846	1.8048
ASV_10666	6.811	6.811	6.73317	6.811
ASV_10667	0.854774	3.25727	1.24305	1.23405
ASV_10668	0.2401	0.2401	0.171604	0.2401
ASV_10669	2.78433	1.75894	2.59441	2.67293
ASV_1067	0.2401	0.2401	0.193334	0.2401
ASV_10670	0.2401	0.2401	0.166429	0.2401
ASV_10672	0.2401	0.2401	0.170273	0.2401
ASV_10673	0.2401	0.2401	0.170435	0.2401
ASV_10674	0.2401	0.2401	0.176804	0.2401
ASV_10676	0.357439	0.931154	0.518334	0.43529
ASV_10677	0.735	0.542993	0.666246	0.727127
ASV_10678	0.341571	0.443201	0.349202	0.318996
ASV_10679	0.2401	0.2401	0.171679	0.2401
ASV_1068	2.34784	2.25298	2.72273	2.78825
ASV_10680	6.811	6.811	6.51112	6.811
ASV_10681	0.2401	0.2401	0.170764	0.2401
ASV_10682	0.2401	0.2401	0.174827	0.2401
ASV_10683	0.2401	0.2401	0.167358	0.2401
ASV_10684	0.549812	0.632238	0.613678	0.6155
ASV_10685	1.48324	1.48324	1.8386	1.48324
ASV_10686	0.2401	0.2401	0.164621	0.2401
ASV_10687	0.2401	0.2401	0.173149	0.2401
ASV_10688	0.2401	0.2401	0.165424	0.2401
ASV_10689	1.48324	1.48324	1.85026	1.48324
ASV_1069	0.2401	0.2401	0.174118	0.2401
ASV_10690	0.2401	0.2401	0.17807	0.2401
ASV_10691	0.2401	0.2401	0.156687	0.2401
ASV_10692	1.48324	1.48324	2.01652	1.48324
ASV_10693	0.2401	0.2401	0.168109	0.2401
ASV_10694	0.458928	0.471128	0.518528	0.566154
ASV_10695	0.2401	0.2401	0.165424	0.2401
ASV_10696	6.811	6.811	6.40751	6.811
ASV_10699	0.2401	0.2401	0.171442	0.2401
ASV_107	0.2401	0.2401	0.184067	0.2401
ASV_1070	0.2401	0.2401	0.174827	0.2401
ASV_10700	1.48324	1.48324	1.89548	1.48324
ASV_10701	0.2401	0.2401	0.173403	0.2401
ASV_10702	0.2401	0.2401	0.190161	0.2401
ASV_10703	0.357439	0.0653007	0.332985	0.268665
ASV_10704	0.2401	0.2401	0.171542	0.2401
ASV_10705	0.2401	0.2401	0.171542	0.2401
ASV_10706	0.2401	0.2401	0.193595	0.2401
ASV_10707	0.2401	0.2401	0.168117	0.2401
ASV_10709	0.990103	0.616548	0.899122	0.960564
ASV_1071	0.363826	0.10466	0.212973	0.216321
ASV_10711	0.2401	0.2401	0.175724	0.2401
ASV_10712	0.2401	0.2401	0.178844	0.2401
ASV_10713	1.48324	1.48324	1.92355	1.48324
ASV_10714	0.2401	0.2401	0.166915	0.2401
ASV_10715	0.2401	0.2401	0.174193	0.2401
ASV_10716	0.2401	0.2401	0.162695	0.2401
ASV_10717	1.48324	1.48324	1.87657	1.48324
ASV_10718	6.811	6.811	6.44852	6.811
ASV_1072	1.48324	1.48324	1.8302	1.48324
ASV_10720	0.2401	0.2401	0.163234	0.2401
ASV_10721	0.2401	0.2401	0.177727	0.2401
ASV_10722	1.48324	1.48324	1.84697	1.48324
ASV_10724	0.2401	0.2401	0.177781	0.2401
ASV_10725	0.2401	0.2401	0.174827	0.2401
ASV_10726	1.48324	1.48324	1.84079	1.48324
ASV_10727	0.2401	0.2401	0.174053	0.2401
ASV_10728	0.2401	0.2401	0.18151	0.2401
ASV_10729	1.48324	1.48324	1.86508	1.48324
ASV_1073	0.2401	0.2401	0.181463	0.2401
ASV_10730	0.2401	0.2401	0.171536	0.2401
ASV_10731	1.45632	1.09493	1.41148	1.42311
ASV_10732	0.2401	0.2401	0.174277	0.2401
ASV_10733	1.80614	1.893	1.72178	1.83708
ASV_10734	0.2401	0.2401	0.177709	0.2401
ASV_10735	0.2401	0.2401	0.163775	0.2401
ASV_10736	0.2401	0.2401	0.177689	0.2401
ASV_10737	0.2401	0.2401	0.167047	0.2401
ASV_10738	0.2401	0.2401	0.159023	0.2401
ASV_10739	1.48324	1.48324	1.86827	1.48324
ASV_1074	0.2401	0.2401	0.192206	0.2401
ASV_10740	1.48324	1.48324	1.78392	1.48324
ASV_10741	0.2401	0.2401	0.161485	0.2401
ASV_10744	0.2401	0.2401	0.172934	0.2401
ASV_10745	0.2401	0.2401	0.192016	0.2401
ASV_10746	6.811	6.811	6.27378	6.811
ASV_10748	6.811	6.811	6.28758	6.811
ASV_10749	0.148292	0.612037	0.295511	0.213707
ASV_1075	1.48324	1.48324	1.86398	1.48324
ASV_10750	0.2401	0.2401	0.179613	0.2401
ASV_10751	0.2401	0.2401	0.168274	0.2401
ASV_10752	0.2401	0.2401	0.187572	0.2401
ASV_10753	0.2401	0.2401	0.15448	0.2401
ASV_10754	0.2401	0.2401	0.151633	0.2401
ASV_10755	1.48324	1.48324	1.8745	1.48324
ASV_10756	0.2401	0.2401	0.185231	0.2401
ASV_10757	0.2401	0.2401	0.165044	0.2401
ASV_10758	1.48324	1.48324	1.72253	1.48324
ASV_1076	0.2401	0.2401	0.163793	0.2401
ASV_10760	0.2401	0.2401	0.165427	0.2401
ASV_10761	0.2401	0.2401	0.170382	0.2401
ASV_10762	1.48324	1.48324	1.83051	1.48324
ASV_10763	0.2401	0.2401	0.187457	0.2401
ASV_10764	0.2401	0.2401	0.163342	0.2401
ASV_10765	0.545943	1.39678	0.670049	0.689725
ASV_10766	0.2401	0.2401	0.162695	0.2401
ASV_10767	0.2401	0.2401	0.165361	0.2401
ASV_10768	1.51349	1.23716	1.54386	1.36054
ASV_10769	0.2401	0.2401	0.179628	0.2401
ASV_1077	0.2401	0.2401	0.153537	0.2401
ASV_10770	1.48324	1.48324	1.96084	1.48324
ASV_10771	0.2401	0.2401	0.172245	0.2401
ASV_10772	1.48324	1.48324	1.92894	1.48324
ASV_10773	1.48324	1.48324	1.86018	1.48324
ASV_10774	1.48324	1.48324	1.80334	1.48324
ASV_10775	0.2401	0.2401	0.181414	0.2401
ASV_10777	0.2401	0.2401	0.166898	0.2401
ASV_10778	6.811	6.811	6.44852	6.811
ASV_10779	0.2401	0.2401	0.187823	0.2401
ASV_1078	6.811	6.811	6.46385	6.811
ASV_10782	1.48324	1.48324	1.81355	1.48324
ASV_10784	1.48324	1.48324	1.88161	1.48324
ASV_10786	0.2401	0.2401	0.18944	0.2401
ASV_10787	0.2401	0.2401	0.171604	0.2401
ASV_10788	1.25052	0.648684	1.16927	1.22688
ASV_10789	0.2401	0.2401	0.165981	0.2401
ASV_1079	0.2401	0.2401	0.166915	0.2401
ASV_10790	0.2401	0.2401	0.168109	0.2401
ASV_10791	0.2401	0.2401	0.167979	0.2401
ASV_10792	0.2401	0.2401	0.158789	0.2401
ASV_10793	0.2401	0.2401	0.172968	0.2401
ASV_10794	0.2401	0.2401	0.164672	0.2401
ASV_10796	0.2401	0.2401	0.164391	0.2401
ASV_10797	0.2401	0.2401	0.15475	0.2401
ASV_10798	0.2401	0.2401	0.16994	0.2401
ASV_10799	0.2401	0.2401	0.167047	0.2401
ASV_108	1.48324	1.48324	1.80806	1.48324
ASV_1080	0.2401	0.2401	0.164375	0.2401
ASV_10801	0.2401	0.2401	0.168698	0.2401
ASV_10803	0.2401	0.2401	0.165815	0.2401
ASV_10804	0.2401	0.2401	0.167174	0.2401
ASV_10805	1.48324	1.48324	1.65029	1.48324
ASV_10806	0.2401	0.2401	0.17182	0.2401
ASV_10807	0.2401	0.2401	0.153553	0.2401
ASV_10808	1.48324	1.48324	1.87102	1.48324
ASV_10809	0.2401	0.2401	0.152449	0.2401
ASV_1081	1.50609	0.908868	1.68553	1.70815
ASV_10810	0.2401	0.2401	0.155772	0.2401
ASV_10811	1.48324	1.48324	1.88803	1.48324
ASV_10812	0.2401	0.2401	0.163775	0.2401
ASV_10813	1.29526	1.29107	1.28388	1.31501
ASV_10814	0.2401	0.2401	0.163287	0.2401
ASV_10815	0.218169	0.19324	0.195778	0.186987
ASV_10816	0.2401	0.2401	0.168698	0.2401
ASV_10817	0.2401	0.2401	0.160794	0.2401
ASV_10818	6.811	6.811	6.74036	6.811
ASV_1082	0.665105	0.983321	0.894856	0.923791
ASV_10820	0.2401	0.2401	0.15475	0.2401
ASV_10821	0.2401	0.2401	0.171642	0.2401
ASV_10822	1.48324	1.48324	1.80028	1.48324
ASV_10823	0.485051	0.309278	0.40586	0.466931
ASV_10824	0.2401	0.2401	0.156277	0.2401
ASV_10825	0.2401	0.2401	0.180587	0.2401
ASV_10826	1.48324	1.48324	1.9019	1.48324
ASV_10827	1.48324	1.48324	1.88751	1.48324
ASV_10828	0.2401	0.2401	0.158516	0.2401
ASV_10829	0.2401	0.2401	0.155772	0.2401
ASV_1083	0.2401	0.2401	0.182919	0.2401
ASV_10830	0.2401	0.2401	0.165981	0.2401
ASV_10831	0.2401	0.2401	0.174827	0.2401
ASV_10832	6.811	6.811	6.43038	6.811
ASV_10833	1.48324	1.48324	1.87243	1.48324
ASV_10834	0.2401	0.2401	0.16848	0.2401
ASV_10835	0.2401	0.2401	0.169888	0.2401
ASV_10836	0.2401	0.2401	0.179457	0.2401
ASV_10837	0.2401	0.2401	0.170052	0.2401
ASV_10838	0.2401	0.2401	0.169937	0.2401
ASV_10839	1.48324	1.48324	1.96561	1.48324
ASV_1084	6.811	6.811	6.35239	6.811
ASV_10840	0.0596038	1.00329	0.233689	0.253157
ASV_10841	0.2401	0.2401	0.158789	0.2401
ASV_10842	0.2401	0.2401	0.180587	0.2401
ASV_10843	0.2401	0.2401	0.167442	0.2401
ASV_10844	1.41135	0.637597	1.09393	1.18491
ASV_10845	0.2401	0.2401	0.165939	0.2401
ASV_10846	0.2401	0.2401	0.167358	0.2401
ASV_10847	0.2401	0.2401	0.156226	0.2401
ASV_10848	0.2401	0.2401	0.169154	0.2401
ASV_10849	0.2401	0.2401	0.201081	0.2401
ASV_1085	0.2401	0.2401	0.178865	0.2401
ASV_10850	0.2401	0.2401	0.16848	0.2401
ASV_10851	0.2401	0.2401	0.179225	0.2401
ASV_10852	0.2401	0.2401	0.164621	0.2401
ASV_10854	6.811	6.811	6.38297	6.811
ASV_10855	0.2401	0.2401	0.164754	0.2401
ASV_10856	0.2401	0.2401	0.175681	0.2401
ASV_10857	0.990103	0.904486	0.911199	0.985139
ASV_10858	0.2401	0.2401	0.171948	0.2401
ASV_10859	0.2401	0.2401	0.164259	0.2401
ASV_1086	0.2401	0.2401	0.159719	0.2401
ASV_10861	0.2401	0.2401	0.178619	0.2401
ASV_10862	0.275743	0.626566	0.38844	0.412488
ASV_10863	0.2401	0.2401	0.15742	0.2401
ASV_10864	0.2401	0.2401	0.173313	0.2401
ASV_10866	0.2401	0.2401	0.169937	0.2401
ASV_10867	0.357439	0.107254	0.387025	0.274666
ASV_10868	1.48324	1.48324	1.89147	1.48324
ASV_10869	0.2401	0.2401	0.174518	0.2401
ASV_1087	0.2401	0.2401	0.180726	0.2401
ASV_10870	3.09967	4.49849	5.02166	5.07826
ASV_10873	0.2401	0.2401	0.179772	0.2401
ASV_10874	0.2401	0.2401	0.18531	0.2401
ASV_10876	0.2401	0.2401	0.162326	0.2401
ASV_10877	0.2401	0.2401	0.179435	0.2401
ASV_10879	0.2401	0.2401	0.179203	0.2401
ASV_1088	1.48324	1.48324	1.83357	1.48324
ASV_10880	6.811	6.811	6.28758	6.811
ASV_10881	6.811	6.811	6.40225	6.811
ASV_10882	0.2401	0.2401	0.182322	0.2401
ASV_10884	0.2401	0.2401	0.163901	0.2401
ASV_10885	0.2401	0.2401	0.165044	0.2401
ASV_10887	0.2401	0.2401	0.175237	0.2401
ASV_10888	1.48324	1.48324	1.92003	1.48324
ASV_10889	0.2401	0.2401	0.17035	0.2401
ASV_1089	0.2401	0.2401	0.167047	0.2401
ASV_10891	0.2401	0.2401	0.169154	0.2401
ASV_10893	1.48324	1.48324	1.89147	1.48324
ASV_10894	6.811	6.811	6.35239	6.811
ASV_10895	0.2401	0.2401	0.190554	0.2401
ASV_10897	0.2401	0.2401	0.173264	0.2401
ASV_10898	0.2401	0.2401	0.161363	0.2401
ASV_10899	0.2401	0.2401	0.169724	0.2401
ASV_1090	0.2401	0.2401	0.184194	0.2401
ASV_10900	0.2401	0.2401	0.174053	0.2401
ASV_10901	6.811	6.811	6.45192	6.811
ASV_10903	0.74988	0.871824	0.594007	0.571416
ASV_10904	1.48324	1.48324	1.86157	1.48324
ASV_10905	0.2401	0.2401	0.168702	0.2401
ASV_10906	0.2401	0.2401	0.177138	0.2401
ASV_10907	0.2401	0.2401	0.172148	0.2401
ASV_10908	1.48324	1.48324	1.86398	1.48324
ASV_1091	0.2401	0.2401	0.170478	0.2401
ASV_10910	0.2401	0.2401	0.178688	0.2401
ASV_10911	1.35363	0.860811	1.16716	1.27129
ASV_10912	0.2401	0.2401	0.168522	0.2401
ASV_10913	0.2401	0.2401	0.174474	0.2401
ASV_10914	6.811	6.811	6.47559	6.811
ASV_10916	0.2401	0.2401	0.151239	0.2401
ASV_10917	0.2401	0.2401	0.15475	0.2401
ASV_10918	0.165711	0.674508	0.412746	0.439753
ASV_10919	0.2401	0.2401	0.162012	0.2401
ASV_1092	1.2779	0.806017	1.09531	1.2115
ASV_10920	1.48324	1.48324	1.86398	1.48324
ASV_10921	1.48324	1.48324	1.846	1.48324
ASV_10922	0.2401	0.2401	0.1602	0.2401
ASV_10923	0.2401	0.2401	0.163287	0.2401
ASV_10924	0.846002	1.28775	1.24719	1.27425
ASV_10925	0.2401	0.2401	0.175108	0.2401
ASV_10926	0.2401	0.2401	0.162125	0.2401
ASV_10927	0.2401	0.2401	0.178688	0.2401
ASV_10928	0.2401	0.2401	0.18151	0.2401
ASV_10929	15.1356	13.0134	15.0535	15.0545
ASV_1093	0.2401	0.2401	0.164517	0.2401
ASV_10930	0.2401	0.2401	0.173313	0.2401
ASV_10931	0.2401	0.2401	0.162653	0.2401
ASV_10932	0.2401	0.2401	0.161707	0.2401
ASV_10933	6.811	6.811	6.40179	6.811
ASV_10934	1.48324	1.48324	1.92888	1.48324
ASV_10935	0.2401	0.2401	0.156687	0.2401
ASV_10937	0.2401	0.2401	0.174827	0.2401
ASV_10938	0.2401	0.2401	0.179288	0.2401
ASV_10939	1.48324	1.48324	1.74149	1.48324
ASV_10940	1.49083	0.522713	1.31537	1.28201
ASV_10941	0.2401	0.2401	0.160794	0.2401
ASV_10942	1.40548	1.22745	1.46217	1.3521
ASV_10943	0.2401	0.2401	0.168622	0.2401
ASV_10944	0.457622	0.2225	0.371999	0.401452
ASV_10945	1.48324	1.48324	1.90786	1.48324
ASV_10946	0.2401	0.2401	0.161661	0.2401
ASV_10947	1.48324	1.48324	1.92083	1.48324
ASV_10948	6.811	6.811	6.5922	6.811
ASV_10949	0.2401	0.2401	0.186397	0.2401
ASV_1095	0.2401	0.2401	0.160794	0.2401
ASV_10950	6.0605	7.54748	6.88127	6.91863
ASV_10952	1.54418	1.29452	1.52365	1.56268
ASV_10954	0.485051	0.338657	0.428291	0.478622
ASV_10955	0.2401	0.2401	0.15475	0.2401
ASV_10956	0.2401	0.2401	0.177138	0.2401
ASV_10957	3.04889	2.81878	3.3444	3.04014
ASV_10958	0.2401	0.2401	0.169882	0.2401
ASV_10959	0.2401	0.2401	0.163234	0.2401
ASV_1096	1.48324	1.48324	1.66659	1.48324
ASV_10960	0.2401	0.2401	0.165815	0.2401
ASV_10961	6.811	6.811	6.31371	6.811
ASV_10963	1.48324	1.48324	1.91105	1.48324
ASV_10964	0.2401	0.2401	0.17697	0.2401
ASV_10965	0.2401	0.2401	0.19202	0.2401
ASV_10966	0.2401	0.2401	0.164529	0.2401
ASV_10967	0.2401	0.2401	0.161769	0.2401
ASV_10969	3.04889	2.54124	3.43724	2.988
ASV_1097	0.2401	0.2401	0.197037	0.2401
ASV_10971	0.2401	0.2401	0.174053	0.2401
ASV_10972	0.2401	0.2401	0.162756	0.2401
ASV_10973	0.2401	0.2401	0.168707	0.2401
ASV_10974	0.2401	0.2401	0.168982	0.2401
ASV_10975	0.2401	0.2401	0.156226	0.2401
ASV_10976	1.48324	1.48324	1.94486	1.48324
ASV_10977	0.2401	0.2401	0.165044	0.2401
ASV_10978	1.48324	1.48324	1.94245	1.48324
ASV_10979	3.78442	4.50689	3.80491	3.93854
ASV_1098	0.485051	0.254317	0.383141	0.439989
ASV_10980	0.357439	0.689165	0.556229	0.426814
ASV_10981	0.2401	0.2401	0.168397	0.2401
ASV_10982	0.2401	0.2401	0.159776	0.2401
ASV_10983	0.2401	0.2401	0.170273	0.2401
ASV_10984	1.48324	1.48324	1.87119	1.48324
ASV_10985	6.811	6.811	6.31363	6.811
ASV_10986	0.2401	0.2401	0.191278	0.2401
ASV_10987	0.2401	0.2401	0.175199	0.2401
ASV_10988	0.2401	0.2401	0.168632	0.2401
ASV_10989	6.811	6.811	6.35517	6.811
ASV_10990	1.48324	1.48324	1.87869	1.48324
ASV_10991	0.2401	0.2401	0.172197	0.2401
ASV_10992	0.2401	0.2401	0.165007	0.2401
ASV_10993	1.48324	1.48324	1.88861	1.48324
ASV_10994	0.485051	0.261046	0.385578	0.442207
ASV_10996	0.2401	0.2401	0.15742	0.2401
ASV_10998	0.2401	0.2401	0.172085	0.2401
ASV_10999	0.2401	0.2401	0.19028	0.2401
ASV_110	0.2401	0.2401	0.179772	0.2401
ASV_1100	1.48324	1.48324	1.73575	1.48324
ASV_11001	0.2401	0.2401	0.154394	0.2401
ASV_11002	6.811	6.811	6.37861	6.811
ASV_11003	0.2401	0.2401	0.182775	0.2401
ASV_11004	0.2401	0.2401	0.173711	0.2401
ASV_11005	1.48324	1.48324	1.81973	1.48324
ASV_11006	0.485051	0.245778	0.418919	0.455545
ASV_11007	0.2401	0.2401	0.159274	0.2401
ASV_11008	1.48324	1.48324	1.77209	1.48324
ASV_11010	1.48324	1.48324	1.95795	1.48324
ASV_11011	0.582385	0.287934	0.765938	0.775385
ASV_11012	0.2401	0.2401	0.176158	0.2401
ASV_11013	0.2401	0.2401	0.159264	0.2401
ASV_11014	0.2401	0.2401	0.169806	0.2401
ASV_11015	0.2401	0.2401	0.163234	0.2401
ASV_11016	0.2401	0.2401	0.17706	0.2401
ASV_11017	1.03981	0.554998	0.752423	0.741904
ASV_11018	0.2401	0.2401	0.171578	0.2401
ASV_11019	0.2401	0.2401	0.174518	0.2401
ASV_1102	0.2401	0.2401	0.175109	0.2401
ASV_11021	0.2401	0.2401	0.185381	0.2401
ASV_11022	1.48324	1.48324	1.90749	1.48324
ASV_11023	0.2401	0.2401	0.164529	0.2401
ASV_11024	0.165711	0.140587	0.179629	0.157891
ASV_11025	0.2401	0.2401	0.174203	0.2401
ASV_11026	0.2401	0.2401	0.17931	0.2401
ASV_11027	0.2401	0.2401	0.16971	0.2401
ASV_11028	1.27885	0.63938	0.936088	1.0387
ASV_11029	0.2401	0.2401	0.161285	0.2401
ASV_1103	6.811	6.811	6.31363	6.811
ASV_11030	0.148292	0.178717	0.148248	0.123349
ASV_11031	0.2401	0.2401	0.158205	0.2401
ASV_11032	1.48324	1.48324	1.92091	1.48324
ASV_11033	0.249399	1.47946	0.29502	0.310266
ASV_11034	0.2401	0.2401	0.158516	0.2401
ASV_11035	6.811	6.811	6.39773	6.811
ASV_11036	0.2401	0.2401	0.159719	0.2401
ASV_11037	6.811	6.811	6.45192	6.811
ASV_11038	0.2401	0.2401	0.157462	0.2401
ASV_11039	6.811	6.811	6.74515	6.811
ASV_1104	0.2401	0.2401	0.167047	0.2401
ASV_11040	0.2401	0.2401	0.16257	0.2401
ASV_11041	1.25052	0.474658	1.15047	1.20993
ASV_11044	2.06538	0.777067	1.959	2.01682
ASV_11045	0.2401	0.2401	0.173264	0.2401
ASV_11046	6.811	6.811	6.73317	6.811
ASV_11047	0.2401	0.2401	0.171141	0.2401
ASV_11048	0.2401	0.2401	0.166079	0.2401
ASV_11049	0.2401	0.2401	0.169106	0.2401
ASV_1105	0.2401	0.2401	0.170503	0.2401
ASV_11050	6.811	6.811	6.45192	6.811
ASV_11051	1.48324	1.48324	1.86137	1.48324
ASV_11053	0.2401	0.2401	0.167047	0.2401
ASV_11054	0.2401	0.2401	0.163234	0.2401
ASV_11055	6.811	6.811	6.17398	6.811
ASV_11056	6.811	6.811	6.73317	6.811
ASV_11057	1.48324	1.48324	1.76849	1.48324
ASV_11058	0.2401	0.2401	0.169937	0.2401
ASV_11059	0.2401	0.2401	0.176969	0.2401
ASV_1106	0.2401	0.2401	0.168109	0.2401
ASV_11060	0.2401	0.2401	0.177685	0.2401
ASV_11062	0.2401	0.2401	0.174703	0.2401
ASV_11063	0.2401	0.2401	0.165981	0.2401
ASV_11064	0.2401	0.2401	0.161363	0.2401
ASV_11065	0.2401	0.2401	0.189228	0.2401
ASV_11067	1.48324	1.48324	1.81286	1.48324
ASV_11068	1.48324	1.48324	1.93016	1.48324
ASV_11069	1.48324	1.48324	1.97478	1.48324
ASV_1107	0.2401	0.2401	0.164529	0.2401
ASV_11070	0.2401	0.2401	0.186524	0.2401
ASV_11071	0.2401	0.2401	0.173773	0.2401
ASV_11072	1.48324	1.48324	1.89429	1.48324
ASV_11073	1.48324	1.48324	1.96084	1.48324
ASV_11074	6.811	6.811	6.35517	6.811
ASV_11075	0.2401	0.2401	0.174316	0.2401
ASV_11076	1.48324	1.48324	1.76064	1.48324
ASV_11077	0.357439	0.510196	0.469798	0.381016
ASV_11078	1.48324	1.48324	1.85691	1.48324
ASV_1108	0.2401	0.2401	0.160794	0.2401
ASV_11080	0.2401	0.2401	0.164953	0.2401
ASV_11081	0.2401	0.2401	0.161769	0.2401
ASV_11082	1.48324	1.48324	1.8545	1.48324
ASV_11083	0.2401	0.2401	0.173198	0.2401
ASV_11085	0.2401	0.2401	0.184401	0.2401
ASV_11086	0.2401	0.2401	0.17728	0.2401
ASV_11088	0.2401	0.2401	0.176917	0.2401
ASV_11089	0.2401	0.2401	0.182529	0.2401
ASV_1109	0.2401	0.2401	0.175742	0.2401
ASV_11090	0.2401	0.2401	0.162141	0.2401
ASV_11091	0.2401	0.2401	0.17501	0.2401
ASV_11092	0.2401	0.2401	0.173313	0.2401
ASV_11094	0.2401	0.2401	0.170273	0.2401
ASV_11095	0.165711	0.443755	0.18586	0.159642
ASV_11096	1.48324	1.48324	1.92083	1.48324
ASV_11099	1.48324	1.48324	1.84911	1.48324
ASV_111	0.2401	0.2401	0.168109	0.2401
ASV_1110	1.48324	1.48324	1.91105	1.48324
ASV_11100	0.2401	0.2401	0.168707	0.2401
ASV_11101	1.78798	1.14256	1.63196	1.69531
ASV_11103	6.811	6.811	6.34474	6.811
ASV_11104	0.2401	0.2401	0.166915	0.2401
ASV_11105	0.2401	0.2401	0.156776	0.2401
ASV_11106	0.148292	0.080826	0.249583	0.180291
ASV_11108	0.2401	0.2401	0.166612	0.2401
ASV_11109	0.2401	0.2401	0.165427	0.2401
ASV_1111	0.485051	0.406824	0.432128	0.482629
ASV_11110	0.2401	0.2401	0.17728	0.2401
ASV_11111	1.41135	1.45438	1.34355	1.47659
ASV_11112	0.2401	0.2401	0.164529	0.2401
ASV_11113	6.811	6.811	6.38297	6.811
ASV_11114	0.2401	0.2401	0.168707	0.2401
ASV_11115	1.40548	1.50902	1.60756	1.42903
ASV_11116	0.485051	0.338216	0.43184	0.479226
ASV_11117	6.811	6.811	6.74036	6.811
ASV_1112	0.2401	0.2401	0.16469	0.2401
ASV_11120	1.41135	3.79465	1.91458	2.0403
ASV_11121	0.608205	0.519056	0.386642	0.402008
ASV_11122	6.811	6.811	6.3729	6.811
ASV_11124	0.2401	0.2401	0.168146	0.2401
ASV_11125	0.2401	0.2401	0.171948	0.2401
ASV_11126	0.2401	0.2401	0.152347	0.2401
ASV_11128	0.2401	0.2401	0.169724	0.2401
ASV_11129	0.2401	0.2401	0.158666	0.2401
ASV_1113	1.48324	1.48324	1.85867	1.48324
ASV_11130	0.2401	0.2401	0.165649	0.2401
ASV_11131	0.2401	0.2401	0.187457	0.2401
ASV_11132	5.20548	1.66897	4.7491	4.68094
ASV_11133	0.2401	0.2401	0.166692	0.2401
ASV_11134	0.2401	0.2401	0.166915	0.2401
ASV_11135	0.2401	0.2401	0.181998	0.2401
ASV_11136	0.2401	0.2401	0.161363	0.2401
ASV_11137	0.2401	0.2401	0.18138	0.2401
ASV_11138	0.357439	0.0658906	0.337425	0.233363
ASV_11139	0.261623	0.346785	0.271136	0.269591
ASV_1114	0.2401	0.2401	0.171285	0.2401
ASV_11140	0.2401	0.2401	0.173987	0.2401
ASV_11141	0.2401	0.2401	0.166338	0.2401
ASV_11142	0.2401	0.2401	0.158666	0.2401
ASV_11143	0.2401	0.2401	0.164498	0.2401
ASV_11145	0.2401	0.2401	0.170435	0.2401
ASV_11146	6.811	6.811	6.39773	6.811
ASV_11147	1.48324	1.48324	1.81677	1.48324
ASV_11148	0.2401	0.2401	0.166889	0.2401
ASV_11149	0.2401	0.2401	0.162695	0.2401
ASV_1115	0.2401	0.2401	0.194165	0.2401
ASV_11150	1.48324	1.48324	1.97478	1.48324
ASV_11151	1.48324	1.48324	1.85759	1.48324
ASV_11152	1.48324	1.48324	1.94245	1.48324
ASV_11153	6.811	6.811	6.37861	6.811
ASV_11154	0.2401	0.2401	0.163287	0.2401
ASV_11155	0.2401	0.2401	0.161478	0.2401
ASV_11156	0.2401	0.2401	0.175305	0.2401
ASV_11157	0.16811	0.464243	0.086392	0.0969183
ASV_11158	0.2401	0.2401	0.16051	0.2401
ASV_11159	0.2401	0.2401	0.173403	0.2401
ASV_1116	0.2401	0.2401	0.158516	0.2401
ASV_11160	0.2401	0.2401	0.17728	0.2401
ASV_11162	1.48324	1.48324	1.72219	1.48324
ASV_11163	0.2401	0.2401	0.174316	0.2401
ASV_11164	0.883207	1.04691	1.14784	1.02646
ASV_11165	1.48324	1.48324	1.87657	1.48324
ASV_11166	0.2401	0.2401	0.17035	0.2401
ASV_11167	1.48324	1.48324	1.94143	1.48324
ASV_11169	0.2401	0.2401	0.182919	0.2401
ASV_1117	0.735	0.32445	0.668474	0.716009
ASV_11171	0.2401	0.2401	0.164948	0.2401
ASV_11172	1.48324	1.48324	1.85691	1.48324
ASV_11173	0.2401	0.2401	0.17728	0.2401
ASV_11175	0.0455507	0.38053	0.10564	0.105649
ASV_11176	0.2401	0.2401	0.162881	0.2401
ASV_11177	0.2401	0.2401	0.171679	0.2401
ASV_11178	0.2401	0.2401	0.17035	0.2401
ASV_11179	0.2401	0.2401	0.170273	0.2401
ASV_1118	1.48324	1.48324	1.94245	1.48324
ASV_11180	1.48324	1.48324	2.01652	1.48324
ASV_11181	6.811	6.811	6.46107	6.811
ASV_11185	1.48324	1.48324	1.88129	1.48324
ASV_11186	0.2401	0.2401	0.175909	0.2401
ASV_11188	0.2401	0.2401	0.167102	0.2401
ASV_11189	0.2401	0.2401	0.188479	0.2401
ASV_1119	1.48324	1.48324	1.87657	1.48324
ASV_11190	0.2401	0.2401	0.1602	0.2401
ASV_11191	0.2401	0.2401	0.164517	0.2401
ASV_11192	1.21287	1.34831	1.29566	1.31823
ASV_11193	0.2401	0.2401	0.151736	0.2401
ASV_11194	0.2401	0.2401	0.198076	0.2401
ASV_11195	0.669284	0.937981	0.809675	0.888509
ASV_11196	0.2401	0.2401	0.15742	0.2401
ASV_11197	1.48324	1.48324	1.8589	1.48324
ASV_11198	6.811	6.811	6.34474	6.811
ASV_112	0.2401	0.2401	0.168632	0.2401
ASV_1120	1.48324	1.48324	1.8589	1.48324
ASV_11200	0.2401	0.2401	0.158205	0.2401
ASV_11201	0.2401	0.2401	0.173264	0.2401
ASV_11203	6.811	6.811	6.42036	6.811
ASV_11204	0.2401	0.2401	0.17958	0.2401
ASV_11206	0.2401	0.2401	0.167721	0.2401
ASV_11207	0.2401	0.2401	0.18151	0.2401
ASV_11208	0.2401	0.2401	0.171564	0.2401
ASV_11209	1.78798	0.932568	1.64144	1.70971
ASV_1121	0.2401	0.2401	0.169805	0.2401
ASV_11210	0.2401	0.2401	0.165044	0.2401
ASV_11211	0.2401	0.2401	0.159776	0.2401
ASV_11212	1.48324	1.48324	1.83613	1.48324
ASV_11214	0.2401	0.2401	0.164529	0.2401
ASV_11215	0.2401	0.2401	0.180488	0.2401
ASV_11216	0.2401	0.2401	0.164886	0.2401
ASV_11218	0.2401	0.2401	0.174053	0.2401
ASV_11219	0.2401	0.2401	0.156511	0.2401
ASV_1122	1.48324	1.48324	1.81393	1.48324
ASV_11221	1.48324	1.48324	1.80608	1.48324
ASV_11222	1.48324	1.48324	1.82267	1.48324
ASV_11223	0.72831	2.27758	1.23225	1.09201
ASV_11225	0.2401	0.2401	0.174053	0.2401
ASV_11226	0.423742	0.960585	0.542049	0.483126
ASV_11228	6.811	6.811	6.74036	6.811
ASV_11229	0.2401	0.2401	0.165421	0.2401
ASV_1123	1.48324	1.48324	1.87192	1.48324
ASV_11230	0.2401	0.2401	0.171093	0.2401
ASV_11231	0.2401	0.2401	0.172376	0.2401
ASV_11232	1.48324	1.48324	1.90749	1.48324
ASV_11234	1.48324	1.48324	1.90786	1.48324
ASV_11235	0.148292	0.10661	0.174107	0.12977
ASV_11236	0.2401	0.2401	0.169806	0.2401
ASV_11237	0.2401	0.2401	0.173378	0.2401
ASV_11238	0.2401	0.2401	0.162902	0.2401
ASV_11239	0.2401	0.2401	0.168109	0.2401
ASV_1124	0.2401	0.2401	0.156226	0.2401
ASV_11240	1.48324	1.48324	1.91105	1.48324
ASV_11241	1.48324	1.48324	1.70392	1.48324
ASV_11242	0.2401	0.2401	0.167338	0.2401
ASV_11243	0.2401	0.2401	0.167741	0.2401
ASV_11244	0.2401	0.2401	0.173711	0.2401
ASV_11245	0.2401	0.2401	0.177781	0.2401
ASV_11247	0.2401	0.2401	0.172213	0.2401
ASV_11248	1.48324	1.48324	1.81707	1.48324
ASV_11249	0.2401	0.2401	0.166915	0.2401
ASV_1125	0.2401	0.2401	0.176586	0.2401
ASV_11250	0.2401	0.2401	0.171642	0.2401
ASV_11251	0.2401	0.2401	0.164672	0.2401
ASV_11252	0.2401	0.2401	0.16514	0.2401
ASV_11254	0.2401	0.2401	0.175681	0.2401
ASV_11255	0.2401	0.2401	0.177965	0.2401
ASV_11256	1.48324	1.48324	1.87102	1.48324
ASV_11258	0.2401	0.2401	0.173756	0.2401
ASV_11259	0.2401	0.2401	0.177156	0.2401
ASV_1126	1.48324	1.48324	1.80363	1.48324
ASV_11260	0.2401	0.2401	0.169724	0.2401
ASV_11261	1.48324	1.48324	1.90749	1.48324
ASV_11263	0.2401	0.2401	0.19807	0.2401
ASV_11264	0.2401	0.2401	0.153553	0.2401
ASV_11265	0.0134978	0.0985009	0.02293	0.0285543
ASV_11266	9.29159	5.51707	8.04197	8.05114
ASV_11268	0.2401	0.2401	0.178887	0.2401
ASV_1127	0.2401	0.2401	0.173123	0.2401
ASV_11271	0.2401	0.2401	0.167271	0.2401
ASV_11273	0.485051	0.479344	0.433041	0.484878
ASV_11274	1.94447	0.069728	1.26019	1.15263
ASV_11275	0.2401	0.2401	0.171546	0.2401
ASV_11276	0.2401	0.2401	0.165815	0.2401
ASV_11278	0.2401	0.2401	0.165421	0.2401
ASV_11279	0.2401	0.2401	0.175404	0.2401
ASV_1128	0.962624	0.00811739	0.598905	0.630592
ASV_11281	0.2401	0.2401	0.175514	0.2401
ASV_11282	0.2401	0.2401	0.162125	0.2401
ASV_11283	0.2401	0.2401	0.170503	0.2401
ASV_11284	1.48324	1.48324	1.80248	1.48324
ASV_11285	0.2401	0.2401	0.172294	0.2401
ASV_11286	2.69936	0.952625	1.68604	1.78062
ASV_11287	0.2401	0.2401	0.170052	0.2401
ASV_11288	0.2401	0.2401	0.182911	0.2401
ASV_11289	0.2401	0.2401	0.181613	0.2401
ASV_1129	0.2401	0.2401	0.16469	0.2401
ASV_11290	0.2401	0.2401	0.171238	0.2401
ASV_11291	0.2401	0.2401	0.1602	0.2401
ASV_11292	0.2401	0.2401	0.168201	0.2401
ASV_11293	0.2401	0.2401	0.172833	0.2401
ASV_11294	1.48324	1.48324	1.8269	1.48324
ASV_11295	6.811	6.811	6.3729	6.811
ASV_11296	0.2401	0.2401	0.176095	0.2401
ASV_11299	0.2401	0.2401	0.162695	0.2401
ASV_113	0.2401	0.2401	0.163901	0.2401
ASV_1130	0.303401	0.282739	0.371484	0.322858
ASV_11300	0.92016	1.12323	0.938837	0.99263
ASV_11301	0.2401	0.2401	0.156126	0.2401
ASV_11302	0.2401	0.2401	0.170164	0.2401
ASV_11303	6.811	6.811	6.35239	6.811
ASV_11304	6.811	6.811	6.41903	6.811
ASV_11305	0.2401	0.2401	0.170435	0.2401
ASV_11306	6.811	6.811	6.5371	6.811
ASV_11307	0.2401	0.2401	0.161401	0.2401
ASV_1131	0.2401	0.2401	0.173122	0.2401
ASV_11310	0.2401	0.2401	0.182166	0.2401
ASV_11311	0.2401	0.2401	0.151818	0.2401
ASV_11312	0.2401	0.2401	0.179555	0.2401
ASV_11313	0.275743	0.335821	0.28525	0.287393
ASV_11315	3.97493	6.57692	5.07344	5.17566
ASV_11316	0.2401	0.2401	0.173235	0.2401
ASV_11318	0.2401	0.2401	0.17344	0.2401
ASV_11319	0.2401	0.2401	0.187524	0.2401
ASV_1132	1.48324	1.48324	1.94143	1.48324
ASV_11320	0.2401	0.2401	0.16951	0.2401
ASV_11321	12.3923	3.49819	11.612	11.3172
ASV_11322	0.2401	0.2401	0.170052	0.2401
ASV_11323	0.2401	0.2401	0.159776	0.2401
ASV_11324	0.2401	0.2401	0.176777	0.2401
ASV_11325	0.2401	0.2401	0.172053	0.2401
ASV_11326	1.48324	1.48324	1.87102	1.48324
ASV_11327	0.2401	0.2401	0.165427	0.2401
ASV_11328	0.2401	0.2401	0.205404	0.2401
ASV_11329	1.48324	1.48324	1.90786	1.48324
ASV_1133	6.45647	5.44176	6.73725	6.39875
ASV_11330	0.2401	0.2401	0.158013	0.2401
ASV_11332	1.48324	1.48324	1.91005	1.48324
ASV_11333	1.48324	1.48324	1.8589	1.48324
ASV_11334	1.04491	0.611732	1.33676	1.30991
ASV_11335	6.811	6.811	6.73317	6.811
ASV_11336	0.2401	0.2401	0.164953	0.2401
ASV_11338	0.2401	0.2401	0.163902	0.2401
ASV_11339	0.2401	0.2401	0.177471	0.2401
ASV_1134	0.2401	0.2401	0.168109	0.2401
ASV_11340	0.2401	0.2401	0.172833	0.2401
ASV_11341	0.2401	0.2401	0.166047	0.2401
ASV_11342	0.2401	0.2401	0.14978	0.2401
ASV_11343	1.48324	1.48324	1.71794	1.48324
ASV_11344	0.2401	0.2401	0.163711	0.2401
ASV_11345	0.883207	0.72424	1.09484	0.993595
ASV_11346	0.2401	0.2401	0.154819	0.2401
ASV_11347	0.2401	0.2401	0.164754	0.2401
ASV_11348	0.2401	0.2401	0.170515	0.2401
ASV_11349	1.48324	1.48324	1.84869	1.48324
ASV_1135	0.2401	0.2401	0.188117	0.2401
ASV_11350	0.300705	0.485664	0.365669	0.360309
ASV_11351	0.2401	0.2401	0.166612	0.2401
ASV_11352	0.2401	0.2401	0.190162	0.2401
ASV_11353	0.2401	0.2401	0.164514	0.2401
ASV_11354	0.2401	0.2401	0.173684	0.2401
ASV_11356	1.48324	1.48324	1.80248	1.48324
ASV_11357	1.48324	1.48324	1.84236	1.48324
ASV_11358	0.2401	0.2401	0.157462	0.2401
ASV_11359	0.2401	0.2401	0.1699	0.2401
ASV_1136	1.48324	1.48324	1.91105	1.48324
ASV_11360	1.33291	0.619772	1.34241	1.33764
ASV_11361	0.2401	0.2401	0.166612	0.2401
ASV_11362	1.48324	1.48324	1.80083	1.48324
ASV_11363	0.2401	0.2401	0.175497	0.2401
ASV_11364	0.2401	0.2401	0.17009	0.2401
ASV_11365	0.2401	0.2401	0.159642	0.2401
ASV_11366	0.2401	0.2401	0.16257	0.2401
ASV_11367	0.485051	0.433475	0.363154	0.477723
ASV_11368	0.2401	0.2401	0.167271	0.2401
ASV_11369	1.48324	1.48324	1.84304	1.48324
ASV_1137	0.2401	0.2401	0.186399	0.2401
ASV_11370	6.811	6.811	6.48487	6.811
ASV_11371	0.434371	0.180857	0.287221	0.277536
ASV_11372	0.2401	0.2401	0.163342	0.2401
ASV_11373	1.48324	1.48324	1.87119	1.48324
ASV_11374	0.2401	0.2401	0.178692	0.2401
ASV_11375	6.811	6.811	6.37861	6.811
ASV_11376	0.2401	0.2401	0.162756	0.2401
ASV_11377	0.2401	0.2401	0.151619	0.2401
ASV_11378	0.2401	0.2401	0.176969	0.2401
ASV_11379	0.2401	0.2401	0.163969	0.2401
ASV_1138	0.2401	0.2401	0.165044	0.2401
ASV_11380	0.2401	0.2401	0.171721	0.2401
ASV_11381	1.48324	1.48324	1.91623	1.48324
ASV_11383	0.439237	0.0168506	0.503258	0.519534
ASV_11384	0.2401	0.2401	0.173711	0.2401
ASV_11385	0.2401	0.2401	0.15742	0.2401
ASV_11386	1.48324	1.48324	1.87389	1.48324
ASV_11388	0.2401	0.2401	0.173295	0.2401
ASV_11389	0.2401	0.2401	0.155772	0.2401
ASV_1139	1.48324	1.48324	1.95179	1.48324
ASV_11390	1.48324	1.48324	1.88863	1.48324
ASV_11391	1.48324	1.48324	1.77528	1.48324
ASV_11392	0.2401	0.2401	0.169154	0.2401
ASV_11393	0.832289	0.494323	1.08642	1.12228
ASV_11394	0.2401	0.2401	0.168109	0.2401
ASV_11395	6.811	6.811	6.3729	6.811
ASV_11396	1.48324	1.48324	1.93016	1.48324
ASV_11398	1.48324	1.48324	1.72632	1.48324
ASV_114	6.811	6.811	6.40225	6.811
ASV_1140	0.2401	0.2401	0.18126	0.2401
ASV_11400	1.48324	1.48324	1.98704	1.48324
ASV_11402	0.2401	0.2401	0.169994	0.2401
ASV_11403	0.2401	0.2401	0.159274	0.2401
ASV_11404	0.438274	0.321745	0.488807	0.44845
ASV_11405	0.2401	0.2401	0.164672	0.2401
ASV_11408	0.2401	0.2401	0.165044	0.2401
ASV_11409	0.2401	0.2401	0.177875	0.2401
ASV_1141	0.2401	0.2401	0.176832	0.2401
ASV_11410	1.48324	1.48324	1.80346	1.48324
ASV_11411	0.2401	0.2401	0.172939	0.2401
ASV_11412	0.2401	0.2401	0.185232	0.2401
ASV_11413	0.2401	0.2401	0.176139	0.2401
ASV_11414	1.48324	1.48324	1.84304	1.48324
ASV_11415	1.48324	1.48324	1.95179	1.48324
ASV_11416	6.811	6.811	6.27378	6.811
ASV_11417	0.2401	0.2401	0.18642	0.2401
ASV_11418	1.40548	0.712878	1.45907	1.15633
ASV_11419	1.48324	1.48324	1.92888	1.48324
ASV_11420	0.2401	0.2401	0.175233	0.2401
ASV_11421	0.2401	0.2401	0.164444	0.2401
ASV_11422	0.2401	0.2401	0.182919	0.2401
ASV_11423	0.165711	0.0922236	0.181794	0.151499
ASV_11425	0.2401	0.2401	0.167442	0.2401
ASV_11426	0.990103	0.860046	0.854266	0.971133
ASV_11427	0.2401	0.2401	0.207426	0.2401
ASV_11428	0.2401	0.2401	0.185727	0.2401
ASV_11429	1.48324	1.48324	1.89548	1.48324
ASV_1143	0.2401	0.2401	0.163711	0.2401
ASV_11430	0.2401	0.2401	0.189093	0.2401
ASV_11431	0.2401	0.2401	0.165189	0.2401
ASV_11432	0.2401	0.2401	0.190811	0.2401
ASV_11433	0.2401	0.2401	0.161997	0.2401
ASV_11434	1.7082	0.108497	0.792227	0.732033
ASV_11435	0.2401	0.2401	0.169847	0.2401
ASV_11436	0.2401	0.2401	0.15475	0.2401
ASV_11437	6.811	6.811	6.75133	6.811
ASV_11438	1.48324	1.48324	1.86827	1.48324
ASV_11439	0.457622	0.0888858	0.269622	0.303143
ASV_1144	6.811	6.811	6.63818	6.811
ASV_11440	1.48324	1.48324	1.96084	1.48324
ASV_11441	0.485051	0.349551	0.364126	0.461065
ASV_11442	0.2401	0.2401	0.165427	0.2401
ASV_11444	1.48324	1.48324	1.80409	1.48324
ASV_11445	1.48324	1.48324	1.85691	1.48324
ASV_11446	0.2401	0.2401	0.173902	0.2401
ASV_11447	0.2401	0.2401	0.177103	0.2401
ASV_11448	0.2401	0.2401	0.191351	0.2401
ASV_11449	6.811	6.811	6.40225	6.811
ASV_1145	0.2401	0.2401	0.168109	0.2401
ASV_11450	1.88039	0.468255	1.61325	1.66615
ASV_11451	0.2401	0.2401	0.1652	0.2401
ASV_11452	0.2401	0.2401	0.163775	0.2401
ASV_11453	1.48324	1.48324	1.68931	1.48324
ASV_11454	0.2401	0.2401	0.167271	0.2401
ASV_11455	1.48324	1.48324	1.9894	1.48324
ASV_11457	1.48324	1.48324	1.87098	1.48324
ASV_11458	6.811	6.811	6.43443	6.811
ASV_11459	0.2401	0.2401	0.169616	0.2401
ASV_1146	0.2401	0.2401	0.170764	0.2401
ASV_11460	2.02704	1.49265	1.51575	1.54399
ASV_11461	0.2401	0.2401	0.16346	0.2401
ASV_11462	0.2401	0.2401	0.169805	0.2401
ASV_11463	1.48324	1.48324	1.87243	1.48324
ASV_11464	1.48324	1.48324	1.86398	1.48324
ASV_11465	6.811	6.811	6.39773	6.811
ASV_11466	1.48324	1.48324	1.8675	1.48324
ASV_11467	0.2401	0.2401	0.172079	0.2401
ASV_11468	0.2401	0.2401	0.171604	0.2401
ASV_11469	0.2401	0.2401	0.173711	0.2401
ASV_11471	1.48324	1.48324	1.92355	1.48324
ASV_11473	0.2401	0.2401	0.163261	0.2401
ASV_11474	0.2401	0.2401	0.167741	0.2401
ASV_11475	0.2401	0.2401	0.170515	0.2401
ASV_11476	0.2401	0.2401	0.170515	0.2401
ASV_11477	1.48324	1.48324	1.80248	1.48324
ASV_11478	0.2401	0.2401	0.159023	0.2401
ASV_11479	0.2401	0.2401	0.169724	0.2401
ASV_1148	0.2401	0.2401	0.189206	0.2401
ASV_11480	1.48324	1.48324	1.90786	1.48324
ASV_11481	1.48324	1.48324	1.86508	1.48324
ASV_11484	0.2401	0.2401	0.166338	0.2401
ASV_11485	0.2401	0.2401	0.169154	0.2401
ASV_11486	1.48324	1.48324	1.87389	1.48324
ASV_11488	0.2401	0.2401	0.173123	0.2401
ASV_11489	6.811	6.811	6.47559	6.811
ASV_1149	0.2401	0.2401	0.167271	0.2401
ASV_11490	0.2401	0.2401	0.168808	0.2401
ASV_11491	1.48324	1.48324	1.76285	1.48324
ASV_11492	0.2401	0.2401	0.17255	0.2401
ASV_11493	0.2401	0.2401	0.174053	0.2401
ASV_11495	0.2401	0.2401	0.165044	0.2401
ASV_11497	0.2401	0.2401	0.171682	0.2401
ASV_11498	1.48324	1.48324	1.84697	1.48324
ASV_11499	1.48324	1.48324	1.87389	1.48324
ASV_1150	0.2401	0.2401	0.170499	0.2401
ASV_11501	1.48324	1.48324	1.86137	1.48324
ASV_11503	0.2401	0.2401	0.171948	0.2401
ASV_11505	0.2401	0.2401	0.166889	0.2401
ASV_11506	0.2401	0.2401	0.155515	0.2401
ASV_11507	0.2401	0.2401	0.167292	0.2401
ASV_11508	0.2401	0.2401	0.172197	0.2401
ASV_11509	0.2401	0.2401	0.17182	0.2401
ASV_11511	0.2401	0.2401	0.165876	0.2401
ASV_11512	0.2401	0.2401	0.167271	0.2401
ASV_11513	0.2401	0.2401	0.164834	0.2401
ASV_11514	1.48324	1.48324	1.82265	1.48324
ASV_11515	6.811	6.811	6.21747	6.811
ASV_11516	0.2401	0.2401	0.174518	0.2401
ASV_11517	1.48324	1.48324	1.87994	1.48324
ASV_11518	6.811	6.811	6.46107	6.811
ASV_11520	1.06126	0.64863	0.980534	0.981483
ASV_11521	1.48324	1.48324	1.75533	1.48324
ASV_11522	0.2401	0.2401	0.172213	0.2401
ASV_11523	1.48324	1.48324	1.85518	1.48324
ASV_11524	0.2401	0.2401	0.159859	0.2401
ASV_11525	0.2401	0.2401	0.162141	0.2401
ASV_11526	0.2401	0.2401	0.162881	0.2401
ASV_11527	1.48324	1.48324	1.80409	1.48324
ASV_11528	0.2401	0.2401	0.175199	0.2401
ASV_11529	0.2401	0.2401	0.18165	0.2401
ASV_1153	1.48324	1.48324	1.86157	1.48324
ASV_11530	6.811	6.811	6.57764	6.811
ASV_11531	0.2401	0.2401	0.170801	0.2401
ASV_11532	0.2401	0.2401	0.168702	0.2401
ASV_11534	6.811	6.811	6.74515	6.811
ASV_11535	0.2401	0.2401	0.173902	0.2401
ASV_11536	0.2401	0.2401	0.17728	0.2401
ASV_11539	6.811	6.811	6.28758	6.811
ASV_1154	0.2401	0.2401	0.174053	0.2401
ASV_11540	0.2401	0.2401	0.159607	0.2401
ASV_11541	6.811	6.811	6.53794	6.811
ASV_11542	1.48324	1.48324	1.87994	1.48324
ASV_11543	0.485051	0.338268	0.358208	0.459252
ASV_11544	0.2401	0.2401	0.173264	0.2401
ASV_11545	0.2401	0.2401	0.17009	0.2401
ASV_11547	0.2401	0.2401	0.183549	0.2401
ASV_11548	0.2401	0.2401	0.174835	0.2401
ASV_11549	0.2401	0.2401	0.170515	0.2401
ASV_1155	0.2401	0.2401	0.158205	0.2401
ASV_11550	1.48324	1.48324	1.91005	1.48324
ASV_11551	0.2401	0.2401	0.185919	0.2401
ASV_11552	0.2401	0.2401	0.179992	0.2401
ASV_11553	1.48324	1.48324	1.81266	1.48324
ASV_11554	0.2401	0.2401	0.167095	0.2401
ASV_11556	0.2401	0.2401	0.168698	0.2401
ASV_11557	1.48324	1.48324	1.86508	1.48324
ASV_11558	0.2401	0.2401	0.17141	0.2401
ASV_11559	1.35362	0.781432	1.04912	1.15425
ASV_11560	0.2401	0.2401	0.171252	0.2401
ASV_11561	0.2401	0.2401	0.170082	0.2401
ASV_11562	0.2401	0.2401	0.165421	0.2401
ASV_11563	0.2401	0.2401	0.178844	0.2401
ASV_11564	0.2401	0.2401	0.165815	0.2401
ASV_11565	0.2401	0.2401	0.173085	0.2401
ASV_11566	0.2401	0.2401	0.159776	0.2401
ASV_11567	0.2401	0.2401	0.177825	0.2401
ASV_11568	0.2401	0.2401	0.176826	0.2401
ASV_11569	0.2401	0.2401	0.171564	0.2401
ASV_1157	0.2401	0.2401	0.164517	0.2401
ASV_11570	1.48324	1.48324	1.94245	1.48324
ASV_11572	0.2401	0.2401	0.173461	0.2401
ASV_11573	0.2401	0.2401	0.165427	0.2401
ASV_11574	0.2401	0.2401	0.155772	0.2401
ASV_11575	1.48324	1.48324	1.94246	1.48324
ASV_11576	0.895974	0.475331	0.781725	0.777233
ASV_11577	1.48324	1.48324	1.79977	1.48324
ASV_11578	0.2401	0.2401	0.189836	0.2401
ASV_11579	4.704	3.54395	4.85592	4.51244
ASV_1158	1.48324	1.48324	1.92083	1.48324
ASV_11580	0.2401	0.2401	0.171546	0.2401
ASV_11581	0.2401	0.2401	0.173765	0.2401
ASV_11582	0.2401	0.2401	0.180923	0.2401
ASV_11583	0.2401	0.2401	0.17199	0.2401
ASV_11584	0.2401	0.2401	0.159264	0.2401
ASV_11585	0.2401	0.2401	0.178688	0.2401
ASV_11586	0.2401	0.2401	0.169106	0.2401
ASV_11587	1.48324	1.48324	1.90786	1.48324
ASV_11588	0.2401	0.2401	0.166338	0.2401
ASV_11589	0.2401	0.2401	0.175892	0.2401
ASV_1159	6.811	6.811	6.73317	6.811
ASV_11590	1.48324	1.48324	1.8382	1.48324
ASV_11592	1.06619	0.370006	0.943291	0.904613
ASV_11593	0.2401	0.2401	0.172197	0.2401
ASV_11594	0.2401	0.2401	0.182044	0.2401
ASV_11596	0.2401	0.2401	0.172213	0.2401
ASV_11598	1.48324	1.48324	1.846	1.48324
ASV_11599	0.2401	0.2401	0.185081	0.2401
ASV_116	0.2401	0.2401	0.168702	0.2401
ASV_1160	0.2401	0.2401	0.178085	0.2401
ASV_11600	0.2401	0.2401	0.165353	0.2401
ASV_11601	6.811	6.811	6.34676	6.811
ASV_11602	0.2401	0.2401	0.165939	0.2401
ASV_11603	0.2401	0.2401	0.182919	0.2401
ASV_11604	0.2401	0.2401	0.171721	0.2401
ASV_11606	4.25259	1.80359	4.244	4.31031
ASV_11607	0.2401	0.2401	0.156226	0.2401
ASV_11608	0.485051	0.478279	0.427198	0.484858
ASV_11609	1.48324	1.48324	1.8745	1.48324
ASV_1161	0.2401	0.2401	0.166692	0.2401
ASV_11611	0.2401	0.2401	0.159355	0.2401
ASV_11612	1.48324	1.48324	1.80409	1.48324
ASV_11613	1.48324	1.48324	1.86508	1.48324
ASV_11614	0.2401	0.2401	0.171721	0.2401
ASV_11615	0.2401	0.2401	0.180284	0.2401
ASV_11616	0.2401	0.2401	0.174518	0.2401
ASV_11617	1.51642	0.5424	1.37881	1.44837
ASV_11618	0.2401	0.2401	0.159642	0.2401
ASV_1162	0.2401	0.2401	0.166692	0.2401
ASV_11621	0.2401	0.2401	0.16076	0.2401
ASV_11622	0.2401	0.2401	0.161401	0.2401
ASV_11626	0.2401	0.2401	0.165044	0.2401
ASV_11627	0.2401	0.2401	0.152347	0.2401
ASV_11628	0.2401	0.2401	0.180803	0.2401
ASV_11629	1.48324	1.48324	1.85026	1.48324
ASV_1163	1.48324	1.48324	1.92894	1.48324
ASV_11630	0.2401	0.2401	0.172586	0.2401
ASV_11631	0.2401	0.2401	0.176566	0.2401
ASV_11632	1.48324	1.48324	1.88751	1.48324
ASV_11633	0.2401	0.2401	0.186223	0.2401
ASV_11634	1.48324	1.48324	1.94486	1.48324
ASV_11636	3.27295	0.518089	2.64264	2.75087
ASV_11637	0.249382	0.505196	0.0917329	0.0951253
ASV_11638	1.48324	1.48324	1.85759	1.48324
ASV_11639	0.2401	0.2401	0.16971	0.2401
ASV_1164	0.2401	0.2401	0.165603	0.2401
ASV_11640	1.48324	1.48324	1.91733	1.48324
ASV_11641	1.48324	1.48324	1.98704	1.48324
ASV_11642	0.2401	0.2401	0.164672	0.2401
ASV_11643	0.485051	0.415813	0.398124	0.479597
ASV_11644	2.8694	6.2272	3.6988	3.91829
ASV_11645	0.2401	0.2401	0.187171	0.2401
ASV_11646	0.2401	0.2401	0.168146	0.2401
ASV_11647	0.2401	0.2401	0.169806	0.2401
ASV_11648	0.2401	0.2401	0.167081	0.2401
ASV_11649	4.22768	11.8647	6.01408	6.1324
ASV_1165	1.48324	1.48324	1.90749	1.48324
ASV_11650	1.25052	0.949407	1.18709	1.23922
ASV_11651	0.2401	0.2401	0.167442	0.2401
ASV_11652	0.2401	0.2401	0.184025	0.2401
ASV_11653	0.2401	0.2401	0.165424	0.2401
ASV_11654	1.48324	1.48324	1.91733	1.48324
ASV_11655	1.48324	1.48324	1.73064	1.48324
ASV_11657	1.48324	1.48324	1.90749	1.48324
ASV_11658	6.811	6.811	6.49939	6.811
ASV_11659	0.2401	0.2401	0.156687	0.2401
ASV_1166	0.2401	0.2401	0.16257	0.2401
ASV_11660	6.811	6.811	6.21747	6.811
ASV_11661	0.2401	0.2401	0.162141	0.2401
ASV_11662	0.2401	0.2401	0.174865	0.2401
ASV_11663	6.811	6.811	6.72049	6.811
ASV_11664	0.2401	0.2401	0.173395	0.2401
ASV_11665	0.2401	0.2401	0.161996	0.2401
ASV_11666	1.35362	1.05617	1.18145	1.26865
ASV_11667	0.2401	0.2401	0.17255	0.2401
ASV_11668	6.811	6.811	6.74036	6.811
ASV_1167	0.2401	0.2401	0.155719	0.2401
ASV_11670	1.48324	1.48324	1.8386	1.48324
ASV_11671	0.2401	0.2401	0.163342	0.2401
ASV_11674	0.2401	0.2401	0.170382	0.2401
ASV_11675	1.48324	1.48324	2.01652	1.48324
ASV_11676	0.2401	0.2401	0.162012	0.2401
ASV_11677	1.48324	1.48324	1.98704	1.48324
ASV_11678	0.457622	0.0431816	0.32479	0.367935
ASV_11679	1.48324	1.48324	1.85691	1.48324
ASV_1168	0.2401	0.2401	0.160528	0.2401
ASV_11680	0.2401	0.2401	0.166915	0.2401
ASV_11681	6.811	6.811	6.39773	6.811
ASV_11682	1.51642	1.06751	1.412	1.48011
ASV_11683	6.811	6.811	6.17398	6.811
ASV_11684	0.2401	0.2401	0.155515	0.2401
ASV_11685	0.2401	0.2401	0.158013	0.2401
ASV_11686	0.2401	0.2401	0.157423	0.2401
ASV_11688	0.2401	0.2401	0.17182	0.2401
ASV_11689	0.2401	0.2401	0.171604	0.2401
ASV_1169	0.485051	0.349242	0.423608	0.477875
ASV_11690	0.2401	0.2401	0.16536	0.2401
ASV_11691	0.2401	0.2401	0.172833	0.2401
ASV_11692	0.2401	0.2401	0.191088	0.2401
ASV_11693	6.811	6.811	6.3729	6.811
ASV_11694	1.48324	1.48324	1.81129	1.48324
ASV_11695	0.2401	0.2401	0.173395	0.2401
ASV_11696	0.2401	0.2401	0.173264	0.2401
ASV_11697	1.48324	1.48324	1.88751	1.48324
ASV_11698	0.2401	0.2401	0.179288	0.2401
ASV_1170	1.48324	1.48324	1.88983	1.48324
ASV_11700	0.2401	0.2401	0.165427	0.2401
ASV_11701	0.2401	0.2401	0.170764	0.2401
ASV_11702	6.811	6.811	6.74515	6.811
ASV_11703	0.2401	0.2401	0.167095	0.2401
ASV_11704	1.48324	1.48324	1.8745	1.48324
ASV_11705	6.811	6.811	6.56771	6.811
ASV_11707	0.2401	0.2401	0.172892	0.2401
ASV_11708	0.2401	0.2401	0.167095	0.2401
ASV_11709	0.2401	0.2401	0.172245	0.2401
ASV_1171	1.48324	1.48324	1.74728	1.48324
ASV_11710	0.2401	0.2401	0.159857	0.2401
ASV_11711	0.2401	0.2401	0.175237	0.2401
ASV_11712	6.811	6.811	6.43218	6.811
ASV_11713	0.2401	0.2401	0.171604	0.2401
ASV_11714	0.2401	0.2401	0.174053	0.2401
ASV_11715	0.2401	0.2401	0.18808	0.2401
ASV_11716	0.2401	0.2401	0.166915	0.2401
ASV_11717	1.48324	1.48324	1.85191	1.48324
ASV_11718	1.48324	1.48324	1.90853	1.48324
ASV_11719	0.2401	0.2401	0.165981	0.2401
ASV_1172	1.48324	1.48324	1.95795	1.48324
ASV_11720	0.485051	0.455793	0.365941	0.481345
ASV_11721	6.811	6.811	6.72049	6.811
ASV_11722	0.72831	0.392379	0.825622	0.72355
ASV_11723	0.2401	0.2401	0.166644	0.2401
ASV_11724	0.485051	0.410967	0.426846	0.481548
ASV_11725	0.457622	3.99028	0.940594	0.999328
ASV_11726	0.2401	0.2401	0.158789	0.2401
ASV_11727	0.2401	0.2401	0.179628	0.2401
ASV_11728	6.811	6.811	6.72049	6.811
ASV_11729	0.2401	0.2401	0.165424	0.2401
ASV_1173	1.48324	1.48324	1.89548	1.48324
ASV_11730	0.2401	0.2401	0.158789	0.2401
ASV_11731	0.2401	0.2401	0.168702	0.2401
ASV_11732	0.2401	0.2401	0.161363	0.2401
ASV_11733	0.2401	0.2401	0.172213	0.2401
ASV_11734	1.48324	1.48324	1.94486	1.48324
ASV_11735	0.2401	0.2401	0.17706	0.2401
ASV_11737	1.48324	1.48324	1.81529	1.48324
ASV_11738	0.2401	0.2401	0.164834	0.2401
ASV_11739	0.2401	0.2401	0.157305	0.2401
ASV_1174	0.2401	0.2401	0.159642	0.2401
ASV_11740	0.2401	0.2401	0.182769	0.2401
ASV_11741	6.811	6.811	6.41903	6.811
ASV_11744	1.48324	1.48324	1.92785	1.48324
ASV_11745	6.811	6.811	6.47522	6.811
ASV_11746	0.2401	0.2401	0.171084	0.2401
ASV_11747	1.48324	1.48324	1.90853	1.48324
ASV_11748	0.2401	0.2401	0.173765	0.2401
ASV_11749	0.2401	0.2401	0.175139	0.2401
ASV_1175	6.811	6.811	6.7686	6.811
ASV_11750	6.811	6.811	6.28758	6.811
ASV_11751	0.2401	0.2401	0.159274	0.2401
ASV_11752	0.2401	0.2401	0.174518	0.2401
ASV_11753	0.00941881	0.281133	0.0109663	0.00813597
ASV_11754	1.48324	1.48324	1.89147	1.48324
ASV_11755	1.48324	1.48324	1.82698	1.48324
ASV_11756	0.2401	0.2401	0.173149	0.2401
ASV_11757	0.2401	0.2401	0.171141	0.2401
ASV_11758	0.2401	0.2401	0.155463	0.2401
ASV_11759	0.2401	0.2401	0.170405	0.2401
ASV_1176	6.811	6.811	6.43218	6.811
ASV_11760	0.2401	0.2401	0.173684	0.2401
ASV_11761	0.2401	0.2401	0.172025	0.2401
ASV_11762	0.2401	0.2401	0.154366	0.2401
ASV_11763	1.48324	1.48324	1.72806	1.48324
ASV_11764	0.2401	0.2401	0.170513	0.2401
ASV_11765	0.2401	0.2401	0.173264	0.2401
ASV_11768	0.2401	0.2401	0.155301	0.2401
ASV_1177	1.48324	1.48324	1.87911	1.48324
ASV_11770	0.2401	0.2401	0.166079	0.2401
ASV_11771	1.48324	1.48324	1.90749	1.48324
ASV_11772	1.48324	1.48324	1.79376	1.48324
ASV_11773	6.811	6.811	6.38297	6.811
ASV_11774	0.2401	0.2401	0.170273	0.2401
ASV_11775	0.2401	0.2401	0.175892	0.2401
ASV_11776	0.2401	0.2401	0.161401	0.2401
ASV_11777	1.78798	1.71098	1.72413	1.78613
ASV_11778	0.357439	0.231109	0.450942	0.323799
ASV_1178	0.2401	0.2401	0.159607	0.2401
ASV_11780	0.2401	0.2401	0.153553	0.2401
ASV_11781	6.811	6.811	6.40225	6.811
ASV_11782	0.2401	0.2401	0.193432	0.2401
ASV_11783	0.2401	0.2401	0.163248	0.2401
ASV_11785	0.2401	0.2401	0.177156	0.2401
ASV_11786	6.811	6.811	6.43443	6.811
ASV_11787	6.811	6.811	6.73317	6.811
ASV_11788	0.2401	0.2401	0.175976	0.2401
ASV_11789	0.2401	0.2401	0.17728	0.2401
ASV_1179	0.763309	0.99774	1.15668	1.00667
ASV_11790	0.2401	0.2401	0.179628	0.2401
ASV_11791	4.704	4.3166	5.09667	4.6512
ASV_11792	0.2401	0.2401	0.174316	0.2401
ASV_11793	0.2401	0.2401	0.164754	0.2401
ASV_11794	0.2401	0.2401	0.168632	0.2401
ASV_11795	0.2401	0.2401	0.184025	0.2401
ASV_11797	0.368124	1.22478	0.56673	0.554294
ASV_11799	1.48324	1.48324	1.91005	1.48324
ASV_1180	0.2401	0.2401	0.171604	0.2401
ASV_11800	0.2401	0.2401	0.169964	0.2401
ASV_11801	0.2401	0.2401	0.152347	0.2401
ASV_11802	0.2401	0.2401	0.16265	0.2401
ASV_11803	0.2401	0.2401	0.165089	0.2401
ASV_11804	0.2401	0.2401	0.167222	0.2401
ASV_11805	0.307759	0.059681	0.403208	0.34016
ASV_11806	6.811	6.811	6.4618	6.811
ASV_11807	0.2401	0.2401	0.165603	0.2401
ASV_11808	0.2401	0.2401	0.198812	0.2401
ASV_11809	0.2401	0.2401	0.17035	0.2401
ASV_1181	0.2401	0.2401	0.165421	0.2401
ASV_11810	0.2401	0.2401	0.162326	0.2401
ASV_11811	1.48324	1.48324	1.84869	1.48324
ASV_11812	1.48324	1.48324	1.92355	1.48324
ASV_11813	1.48324	1.48324	1.93016	1.48324
ASV_11814	0.2401	0.2401	0.173123	0.2401
ASV_11815	0.2401	0.2401	0.164834	0.2401
ASV_11816	0.2401	0.2401	0.182138	0.2401
ASV_11817	0.2401	0.2401	0.176586	0.2401
ASV_11818	0.2401	0.2401	0.179275	0.2401
ASV_11819	0.2401	0.2401	0.181448	0.2401
ASV_1182	1.48324	1.48324	1.84079	1.48324
ASV_11820	6.811	6.811	6.51595	6.811
ASV_11821	0.2401	0.2401	0.173785	0.2401
ASV_11822	0.2401	0.2401	0.170273	0.2401
ASV_11824	0.2401	0.2401	0.169806	0.2401
ASV_11825	0.2401	0.2401	0.164948	0.2401
ASV_11826	1.48324	1.48324	1.78876	1.48324
ASV_11827	0.2401	0.2401	0.164703	0.2401
ASV_11828	1.48324	1.48324	1.93321	1.48324
ASV_11829	1.48324	1.48324	1.8775	1.48324
ASV_11830	0.2401	0.2401	0.171948	0.2401
ASV_11831	0.2401	0.2401	0.179628	0.2401
ASV_11832	0.2401	0.2401	0.164672	0.2401
ASV_11833	0.2401	0.2401	0.157462	0.2401
ASV_11835	0.2401	0.2401	0.180159	0.2401
ASV_11836	1.48324	1.48324	1.77272	1.48324
ASV_11837	0.2401	0.2401	0.178556	0.2401
ASV_11838	0.2401	0.2401	0.173149	0.2401
ASV_11839	0.2401	0.2401	0.170052	0.2401
ASV_1184	0.2401	0.2401	0.168274	0.2401
ASV_11840	0.2401	0.2401	0.162695	0.2401
ASV_11841	0.2401	0.2401	0.163287	0.2401
ASV_11843	1.48324	1.48324	1.8386	1.48324
ASV_11844	0.2401	0.2401	0.17697	0.2401
ASV_11845	1.48324	1.48324	1.83147	1.48324
ASV_11846	6.811	6.811	6.38829	6.811
ASV_11847	1.48324	1.48324	1.84268	1.48324
ASV_11848	0.2401	0.2401	0.173403	0.2401
ASV_1185	0.947736	0.451184	0.937213	0.933904
ASV_11850	0.2401	0.2401	0.199769	0.2401
ASV_11851	0.2401	0.2401	0.170405	0.2401
ASV_11852	0.2401	0.2401	0.173902	0.2401
ASV_11853	0.2401	0.2401	0.1696	0.2401
ASV_11854	0.2401	0.2401	0.176903	0.2401
ASV_11855	0.2401	0.2401	0.169806	0.2401
ASV_11856	0.2401	0.2401	0.195779	0.2401
ASV_11857	6.811	6.811	6.34676	6.811
ASV_11858	0.2401	0.2401	0.187079	0.2401
ASV_1186	0.2401	0.2401	0.164834	0.2401
ASV_11860	0.2401	0.2401	0.176586	0.2401
ASV_11861	0.2401	0.2401	0.165815	0.2401
ASV_11862	0.2401	0.2401	0.172245	0.2401
ASV_11864	0.2401	0.2401	0.164953	0.2401
ASV_11865	0.2401	0.2401	0.16951	0.2401
ASV_11866	0.2401	0.2401	0.184996	0.2401
ASV_11867	1.48324	1.48324	1.90456	1.48324
ASV_11868	0.2401	0.2401	0.162125	0.2401
ASV_11869	0.2401	0.2401	0.170382	0.2401
ASV_11870	0.2401	0.2401	0.187152	0.2401
ASV_11871	0.2401	0.2401	0.174826	0.2401
ASV_11872	0.165711	0.265119	0.204361	0.159667
ASV_11873	6.811	6.811	6.73317	6.811
ASV_11874	6.811	6.811	6.51595	6.811
ASV_11875	1.48324	1.48324	1.81677	1.48324
ASV_11876	0.2401	0.2401	0.179999	0.2401
ASV_11877	0.2401	0.2401	0.195391	0.2401
ASV_11878	6.811	6.811	6.74864	6.811
ASV_11879	0.2401	0.2401	0.168465	0.2401
ASV_11880	5.07428	1.96515	4.46519	4.47281
ASV_11881	0.2401	0.2401	0.17728	0.2401
ASV_11882	0.2401	0.2401	0.179314	0.2401
ASV_11883	0.2401	0.2401	0.171604	0.2401
ASV_11884	0.2401	0.2401	0.173711	0.2401
ASV_11885	1.48324	1.48324	1.87119	1.48324
ASV_11887	1.48324	1.48324	1.93016	1.48324
ASV_11888	0.2401	0.2401	0.206483	0.2401
ASV_11889	2.25713	1.99232	2.08635	2.16798
ASV_1189	0.2401	0.2401	0.19239	0.2401
ASV_11890	0.2401	0.2401	0.163261	0.2401
ASV_11893	0.2401	0.2401	0.182919	0.2401
ASV_11894	0.2401	0.2401	0.162141	0.2401
ASV_11896	1.48324	1.48324	1.80248	1.48324
ASV_11897	0.485051	0.423199	0.425418	0.482629
ASV_11898	1.48324	1.48324	1.83931	1.48324
ASV_11899	0.2401	0.2401	0.152449	0.2401
ASV_119	0.2401	0.2401	0.182669	0.2401
ASV_1190	4.28575	0.503985	2.76354	2.69282
ASV_11900	3.1827	1.64334	3.06545	3.13286
ASV_11901	0.2401	0.2401	0.165939	0.2401
ASV_11902	0.2401	0.2401	0.173313	0.2401
ASV_11903	0.2401	0.2401	0.16346	0.2401
ASV_11904	0.2401	0.2401	0.181448	0.2401
ASV_11905	0.2401	0.2401	0.16469	0.2401
ASV_11906	0.2401	0.2401	0.159274	0.2401
ASV_11907	0.2401	0.2401	0.164444	0.2401
ASV_11908	0.2401	0.2401	0.163342	0.2401
ASV_11910	0.2401	0.2401	0.175108	0.2401
ASV_11911	0.2401	0.2401	0.174053	0.2401
ASV_11912	0.671385	0.500803	0.485745	0.50254
ASV_11913	0.2401	0.2401	0.169129	0.2401
ASV_11914	0.2401	0.2401	0.158516	0.2401
ASV_11915	0.2401	0.2401	0.159719	0.2401
ASV_11916	0.2401	0.2401	0.170764	0.2401
ASV_11917	0.485051	0.457968	0.405333	0.483083
ASV_1192	0.485051	0.433066	0.404599	0.481408
ASV_11921	0.2401	0.2401	0.173461	0.2401
ASV_11922	1.48324	1.48324	1.82267	1.48324
ASV_11925	0.2401	0.2401	0.167979	0.2401
ASV_11926	0.735	0.373727	0.647436	0.703901
ASV_11928	0.2401	0.2401	0.170273	0.2401
ASV_11929	1.48324	1.48324	1.78896	1.48324
ASV_1193	0.2401	0.2401	0.195245	0.2401
ASV_11930	6.811	6.811	6.31371	6.811
ASV_11932	0.2401	0.2401	0.180881	0.2401
ASV_11933	0.2401	0.2401	0.178246	0.2401
ASV_11934	0.357439	0.585285	0.482875	0.392741
ASV_11935	0.2401	0.2401	0.163342	0.2401
ASV_11936	0.2401	0.2401	0.190589	0.2401
ASV_11937	0.2401	0.2401	0.169847	0.2401
ASV_11939	1.48324	1.48324	1.78665	1.48324
ASV_1194	0.2401	0.2401	0.169106	0.2401
ASV_11940	0.2401	0.2401	0.162546	0.2401
ASV_11941	0.2401	0.2401	0.16171	0.2401
ASV_11943	0.2401	0.2401	0.164498	0.2401
ASV_11944	1.48324	1.48324	1.90786	1.48324
ASV_11945	0.2401	0.2401	0.1747	0.2401
ASV_11946	0.2401	0.2401	0.175976	0.2401
ASV_11947	6.811	6.811	6.31363	6.811
ASV_11948	0.735	0.629182	0.655687	0.729837
ASV_11949	6.811	6.811	6.35517	6.811
ASV_1195	0.2401	0.2401	0.170827	0.2401
ASV_11951	0.735	0.43835	0.634781	0.695086
ASV_11952	0.2401	0.2401	0.166518	0.2401
ASV_11953	6.811	6.811	6.42036	6.811
ASV_11954	3.27295	1.76564	3.14673	3.29139
ASV_11955	0.2401	0.2401	0.164948	0.2401
ASV_11956	0.2401	0.2401	0.170435	0.2401
ASV_11957	0.2401	0.2401	0.197762	0.2401
ASV_11958	1.48324	1.48324	1.98704	1.48324
ASV_11959	6.811	6.811	6.42036	6.811
ASV_11960	1.48324	1.48324	1.82892	1.48324
ASV_11961	0.2401	0.2401	0.166889	0.2401
ASV_11962	6.811	6.811	6.28758	6.811
ASV_11963	0.2401	0.2401	0.157462	0.2401
ASV_11964	0.2401	0.2401	0.172872	0.2401
ASV_11965	0.2401	0.2401	0.164514	0.2401
ASV_11966	0.2401	0.2401	0.159776	0.2401
ASV_11967	0.2401	0.2401	0.164514	0.2401
ASV_11968	0.2401	0.2401	0.161437	0.2401
ASV_11970	0.2401	0.2401	0.155772	0.2401
ASV_11971	0.2401	0.2401	0.169929	0.2401
ASV_11973	0.959343	1.18354	0.963937	0.973932
ASV_11974	1.48324	1.48324	1.92083	1.48324
ASV_11977	1.48324	1.48324	1.81355	1.48324
ASV_11978	0.2401	0.2401	0.16709	0.2401
ASV_11979	0.2401	0.2401	0.1652	0.2401
ASV_1198	0.2401	0.2401	0.186591	0.2401
ASV_11980	1.48324	1.48324	1.96084	1.48324
ASV_11981	6.811	6.811	6.72049	6.811
ASV_11983	0.148292	0.108642	0.166357	0.133915
ASV_11985	0.2401	0.2401	0.168622	0.2401
ASV_11986	0.2401	0.2401	0.160219	0.2401
ASV_11987	0.2401	0.2401	0.154394	0.2401
ASV_11988	0.2401	0.2401	0.168146	0.2401
ASV_11989	1.48324	1.48324	1.74977	1.48324
ASV_1199	0.2401	0.2401	0.172197	0.2401
ASV_11990	0.2401	0.2401	0.172197	0.2401
ASV_11991	0.2401	0.2401	0.16171	0.2401
ASV_11992	0.138231	2.97549	0.312172	0.309328
ASV_11993	0.2401	0.2401	0.168274	0.2401
ASV_11994	0.2401	0.2401	0.173461	0.2401
ASV_11995	3.53522	5.36662	4.17106	4.07302
ASV_11996	0.2401	0.2401	0.169724	0.2401
ASV_11997	1.48324	1.48324	1.83613	1.48324
ASV_11998	6.811	6.811	6.39773	6.811
ASV_11999	0.2401	0.2401	0.164514	0.2401
ASV_12	0.2401	0.2401	0.163969	0.2401
ASV_120	0.2401	0.2401	0.169154	0.2401
ASV_1200	6.811	6.811	6.5051	6.811
ASV_12000	0.2401	0.2401	0.19273	0.2401
ASV_12001	0.2401	0.2401	0.165353	0.2401
ASV_12002	0.2401	0.2401	0.185515	0.2401
ASV_12003	6.811	6.811	6.44975	6.811
ASV_12004	6.811	6.811	6.34474	6.811
ASV_12005	0.2401	0.2401	0.164514	0.2401
ASV_12007	0.2401	0.2401	0.167089	0.2401
ASV_12008	0.2401	0.2401	0.156687	0.2401
ASV_1201	0.2401	0.2401	0.172274	0.2401
ASV_12012	6.811	6.811	6.4953	6.811
ASV_12013	0.2401	0.2401	0.171642	0.2401
ASV_12014	0.2401	0.2401	0.178583	0.2401
ASV_12015	0.2401	0.2401	0.166898	0.2401
ASV_12016	1.48324	1.48324	1.7431	1.48324
ASV_12017	1.48324	1.48324	1.86157	1.48324
ASV_12018	0.2401	0.2401	0.173313	0.2401
ASV_12019	0.2401	0.2401	0.16709	0.2401
ASV_1202	0.2401	0.2401	0.162881	0.2401
ASV_12020	6.811	6.811	6.37254	6.811
ASV_12021	0.2401	0.2401	0.166915	0.2401
ASV_12022	0.2401	0.2401	0.165268	0.2401
ASV_12023	0.2401	0.2401	0.173461	0.2401
ASV_12024	6.811	6.811	6.35517	6.811
ASV_12025	0.2401	0.2401	0.16453	0.2401
ASV_12027	0.2401	0.2401	0.17117	0.2401
ASV_12028	0.2401	0.2401	0.1602	0.2401
ASV_12029	0.485051	0.483564	0.402635	0.484963
ASV_1203	0.2401	0.2401	0.154366	0.2401
ASV_12030	0.2401	0.2401	0.164793	0.2401
ASV_12031	0.2401	0.2401	0.168982	0.2401
ASV_12032	1.47903	1.1229	1.24134	1.36095
ASV_12033	0.2401	0.2401	0.177709	0.2401
ASV_12034	2.8694	2.24803	2.58494	2.72284
ASV_12035	1.48324	1.48324	1.94245	1.48324
ASV_12037	0.2401	0.2401	0.188253	0.2401
ASV_12038	1.48324	1.48324	1.93016	1.48324
ASV_12039	0.2401	0.2401	0.159264	0.2401
ASV_1204	0.2401	0.2401	0.172053	0.2401
ASV_12040	1.48324	1.48324	1.81355	1.48324
ASV_12041	0.2401	0.2401	0.167271	0.2401
ASV_12042	0.2401	0.2401	0.157423	0.2401
ASV_12044	6.811	6.811	6.43218	6.811
ASV_12045	0.2401	0.2401	0.159264	0.2401
ASV_12046	6.811	6.811	6.38297	6.811
ASV_12047	1.48324	1.48324	1.82054	1.48324
ASV_12048	0.582385	3.38293	1.04437	1.04995
ASV_12049	0.2401	0.2401	0.166039	0.2401
ASV_1205	1.48324	1.48324	1.79977	1.48324
ASV_12051	0.2401	0.2401	0.16257	0.2401
ASV_12052	0.2401	0.2401	0.159023	0.2401
ASV_12054	0.2401	0.2401	0.159414	0.2401
ASV_12055	1.48324	1.48324	1.83613	1.48324
ASV_12056	6.811	6.811	6.27378	6.811
ASV_12057	0.2401	0.2401	0.172197	0.2401
ASV_12058	6.811	6.811	6.48074	6.811
ASV_12059	0.2401	0.2401	0.168702	0.2401
ASV_1206	0.2401	0.2401	0.170082	0.2401
ASV_12060	0.2401	0.2401	0.173461	0.2401
ASV_12061	0.423742	1.41833	0.681148	0.616308
ASV_12062	1.48324	1.48324	1.91972	1.48324
ASV_12063	0.2401	0.2401	0.173149	0.2401
ASV_12064	1.48324	1.48324	1.92083	1.48324
ASV_12065	0.912375	0.402707	0.779765	0.784025
ASV_12066	1.48324	1.48324	1.96084	1.48324
ASV_12068	0.2401	0.2401	0.174518	0.2401
ASV_12069	0.2401	0.2401	0.164391	0.2401
ASV_1207	6.811	6.811	6.44355	6.811
ASV_12070	0.2401	0.2401	0.173684	0.2401
ASV_12071	0.2401	0.2401	0.179945	0.2401
ASV_12072	1.05737	0.361529	0.828445	0.845346
ASV_12074	0.2401	0.2401	0.150414	0.2401
ASV_12075	0.2401	0.2401	0.159023	0.2401
ASV_12076	0.2401	0.2401	0.170515	0.2401
ASV_12077	0.434371	0.591463	0.472336	0.49166
ASV_12078	1.48324	1.48324	1.82265	1.48324
ASV_12079	0.2401	0.2401	0.164712	0.2401
ASV_1208	0.2401	0.2401	0.170515	0.2401
ASV_12080	1.25052	1.08975	1.14888	1.23678
ASV_12081	0.2401	0.2401	0.175976	0.2401
ASV_12082	0.2401	0.2401	0.171141	0.2401
ASV_12083	1.48324	1.48324	1.90456	1.48324
[truncated: 44,266 more rows]

## Sheet: Table S4-1 2 3 4
Table S4-1 The 89 ASVs selected from the training set (n = 135) for constructing the ensemble model using binarized oral microbial data.
	Sample	Age	ASV_476	ASV_1213	ASV_3561	ASV_4063	ASV_5178	ASV_5209	ASV_5580	ASV_5907	ASV_6339	ASV_6587	ASV_6704	ASV_6850	ASV_7235	ASV_7910	ASV_8233	ASV_9020	ASV_10694	ASV_11139	ASV_11286	ASV_11559	ASV_13073	ASV_13239	ASV_13305	ASV_13366	ASV_13479	ASV_14111	ASV_15065	ASV_15366	ASV_15428	ASV_16770	ASV_17464	ASV_17609	ASV_17826	ASV_18681	ASV_19355	ASV_22008	ASV_22206	ASV_23130	ASV_24346	ASV_24684	ASV_24791	ASV_24802	ASV_24851	ASV_25284	ASV_25634	ASV_26152	ASV_26215
	taxonomy		d__Bacteria; p__Firmicutes; c__Bacilli; o__Lactobacillales; f__Streptococcaceae; g__Streptococcus; s__unclassified_Streptococcus	d__Bacteria; p__Firmicutes; c__Bacilli; o__Lactobacillales; f__Streptococcaceae; g__Streptococcus; s__unclassified_Streptococcus	d__Bacteria; p__Bacteroidota; c__Bacteroidia; o__Bacteroidales; f__Prevotellaceae; g__Alloprevotella; s__Prevotella_sp.	d__Bacteria; p__Patescibacteria; c__Saccharimonadia; o__Saccharimonadales; f__Saccharimonadales; g__Saccharimonadales; s__TM7_phylum	d__Bacteria; p__Proteobacteria; c__Gammaproteobacteria; o__Enterobacterales; f__Pasteurellaceae; g__Aggregatibacter; s__Aggregatibacter_sp.	d__Bacteria; p__Proteobacteria; c__Gammaproteobacteria; o__Enterobacterales; f__Pasteurellaceae; g__Haemophilus; s__unclassified_Haemophilus	d__Bacteria; p__Firmicutes; c__Bacilli; o__Lactobacillales; f__Streptococcaceae; g__Streptococcus; s__Streptococcus_sanguinis	d__Bacteria; p__Bacteroidota; c__Bacteroidia; o__Bacteroidales; f__Prevotellaceae; g__Prevotella; s__Prevotella_shahii	d__Bacteria; p__Bacteroidota; c__Bacteroidia; o__Bacteroidales; f__Prevotellaceae; g__Alloprevotella; s__Alloprevotella_rava	d__Bacteria; p__Bacteroidota; c__Bacteroidia; o__Bacteroidales; f__Prevotellaceae; g__Prevotella_7; s__Prevotella_jejuni	d__Bacteria; p__Firmicutes; c__Clostridia; o__Peptostreptococcales-Tissierellales; f__Anaerovoracaceae; g__[Eubacterium]_nodatum_group; s__uncultured_bacterium	d__Bacteria; p__Proteobacteria; c__Gammaproteobacteria; o__Enterobacterales; f__Pasteurellaceae; g__Haemophilus; s__unclassified_Haemophilus	d__Bacteria; p__Proteobacteria; c__Gammaproteobacteria; o__Enterobacterales; f__Pasteurellaceae; g__Aggregatibacter; s__unclassified_Aggregatibacter	d__Bacteria; p__Firmicutes; c__Negativicutes; o__Veillonellales-Selenomonadales; f__Veillonellaceae; g__Veillonella; s__unclassified_Veillonella	d__Bacteria; p__Actinobacteriota; c__Actinobacteria; o__Actinomycetales; f__Actinomycetaceae; g__Actinomyces; s__Schaalia_odontolytica	d__Bacteria; p__Firmicutes; c__Clostridia; o__Lachnospirales; f__Lachnospiraceae; g__Oribacterium; s__uncultured_organism	d__Bacteria; p__Bacteroidota; c__Bacteroidia; o__Bacteroidales; f__Prevotellaceae; g__Prevotella_7; s__unclassified_Prevotella_7	d__Bacteria; p__Firmicutes; c__Clostridia; o__Peptostreptococcales-Tissierellales; f__Peptostreptococcaceae; g__[Eubacterium]_yurii_group; s__unclassified_[Eubacterium]_yurii_group	d__Bacteria; p__Firmicutes; c__Negativicutes; o__Veillonellales-Selenomonadales; f__Selenomonadaceae; g__Centipeda; s__uncultured_bacterium	d__Bacteria; p__Firmicutes; c__Negativicutes; o__Veillonellales-Selenomonadales; f__Selenomonadaceae; g__unclassified_Selenomonadaceae; s__unclassified_Selenomonadaceae	d__Bacteria; p__unclassified_Bacteria; c__unclassified_Bacteria; o__unclassified_Bacteria; f__unclassified_Bacteria; g__unclassified_Bacteria; s__unclassified_Bacteria	d__Bacteria; p__Bacteroidota; c__Bacteroidia; o__Bacteroidales; f__Porphyromonadaceae; g__Porphyromonas; s__unclassified_Porphyromonas	d__Bacteria; p__Firmicutes; c__Negativicutes; o__Veillonellales-Selenomonadales; f__Selenomonadaceae; g__Selenomonas; s__Selenomonas_sputigena	d__Bacteria; p__Firmicutes; c__Bacilli; o__Lactobacillales; f__Streptococcaceae; g__Streptococcus; s__unclassified_Streptococcus	d__Bacteria; p__Patescibacteria; c__Saccharimonadia; o__Saccharimonadales; f__Saccharimonadales; g__Saccharimonadales; s__TM7_phylum	d__Bacteria; p__Fusobacteriota; c__Fusobacteriia; o__Fusobacteriales; f__Leptotrichiaceae; g__Streptobacillus; s__uncultured_bacterium	d__Bacteria; p__Proteobacteria; c__Gammaproteobacteria; o__Burkholderiales; f__Neisseriaceae; g__Neisseria; s__unclassified_Neisseria	d__Bacteria; p__Firmicutes; c__Negativicutes; o__Veillonellales-Selenomonadales; f__Selenomonadaceae; g__Selenomonas; s__unclassified_Selenomonas	d__Bacteria; p__Proteobacteria; c__Gammaproteobacteria; o__Burkholderiales; f__Burkholderiaceae; g__Lautropia; s__unclassified_Lautropia	d__Bacteria; p__Actinobacteriota; c__Actinobacteria; o__Actinomycetales; f__Actinomycetaceae; g__Actinomyces; s__unclassified_Actinomyces	d__Bacteria; p__Bacteroidota; c__Bacteroidia; o__Flavobacteriales; f__Flavobacteriaceae; g__Capnocytophaga; s__uncultured_Capnocytophaga	d__Bacteria; p__Bacteroidota; c__Bacteroidia; o__Flavobacteriales; f__Flavobacteriaceae; g__Capnocytophaga; s__unclassified_Capnocytophaga	d__Bacteria; p__Bacteroidota; c__Bacteroidia; o__Bacteroidales; f__Porphyromonadaceae; g__Porphyromonas; s__Porphyromonas_gingivalis	d__Bacteria; p__Firmicutes; c__Negativicutes; o__Veillonellales-Selenomonadales; f__Selenomonadaceae; g__Selenomonas; s__Selenomonas_genomosp.	d__Bacteria; p__Bacteroidota; c__Bacteroidia; o__Bacteroidales; f__Prevotellaceae; g__Alloprevotella; s__uncultured_Prevotellaceae	d__Bacteria; p__Proteobacteria; c__Gammaproteobacteria; o__Enterobacterales; f__Pasteurellaceae; g__Haemophilus; s__unclassified_Haemophilus	d__Bacteria; p__Proteobacteria; c__Gammaproteobacteria; o__Enterobacterales; f__Pasteurellaceae; g__Haemophilus; s__unclassified_Haemophilus	d__Bacteria; p__Proteobacteria; c__Gammaproteobacteria; o__Xanthomonadales; f__Xanthomonadaceae; g__Xanthomonas; s__unclassified_Xanthomonas	d__Bacteria; p__Fusobacteriota; c__Fusobacteriia; o__Fusobacteriales; f__Fusobacteriaceae; g__Fusobacterium; s__unclassified_Fusobacterium	d__Bacteria; p__Firmicutes; c__Clostridia; o__Peptococcales; f__Peptococcaceae; g__Peptococcus; s__Peptococcus_sp.	d__Bacteria; p__Proteobacteria; c__Gammaproteobacteria; o__Burkholderiales; f__Neisseriaceae; g__Neisseria; s__unclassified_Neisseria	d__Bacteria; p__Bacteroidota; c__Bacteroidia; o__Bacteroidales; f__Prevotellaceae; g__Alloprevotella; s__unclassified_Alloprevotella	d__Bacteria; p__Campylobacterota; c__Campylobacteria; o__Campylobacterales; f__Campylobacteraceae; g__Campylobacter; s__Campylobacter_curvus	d__Bacteria; p__Firmicutes; c__Clostridia; o__Lachnospirales; f__Lachnospiraceae; g__Lachnoanaerobaculum; s__Lachnoanaerobaculum_umeaense	d__Bacteria; p__Firmicutes; c__Bacilli; o__Lactobacillales; f__P5D1-392; g__P5D1-392; s__uncultured_bacterium	d__Bacteria; p__Firmicutes; c__Bacilli; o__Lactobacillales; f__Streptococcaceae; g__Streptococcus; s__unclassified_Streptococcus	d__Bacteria; p__Fusobacteriota; c__Fusobacteriia; o__Fusobacteriales; f__Leptotrichiaceae; g__Leptotrichia; s__unclassified_Leptotrichia
Training set	Sample_1	6	1	0	0	0	0	0	0	0	0	0	0	1	1	0	1	1	0	0	0	0	0	0	0	1	1	1	0	0	0	0	0	0	0	0	0	1	0	0	0	0	0	0	0	0	0	1	0
	Sample_2	11	1	1	0	0	0	0	0	0	1	0	0	1	0	0	1	0	0	0	0	0	0	0	0	1	0	1	0	0	1	0	0	0	0	0	0	0	0	0	0	0	0	0	0	0	0	1	0
	Sample_3	13	0	1	0	0	0	0	0	0	0	0	0	0	0	1	1	0	0	0	0	0	0	0	0	1	0	1	0	0	1	0	0	0	0	0	0	1	0	0	0	0	0	0	0	0	0	1	0
	Sample_4	19	1	1	0	1	0	0	0	0	0	0	0	0	0	0	1	0	0	0	0	0	0	0	0	1	0	0	0	0	1	0	0	0	0	0	0	1	0	0	0	0	0	0	0	0	0	1	0
	Sample_5	20	1	1	0	0	0	0	0	0	0	0	0	0	0	1	1	0	0	0	0	0	0	0	0	1	0	0	0	0	1	0	0	0	0	0	0	1	0	0	0	0	0	0	0	0	0	1	0
	Sample_6	20	1	1	0	1	0	0	0	0	0	0	0	0	0	1	0	0	0	1	0	0	0	0	0	0	0	0	0	0	1	0	0	0	0	0	0	0	0	0	0	0	0	0	0	0	0	1	0
	Sample_7	20	1	1	0	0	0	0	0	0	0	0	0	1	0	0	1	0	0	0	0	0	0	0	0	1	1	0	0	0	1	0	0	0	0	0	0	0	0	0	0	0	0	0	0	0	0	1	0
	Sample_8	21	1	0	0	0	0	0	0	0	0	0	0	1	0	1	1	0	0	0	0	0	0	0	0	1	0	0	0	0	1	0	0	0	0	0	0	0	0	0	0	0	0	0	0	0	0	1	0
	Sample_9	22	1	0	0	0	0	0	0	0	1	0	0	1	0	1	0	0	0	1	0	0	0	0	0	1	0	0	0	0	1	0	0	0	0	0	0	0	0	0	0	0	0	0	0	0	0	1	0
	Sample_10	23	1	1	0	0	0	0	0	0	0	0	0	0	0	1	1	0	0	0	0	0	0	0	0	0	0	0	0	0	1	0	0	0	0	0	0	0	0	0	0	0	0	0	0	0	0	1	0
	Sample_11	25	1	1	0	0	0	0	0	0	0	0	0	1	0	1	1	0	0	0	0	0	0	0	0	1	0	0	0	0	1	0	0	0	0	0	0	1	0	0	0	0	0	0	0	0	0	1	0
	Sample_12	25	0	1	1	1	0	0	0	0	0	0	0	1	0	0	0	0	0	0	0	0	0	0	0	1	0	0	0	0	1	0	0	0	0	0	0	0	0	0	0	0	0	0	0	0	0	1	0
	Sample_13	26	0	0	0	0	0	0	0	0	0	0	0	1	1	1	0	0	0	0	0	0	0	0	0	0	1	0	0	0	0	0	0	0	0	0	0	0	0	0	0	0	0	0	0	0	0	1	0
	Sample_14	27	0	0	0	0	0	0	0	0	0	0	0	1	0	1	0	0	0	0	0	0	0	0	0	0	0	0	0	0	1	0	0	0	0	0	0	1	0	0	0	0	0	0	0	0	0	1	0
	Sample_15	28	0	0	0	0	0	0	0	0	0	0	0	0	0	1	0	0	0	0	0	0	0	0	0	0	0	0	0	0	1	0	0	0	0	0	0	1	0	0	0	0	0	0	0	0	0	1	0
	Sample_18	32	0	0	0	0	0	0	0	0	0	0	0	1	0	1	0	0	0	0	0	0	0	0	0	0	1	0	0	0	1	0	0	0	0	0	0	0	0	0	0	0	0	0	0	0	0	1	0
	Sample_19	37	0	0	0	0	0	0	0	0	1	0	0	0	0	0	0	0	0	0	0	0	0	0	0	0	0	0	0	0	0	0	0	0	0	0	0	1	0	0	0	0	0	0	0	0	0	1	0
	Sample_20	37	0	0	0	0	0	0	0	0	0	0	0	1	0	0	0	0	0	0	0	0	0	0	0	0	0	0	0	0	0	0	0	0	0	0	0	0	0	0	0	0	0	0	0	0	0	1	0
	Sample_21	38	0	0	0	0	0	0	0	0	0	0	0	0	0	1	0	0	0	0	0	0	0	0	0	0	0	0	0	0	0	0	0	0	0	0	0	0	0	0	0	0	0	0	0	0	0	1	0
	Sample_22	39	0	0	0	0	0	0	0	0	0	0	0	0	0	0	0	0	0	0	0	0	0	0	0	0	0	0	0	0	1	0	0	0	0	0	0	0	0	0	0	0	0	0	0	0	0	0	0
	Sample_23	39	0	0	0	1	0	0	0	0	0	0	0	0	0	1	0	0	0	0	0	0	0	0	0	0	0	1	0	0	0	0	0	0	0	0	0	0	0	0	0	0	0	0	0	0	0	0	0
	Sample_24	41	0	0	0	0	0	0	0	0	0	0	0	0	0	0	0	0	0	1	0	0	0	0	0	0	0	0	0	0	0	0	0	0	0	0	0	0	0	0	0	0	0	0	0	0	0	0	0
	Sample_25	42	0	0	0	0	0	0	0	0	0	0	0	1	0	1	0	0	0	0	0	0	0	0	0	0	0	0	0	0	1	0	0	0	0	0	0	0	0	0	0	0	0	0	0	0	0	0	0
	Sample_26	42	0	0	0	0	0	0	0	0	0	0	0	0	0	1	0	0	0	0	0	0	0	0	0	0	0	0	0	0	0	0	0	0	0	0	0	1	0	0	0	0	0	0	0	0	0	0	0
	Sample_27	43	0	0	0	0	0	1	0	0	0	0	0	1	0	1	0	0	0	0	0	0	0	0	0	0	1	0	0	0	1	0	0	0	0	0	0	1	0	0	0	0	0	0	0	0	0	0	0
	Sample_28	48	0	0	0	0	0	0	0	1	0	0	0	0	0	1	0	0	0	0	0	0	0	0	0	0	0	0	0	0	1	0	0	0	0	0	0	0	0	0	0	0	0	0	0	0	0	0	0
	Sample_29	48	0	0	0	0	0	0	0	0	1	0	0	1	0	0	0	0	0	0	0	0	0	0	0	0	0	0	0	0	1	0	0	0	0	0	0	0	0	0	0	0	0	0	0	0	0	0	0
	Sample_31	47	0	0	0	0	0	0	0	0	0	0	0	0	0	0	0	0	0	0	0	0	0	0	0	0	0	0	0	0	1	0	0	0	0	0	0	0	0	0	0	0	0	0	0	0	0	0	0
	Sample_32	49	0	0	0	0	0	0	0	0	0	0	0	0	0	0	0	0	0	0	0	0	0	0	0	0	0	0	0	0	1	0	0	0	0	0	0	0	0	0	0	0	0	0	0	0	1	0	0
	Sample_33	55	0	0	0	1	0	0	0	0	0	0	0	0	0	0	0	0	0	0	0	0	0	0	0	0	0	0	0	0	1	0	0	0	0	0	0	0	0	0	0	0	0	0	0	0	1	0	0
	Sample_34	51	0	0	0	0	0	0	0	0	0	0	0	0	0	0	0	0	0	0	0	0	0	0	0	0	0	0	0	0	1	0	0	0	0	0	0	0	0	0	0	0	0	0	0	0	1	0	0
	Sample_35	52	0	0	0	0	0	0	0	0	0	0	0	0	0	0	0	0	0	0	0	0	0	0	0	0	0	0	0	0	1	0	0	0	0	0	0	0	0	0	0	0	0	0	0	0	1	0	0
	Sample_36	52	0	0	0	0	0	0	0	0	0	0	0	0	0	0	0	0	0	0	1	0	0	0	0	0	0	0	0	0	0	0	0	0	0	0	0	0	0	0	0	0	0	0	0	0	1	0	0
	Sample_37	53	0	0	0	0	0	0	0	0	0	0	0	0	0	0	0	0	0	0	0	0	0	0	0	0	0	0	0	0	1	0	0	0	0	0	0	1	0	0	0	0	0	0	0	1	1	0	0
	Sample_38	54	0	0	0	0	0	0	0	0	0	0	0	0	0	0	0	0	0	0	0	0	0	0	0	0	0	0	0	0	1	0	0	0	0	0	0	0	0	0	0	0	0	0	0	0	1	0	0
	Sample_39	55	0	0	0	0	0	0	0	0	0	0	0	0	0	0	0	0	0	0	0	0	0	0	0	0	0	0	0	0	0	0	0	0	0	0	0	0	0	0	0	0	0	1	0	0	0	0	0
	Sample_40	56	0	0	0	0	0	0	0	0	0	0	0	0	0	0	0	0	0	0	0	0	0	0	0	0	0	0	1	0	1	0	0	0	0	0	0	0	0	0	0	0	0	0	0	0	0	0	0
	Sample_41	56	0	0	0	0	0	0	0	0	0	0	0	0	0	0	0	0	0	0	0	0	0	0	0	0	0	0	0	0	1	0	0	0	0	0	0	1	0	0	0	0	0	1	0	0	1	0	0
	Sample_42	57	0	0	0	0	0	0	0	0	0	0	0	0	0	0	0	0	0	0	0	0	0	0	0	0	0	0	0	0	0	0	0	0	0	0	0	0	0	0	0	0	0	0	0	0	1	0	0
	Sample_43	34	0	0	0	0	0	0	0	0	1	0	0	1	1	0	0	0	0	1	0	0	0	0	0	0	0	0	0	0	1	0	0	0	0	0	0	0	0	0	0	0	0	0	0	0	0	0	0
	Sample_44	70	0	0	0	0	0	0	0	0	0	0	0	0	0	1	0	0	0	0	0	1	0	0	0	0	0	0	0	0	1	1	0	0	0	0	0	0	0	0	0	0	0	0	0	0	0	0	0
	Sample_45	36	0	0	0	0	0	0	0	0	1	0	0	0	0	1	0	0	0	1	0	0	0	0	0	0	0	0	0	0	1	0	0	0	0	0	0	0	0	0	0	0	0	0	0	0	0	0	0
	Sample_46	68	0	0	0	0	0	0	0	0	0	0	1	0	0	0	0	0	1	0	0	0	0	0	0	0	0	0	0	0	1	0	0	0	0	0	0	0	0	0	0	0	1	0	0	0	0	1	0
	Sample_47	61	0	0	0	0	0	0	0	0	0	0	0	0	0	1	0	0	1	0	0	1	0	0	0	0	0	0	0	0	1	0	0	0	0	0	0	0	0	0	0	0	0	0	1	0	0	0	0
	Sample_49	45	0	0	0	0	0	0	0	0	0	0	0	0	1	1	0	0	0	1	0	0	1	0	0	0	0	0	0	0	1	0	0	0	0	0	0	0	0	0	0	0	0	0	0	0	0	0	0
	Sample_50	35	0	0	0	1	0	0	0	0	0	0	0	0	1	1	0	0	0	1	0	0	0	0	1	0	0	0	0	0	1	0	0	0	0	0	0	0	0	0	0	0	0	0	0	0	0	0	0
	Sample_51	20	0	0	0	0	1	0	0	0	1	0	0	1	0	1	0	0	0	0	0	0	0	0	0	0	1	0	0	0	1	0	0	0	0	0	0	0	0	0	0	0	0	0	0	0	0	0	0
	Sample_52	21	0	0	0	1	0	0	1	0	0	0	0	1	0	1	0	0	0	0	0	0	0	0	0	0	0	0	0	0	1	0	0	0	0	0	0	0	0	0	0	0	0	0	0	0	0	0	0
	Sample_53	22	0	0	0	1	0	0	0	0	1	0	0	0	1	1	0	0	0	1	0	0	0	0	0	0	1	0	0	0	1	0	0	0	0	0	0	0	1	0	0	0	0	0	0	0	0	0	0
	Sample_54	21	0	0	0	0	0	0	1	0	0	0	0	0	0	1	0	0	0	1	0	0	0	0	0	0	0	0	0	1	1	0	0	0	0	0	0	0	0	0	0	0	0	0	0	0	0	0	0
	Sample_55	22	0	0	1	0	0	0	0	0	1	0	0	0	1	1	0	0	0	0	0	0	0	0	0	0	0	0	0	0	1	0	0	0	0	0	0	1	0	1	0	0	0	0	0	0	0	0	0
	Sample_56	23	0	0	0	0	0	0	0	0	1	0	0	1	0	1	0	0	0	0	0	0	0	0	0	0	0	0	0	0	1	0	0	0	0	0	0	1	0	1	0	0	0	0	0	0	0	0	0
	Sample_57	22	0	0	0	0	1	0	0	0	0	0	0	1	0	1	0	0	0	0	0	0	0	0	0	0	0	0	0	0	1	0	0	0	1	0	0	0	0	0	0	1	0	0	0	0	0	0	0
	Sample_58	24	0	0	0	0	0	0	0	0	0	0	0	0	0	1	0	0	0	1	0	0	0	0	0	0	0	0	0	1	1	0	0	0	1	0	0	0	0	0	0	1	0	0	0	0	0	0	0
	Sample_59	27	0	0	0	0	0	0	0	0	0	0	0	0	0	1	0	0	0	1	0	0	0	0	0	0	0	0	0	0	1	0	0	0	0	0	0	0	0	0	0	0	0	0	0	0	0	0	0
	Sample_60	28	0	0	0	0	0	0	0	0	0	0	0	1	0	0	0	0	0	0	0	0	0	0	0	0	0	0	0	0	1	0	0	0	0	0	0	0	0	0	0	0	0	0	0	0	0	0	0
	Sample_61	29	0	0	0	0	0	0	0	0	1	0	0	0	0	1	0	0	0	1	0	0	0	1	0	0	0	0	0	0	1	0	1	0	0	0	0	0	0	0	0	0	0	0	0	0	0	0	0
	Sample_62	30	0	0	0	0	0	0	1	0	1	0	0	0	0	1	0	0	0	0	0	0	0	0	0	0	0	0	0	0	1	0	0	0	0	0	0	1	0	0	0	0	0	0	0	0	0	0	0
	Sample_63	31	0	0	0	0	0	0	0	0	0	0	0	0	0	0	0	0	0	1	0	0	0	0	0	0	0	0	0	1	1	0	0	0	0	0	0	1	0	0	0	0	0	0	0	0	0	0	0
	Sample_64	32	0	0	0	0	0	0	0	0	0	0	0	0	0	1	0	0	0	0	0	0	0	0	0	0	0	0	0	0	1	0	0	0	0	0	0	1	0	0	0	0	0	0	0	0	0	0	0
	Sample_65	35	0	0	0	1	0	0	0	0	0	0	0	0	0	0	0	1	0	1	0	0	0	0	0	0	0	0	0	0	1	0	0	0	0	0	0	1	0	0	0	0	0	0	0	0	0	0	0
	Sample_66	35	0	0	0	0	0	0	0	0	0	0	0	0	0	1	0	0	0	0	0	0	0	0	0	0	0	0	0	0	0	0	0	0	0	0	0	1	0	0	0	0	0	0	0	0	0	0	0
	Sample_67	36	0	0	1	0	0	0	0	0	0	0	0	0	0	1	0	0	0	0	0	0	0	0	0	0	0	0	0	0	1	0	0	0	0	0	0	0	0	0	0	0	0	0	0	0	0	0	0
	Sample_68	35	0	0	0	1	0	0	0	0	1	0	0	0	1	1	0	0	0	1	0	0	0	0	0	0	0	0	0	0	1	0	0	0	0	0	0	1	0	0	0	0	0	0	0	0	0	0	0
	Sample_69	37	0	0	0	1	0	0	0	0	1	0	0	0	0	1	0	0	0	1	0	0	0	0	0	0	0	0	0	0	1	0	0	0	0	0	0	0	0	0	0	0	0	0	0	0	0	0	0
	Sample_71	38	0	0	0	0	0	0	0	0	0	0	0	0	0	0	0	0	0	1	0	0	0	0	0	0	0	0	0	0	1	0	0	0	0	0	0	0	0	0	0	0	0	0	0	0	0	0	0
	Sample_72	41	0	0	0	1	0	0	0	0	0	0	0	0	0	0	0	0	0	0	0	0	0	0	0	0	0	0	0	0	1	0	0	0	0	0	0	0	0	1	0	0	0	0	0	0	0	0	0
	Sample_73	42	0	0	0	0	0	0	0	0	1	0	0	1	1	0	0	0	0	1	1	0	0	0	0	0	0	0	0	0	0	0	0	1	0	0	0	1	0	0	0	0	0	0	0	0	0	0	0
	Sample_74	42	0	0	0	1	0	0	0	0	0	0	0	0	0	1	0	0	0	1	0	0	0	0	0	0	0	0	0	0	1	0	0	0	0	0	0	0	0	0	0	0	0	0	0	0	0	0	1
	Sample_75	42	0	0	0	0	0	0	0	0	1	0	0	0	0	0	0	0	0	0	0	0	0	0	0	0	0	0	0	0	1	0	0	0	0	0	0	0	0	1	0	0	0	0	0	1	0	0	0
	Sample_76	44	0	0	0	0	0	0	0	0	0	0	0	0	0	1	0	0	0	1	0	0	0	0	0	0	0	0	0	0	0	0	0	1	0	0	0	1	0	0	0	0	0	0	0	0	0	0	0
	Sample_77	44	0	0	0	0	0	0	0	0	0	0	0	1	0	0	0	0	0	1	0	0	0	0	0	0	1	0	0	0	0	0	0	0	0	0	0	0	0	0	0	0	0	0	0	1	0	0	0
	Sample_78	45	0	0	0	0	0	0	0	0	0	0	0	1	0	0	0	0	0	0	0	0	0	0	0	0	0	0	0	0	0	0	0	0	0	0	0	0	0	0	0	0	0	0	0	0	0	0	0
	Sample_79	45	0	0	0	0	0	0	0	0	0	0	0	0	0	1	0	0	0	1	0	0	0	0	0	0	0	0	0	0	1	0	0	0	0	1	0	1	0	0	0	0	0	0	0	0	0	0	0
	Sample_80	45	0	0	0	0	0	0	0	0	0	0	0	0	0	1	0	0	0	0	0	0	0	0	0	0	0	0	0	0	1	0	0	0	0	0	0	1	0	0	0	0	0	0	0	0	0	0	0
	Sample_81	46	0	0	0	0	0	0	0	0	0	0	1	0	0	1	0	0	0	0	0	0	0	1	0	0	0	0	0	0	1	0	0	0	0	0	0	0	0	0	0	0	0	0	0	0	0	0	0
	Sample_82	46	0	0	0	0	0	0	0	0	0	0	1	0	0	0	0	0	0	0	0	0	0	0	0	0	0	0	0	0	1	0	0	0	0	0	0	0	1	0	0	0	0	0	0	0	0	0	0
	Sample_84	49	0	0	0	1	0	0	0	0	0	0	0	0	0	0	0	0	0	1	1	0	0	0	0	0	0	0	0	0	1	0	0	0	0	0	0	0	1	0	0	0	0	0	0	0	0	0	0
	Sample_85	49	0	0	0	0	0	0	0	1	1	0	0	0	0	0	0	0	0	0	0	0	0	0	0	0	0	0	0	0	1	0	0	0	0	0	0	0	0	0	0	0	0	0	0	0	0	0	0
	Sample_86	50	0	0	0	0	0	0	0	0	0	0	1	0	0	0	0	0	0	1	0	0	0	0	0	0	0	0	0	0	1	0	0	0	0	0	0	1	0	0	0	0	0	0	0	0	0	0	0
	Sample_87	50	0	0	0	1	0	0	0	0	0	0	0	0	0	1	0	0	0	1	0	0	0	0	0	0	0	0	1	1	1	0	0	1	0	0	0	0	0	0	0	0	0	0	0	0	0	0	0
	Sample_88	51	0	0	0	1	0	0	0	0	0	0	0	0	0	0	0	0	0	1	0	0	0	0	0	0	0	0	0	0	1	0	0	0	0	0	0	0	1	0	0	0	0	0	0	0	0	0	0
	Sample_89	51	0	0	0	1	0	0	0	0	1	0	1	0	0	1	0	0	0	0	0	0	0	0	0	0	0	0	0	0	1	0	0	0	0	0	0	1	0	0	0	0	0	0	0	0	0	0	0
	Sample_90	51	0	0	0	0	0	0	0	0	1	0	0	0	0	0	0	0	0	1	0	0	0	0	0	0	0	0	0	0	1	0	0	0	0	0	0	0	0	0	0	0	0	0	0	0	0	0	0
	Sample_91	54	0	0	0	0	0	0	0	0	0	0	1	0	0	1	0	0	0	0	1	0	0	0	0	0	0	0	0	0	1	0	0	0	0	0	0	0	0	0	0	0	0	0	0	1	0	0	0
	Sample_92	54	0	0	0	0	0	0	0	0	0	0	0	0	0	0	0	0	0	0	0	0	0	0	0	0	0	0	0	0	1	0	0	0	0	0	1	0	0	0	0	0	0	0	0	1	0	0	0
	Sample_93	57	0	0	0	0	0	0	0	0	0	0	0	0	0	0	0	0	0	0	0	0	0	0	0	0	0	0	0	0	0	0	0	1	0	0	1	0	1	0	0	0	0	0	0	0	0	0	0
	Sample_95	56	0	0	0	0	0	1	0	0	0	0	0	0	0	1	0	0	0	0	0	1	0	0	0	0	0	0	0	0	1	0	0	0	0	0	0	0	0	0	0	0	0	0	0	0	0	0	0
	Sample_96	58	0	0	0	0	0	0	0	0	0	0	1	1	0	0	0	0	0	0	0	0	0	0	0	0	0	0	0	0	1	0	0	0	0	0	0	0	0	0	0	0	0	0	0	0	0	0	0
	Sample_97	60	0	0	0	0	0	1	0	0	0	0	0	0	0	1	0	0	0	0	1	1	0	0	1	0	0	0	0	0	0	0	0	0	0	1	0	0	0	0	0	0	0	0	0	0	0	0	0
	Sample_98	62	0	0	0	0	0	0	0	0	0	0	0	0	0	1	0	0	0	0	0	0	0	0	0	0	0	0	0	0	1	0	0	1	0	0	0	0	0	0	1	0	0	0	1	0	0	0	0
	Sample_99	73	0	0	0	0	0	0	0	0	0	0	0	0	0	1	0	0	0	0	0	0	0	0	0	0	0	0	0	0	0	0	0	0	0	0	1	0	0	0	1	0	0	0	0	1	0	0	0
	Sample_100	75	0	0	0	0	0	0	0	0	0	0	0	0	0	1	0	0	0	0	0	0	0	0	0	0	0	0	0	0	0	0	0	0	0	0	0	0	1	0	1	0	0	0	0	1	0	0	1
	Sample_101	18	0	0	0	1	1	0	0	0	0	0	0	1	0	1	0	0	1	1	0	0	0	0	0	0	1	0	0	0	1	0	0	0	0	0	0	1	0	0	0	0	0	0	0	0	0	0	0
	Sample_102	21	0	0	0	0	0	0	0	0	0	0	0	0	0	1	0	0	0	1	0	0	0	0	0	0	0	0	0	0	1	0	0	0	0	0	0	1	0	0	0	0	0	0	0	0	0	0	0
	Sample_103	22	0	0	0	1	0	0	0	0	0	0	0	0	1	1	0	0	0	1	0	0	0	1	0	0	1	0	0	0	1	0	0	0	0	0	0	0	0	0	0	0	0	0	0	0	0	0	0
	Sample_104	22	0	0	0	1	0	0	1	0	0	0	0	0	0	1	0	0	0	0	0	0	0	0	0	0	0	0	0	0	1	0	0	0	0	0	0	1	0	0	0	0	0	0	0	0	0	0	0
	Sample_105	23	0	0	1	0	0	0	0	0	1	0	0	1	0	1	0	0	0	0	0	0	0	0	0	0	1	0	0	0	1	0	0	0	0	0	0	0	0	0	0	0	0	0	0	0	0	0	0
	Sample_106	23	0	0	0	1	0	0	0	0	0	0	0	0	0	1	0	0	0	0	0	0	0	1	0	0	0	0	0	0	1	0	1	0	0	0	0	0	0	0	0	0	0	0	0	0	0	0	0
	Sample_107	24	0	0	0	1	1	0	0	0	0	0	0	1	0	0	0	0	0	1	0	0	0	0	0	0	1	0	0	0	1	0	0	0	0	0	0	1	0	0	0	0	0	0	0	0	0	0	0
	Sample_109	27	0	0	0	0	0	0	0	0	0	0	0	0	1	0	0	0	0	0	0	0	0	1	0	0	0	0	0	0	1	0	0	0	0	0	0	1	0	0	0	0	0	0	0	0	0	0	0
	Sample_110	27	0	0	1	0	0	0	0	0	1	0	0	0	1	1	0	0	0	1	0	0	0	0	0	0	0	0	0	0	0	0	0	0	0	0	0	0	0	0	0	0	0	0	0	0	0	0	0
	Sample_112	33	0	0	0	1	0	0	0	0	0	0	0	0	1	0	0	0	0	1	0	0	0	0	0	0	0	0	0	0	1	0	0	0	0	0	0	0	0	0	0	0	0	0	0	0	0	0	0
	Sample_113	34	0	0	0	0	0	0	0	0	0	0	0	0	0	0	0	0	0	1	0	0	0	0	0	0	0	0	0	0	1	0	0	0	0	0	0	1	0	0	0	0	0	0	0	0	0	0	0
	Sample_115	35	0	0	0	1	0	0	0	0	1	0	0	1	0	0	0	0	0	1	0	0	0	0	0	0	0	0	0	0	1	0	0	0	0	0	0	0	0	0	0	0	0	0	0	0	0	0	0
	Sample_116	35	0	0	0	0	0	0	0	0	0	0	0	0	0	0	0	0	0	0	0	1	0	0	0	0	0	0	0	1	1	0	0	0	0	0	0	1	0	0	0	0	0	0	0	0	0	0	0
	Sample_117	36	0	0	0	0	0	0	0	0	0	0	0	1	0	1	0	0	0	1	0	0	0	0	0	0	0	0	0	0	1	0	0	0	0	0	0	1	1	0	0	0	0	0	0	0	0	0	0
	Sample_118	37	0	0	0	1	0	0	0	0	0	0	0	1	0	1	0	0	0	0	0	0	0	0	0	0	0	0	0	0	1	0	0	1	0	0	0	1	0	0	0	0	0	0	0	0	0	0	0
	Sample_119	37	0	0	0	0	0	0	0	0	0	0	0	1	1	1	0	0	0	0	0	0	0	0	0	0	1	0	0	0	1	0	0	0	0	0	0	0	1	0	0	0	0	0	0	0	0	0	0
	Sample_120	38	0	0	0	0	0	0	0	0	1	0	0	0	0	1	0	0	0	0	0	0	0	0	0	0	0	0	0	0	1	0	0	0	0	0	0	0	1	0	0	0	0	0	0	0	0	0	0
	Sample_121	38	0	0	0	1	0	0	0	0	1	0	0	0	1	1	0	0	0	0	0	0	0	0	0	0	0	0	0	0	1	0	1	0	0	0	0	0	0	0	0	0	0	0	0	1	0	0	0
	Sample_122	41	0	0	0	1	0	0	0	0	1	0	0	0	0	1	0	0	0	0	0	0	0	0	0	0	0	0	0	0	1	0	0	0	0	0	0	1	0	0	0	0	0	0	0	0	0	0	0
	Sample_123	41	0	0	0	0	0	0	0	0	0	0	0	1	0	1	0	0	0	1	0	0	0	0	0	0	0	0	0	0	1	0	0	0	0	0	0	1	0	0	0	0	0	0	0	0	0	0	0
	Sample_124	42	0	0	0	0	0	0	0	0	0	0	0	0	0	0	0	0	0	1	0	0	0	0	0	0	0	0	0	0	1	0	0	0	0	0	0	1	0	0	0	0	0	0	0	0	0	0	0
	Sample_125	43	0	0	0	0	0	0	0	0	1	0	0	1	0	0	0	0	0	1	0	0	0	0	0	0	0	0	0	0	1	0	0	0	0	0	0	0	0	0	0	0	0	0	0	1	0	0	0
	Sample_127	47	0	0	0	1	0	0	0	1	0	0	0	0	0	1	0	0	0	0	1	0	0	0	0	0	0	0	0	0	1	0	0	0	0	0	0	1	0	0	0	0	0	0	0	0	0	0	0
	Sample_128	47	0	0	0	0	0	0	0	0	1	0	0	0	0	0	0	0	1	1	0	0	0	0	0	0	0	0	0	0	1	0	0	0	0	0	0	1	0	0	0	0	1	0	0	0	0	0	0
	Sample_129	48	0	0	0	0	0	0	0	0	0	0	0	0	0	1	0	0	0	1	0	0	1	0	0	0	0	0	0	0	1	0	0	0	0	0	0	0	0	0	0	0	0	0	0	0	0	0	0
	Sample_130	49	0	0	0	0	0	0	0	0	0	0	0	1	0	1	0	0	0	0	0	0	0	0	0	0	0	0	0	0	1	0	0	0	0	0	0	0	0	0	0	0	0	0	0	0	0	0	1
	Sample_131	49	0	0	0	1	0	0	0	0	0	0	0	0	1	0	0	0	1	1	0	0	0	0	0	0	0	0	0	0	0	0	0	0	0	0	0	0	0	0	0	0	0	0	0	0	0	0	0
	Sample_133	51	0	0	0	0	0	0	0	0	0	0	0	1	0	0	0	0	0	1	0	0	0	0	0	0	0	0	0	0	0	0	0	1	0	0	1	0	0	0	0	0	0	0	0	0	0	0	0
	Sample_135	52	0	0	0	1	0	0	0	0	0	0	0	0	0	1	0	0	1	0	0	0	0	0	0	0	0	0	0	0	1	0	0	0	0	0	0	0	0	0	0	0	0	0	0	0	0	0	0
	Sample_136	54	0	0	0	1	0	0	0	0	0	0	0	0	0	0	0	0	1	0	0	0	0	0	0	0	0	0	0	0	1	0	0	0	0	0	0	1	0	0	0	0	0	0	0	0	0	0	0
	Sample_137	55	0	0	0	0	0	0	0	0	0	0	0	0	0	0	0	0	0	0	0	0	0	0	0	0	0	0	1	0	1	0	0	1	0	0	0	0	0	0	0	0	0	0	0	0	0	0	0
	Sample_138	56	0	0	0	0	0	0	0	0	0	0	0	0	0	1	0	0	0	0	0	0	0	0	0	0	0	0	1	0	1	0	0	1	0	0	0	0	1	0	0	0	0	0	0	0	0	0	0
	Sample_139	56	0	0	0	0	0	0	0	0	0	0	0	0	0	0	0	0	0	0	0	0	0	0	1	0	0	0	1	0	1	0	0	1	0	0	0	0	0	0	0	0	0	0	0	0	0	0	0
	Sample_140	57	0	0	0	0	0	0	0	0	0	0	0	0	0	0	0	0	1	0	0	0	0	0	0	0	0	0	0	0	1	1	0	0	0	0	0	1	0	0	0	0	0	0	0	0	0	0	0
	Sample_141	57	0	0	0	0	0	1	0	0	1	0	0	0	0	1	0	0	0	0	0	0	0	0	0	0	0	0	0	0	0	0	0	0	0	0	0	0	0	0	0	0	0	0	0	0	0	0	0
	Sample_142	59	0	0	0	1	0	0	0	0	1	1	0	0	0	1	0	0	0	1	0	0	0	0	0	0	0	0	0	0	1	0	0	1	0	0	0	0	0	0	0	0	0	0	0	1	0	0	0
	Sample_143	60	0	0	0	0	0	0	0	0	0	0	0	0	0	0	0	0	0	1	0	0	0	0	0	0	0	0	1	0	1	0	0	1	0	0	0	1	0	0	0	0	0	0	0	0	0	0	0
	Sample_145	65	0	0	0	0	0	0	0	0	0	0	0	1	0	1	0	0	0	1	1	0	0	0	0	0	0	0	1	0	1	0	0	1	0	0	0	0	1	0	0	0	0	0	0	0	0	0	0
	Sample_147	66	0	0	0	0	0	0	0	0	1	0	1	0	1	1	0	0	0	0	1	0	0	0	0	0	0	0	0	0	1	0	0	0	0	0	0	0	1	0	0	0	0	0	0	0	0	0	0
	Sample_148	74	0	0	0	0	0	0	0	0	0	0	0	0	0	0	0	0	0	1	0	0	1	0	1	0	0	0	0	0	1	0	0	0	0	1	0	0	1	0	0	0	0	0	0	1	0	0	1
	Sample_149	78	0	0	0	0	0	0	0	0	0	0	0	1	0	0	0	0	0	0	0	0	0	0	0	0	0	0	1	0	0	0	0	0	0	0	0	1	1	0	0	0	0	0	0	0	0	0	1
	Sample_150	70	0	0	0	0	0	0	0	1	0	1	0	0	0	0	0	0	0	0	0	0	0	0	0	0	0	0	0	0	0	0	0	0	0	0	0	0	0	0	0	0	1	0	0	0	0	0	0
Independent validation set	Sample_16	29	0	0	0	0	0	0	0	0	0	0	0	0	1	1	0	0	0	0	0	0	0	0	0	0	0	0	0	0	0	0	0	0	0	0	0	0	0	0	0	0	0	0	0	0	0	1	0
	Sample_17	31	0	0	0	0	0	0	0	0	0	0	0	1	0	1	0	0	0	1	0	0	0	0	0	0	0	0	0	0	1	0	0	0	0	0	0	0	0	0	0	0	0	0	0	0	0	1	0
	Sample_30	49	0	0	0	0	0	0	0	0	0	0	0	0	0	1	0	0	0	0	0	0	0	0	0	0	0	0	0	0	1	0	0	0	0	0	0	1	0	0	0	0	0	0	0	0	0	0	0
	Sample_48	65	0	0	0	0	0	0	0	0	0	0	0	0	0	0	0	0	0	1	0	0	0	0	0	0	0	0	0	1	1	0	0	0	0	0	0	1	0	0	0	0	0	0	1	0	0	0	0
	Sample_70	39	0	0	0	0	0	0	0	0	1	0	0	0	0	0	0	0	0	1	0	0	0	0	0	0	0	0	0	0	1	0	0	0	0	0	0	0	0	0	0	0	0	0	0	0	0	0	0
	Sample_83	48	0	0	0	0	0	0	0	0	0	0	0	0	0	0	0	0	0	1	1	1	0	0	0	0	0	0	0	0	1	0	0	0	0	0	0	0	0	0	0	0	0	0	0	0	0	0	0
	Sample_94	58	0	0	0	0	0	0	0	0	0	0	0	0	0	0	0	0	0	0	0	0	0	0	0	0	0	0	0	0	1	0	0	0	0	0	0	0	0	0	0	0	0	0	0	0	0	0	0
	Sample_108	25	0	0	0	0	0	0	0	0	0	0	0	1	1	1	0	0	0	1	0	0	0	0	0	0	0	0	0	0	0	0	0	0	0	0	0	0	0	0	0	0	0	0	0	0	0	0	0
	Sample_111	28	0	0	0	0	0	0	0	0	0	0	0	1	0	1	0	0	0	0	0	0	0	0	0	0	0	0	0	1	1	0	0	0	0	0	0	0	0	0	0	0	0	0	0	0	0	0	0
	Sample_114	34	0	0	0	0	0	0	0	0	0	0	0	1	0	0	0	1	0	0	0	0	0	0	0	0	0	0	0	0	1	0	0	0	0	0	0	1	0	0	0	0	0	0	0	0	0	0	0
	Sample_126	46	0	0	0	1	0	0	0	0	0	0	0	1	0	1	0	0	0	0	1	0	0	0	0	0	0	0	0	0	1	0	0	0	0	0	0	0	0	0	0	0	0	0	0	0	0	0	0
	Sample_132	50	0	0	0	0	0	1	0	0	0	0	0	0	0	0	0	0	0	1	0	1	0	1	0	0	0	0	0	0	1	0	0	0	0	0	0	1	0	0	0	0	0	0	0	0	0	0	0
	Sample_134	52	0	0	0	0	0	0	0	0	0	0	0	0	0	0	0	0	0	1	0	0	0	0	0	0	0	0	0	0	1	0	0	0	0	0	0	0	0	0	0	0	0	0	0	0	0	0	0
	Sample_144	60	0	0	0	0	0	0	0	0	0	0	0	0	0	0	0	0	0	0	0	0	0	0	0	0	0	0	0	0	0	0	0	0	0	0	0	0	0	0	0	0	0	0	0	0	0	0	0
	Sample_146	66	0	0	0	1	0	0	0	0	0	0	0	1	0	0	0	0	0	0	0	0	0	0	0	0	0	0	0	0	1	0	0	0	0	0	0	0	1	0	0	0	0	0	0	0	0	0	0
Table S4-2 The 121 ASVs selected from the training set (n = 135) for constructing the ensemble model using CLR-transformed data.
	Sample	Age	ASV_476	ASV_714	ASV_1213	ASV_1627	ASV_1891	ASV_2154	ASV_2499	ASV_3158	ASV_3459	ASV_3561	ASV_4063	ASV_4417	ASV_4692	ASV_5029	ASV_5059	ASV_5178	ASV_5209	ASV_5907	ASV_6339	ASV_6360	ASV_6704	ASV_6850	ASV_7103	ASV_7235	ASV_7910	ASV_8056	ASV_8233	ASV_9020	ASV_9056	ASV_10694	ASV_11286	ASV_11579	ASV_13239	ASV_13366	ASV_13479	ASV_14111	ASV_14311	ASV_15065	ASV_15428	ASV_16575	ASV_16770	ASV_17464	ASV_17609	ASV_18681	ASV_19177	ASV_19355	ASV_19999
	taxonomy		d__Bacteria; p__Firmicutes; c__Bacilli; o__Lactobacillales; f__Streptococcaceae; g__Streptococcus; s__unclassified_Streptococcus	d__Bacteria; p__Bacteroidota; c__Bacteroidia; o__Bacteroidales; f__Tannerellaceae; g__Tannerella; s__Tannerella_sp.	d__Bacteria; p__Firmicutes; c__Bacilli; o__Lactobacillales; f__Streptococcaceae; g__Streptococcus; s__unclassified_Streptococcus	d__Bacteria; p__Bacteroidota; c__Bacteroidia; o__Bacteroidales; f__Tannerellaceae; g__Tannerella; s__Tannerella_sp.	d__Bacteria; p__Proteobacteria; c__Gammaproteobacteria; o__Enterobacterales; f__Pasteurellaceae; g__Haemophilus; s__unclassified_Haemophilus	d__Bacteria; p__Bacteroidota; c__Bacteroidia; o__Bacteroidales; f__Prevotellaceae; g__Prevotella; s__unclassified_Prevotella	d__Bacteria; p__Fusobacteriota; c__Fusobacteriia; o__Fusobacteriales; f__Leptotrichiaceae; g__Leptotrichia; s__Leptotrichia_sp.	d__Bacteria; p__Firmicutes; c__Negativicutes; o__Veillonellales-Selenomonadales; f__Veillonellaceae; g__Veillonella; s__unclassified_Veillonella	d__Bacteria; p__Firmicutes; c__Clostridia; o__Lachnospirales; f__Lachnospiraceae; g__Oribacterium; s__uncultured_Lachnospiraceae	d__Bacteria; p__Bacteroidota; c__Bacteroidia; o__Bacteroidales; f__Prevotellaceae; g__Alloprevotella; s__Prevotella_sp.	d__Bacteria; p__Patescibacteria; c__Saccharimonadia; o__Saccharimonadales; f__Saccharimonadales; g__Saccharimonadales; s__TM7_phylum	d__Bacteria; p__Proteobacteria; c__Gammaproteobacteria; o__Burkholderiales; f__Neisseriaceae; g__Neisseria; s__unclassified_Neisseria	d__Bacteria; p__Bacteroidota; c__Bacteroidia; o__Bacteroidales; f__Prevotellaceae; g__Prevotella_7; s__unclassified_Prevotella_7	d__Bacteria; p__Bacteroidota; c__Bacteroidia; o__Bacteroidales; f__Prevotellaceae; g__Prevotella_7; s__Prevotella_dentalis	d__Bacteria; p__Bacteroidota; c__Bacteroidia; o__Flavobacteriales; f__Flavobacteriaceae; g__Capnocytophaga; s__unclassified_Capnocytophaga	d__Bacteria; p__Proteobacteria; c__Gammaproteobacteria; o__Enterobacterales; f__Pasteurellaceae; g__Aggregatibacter; s__Aggregatibacter_sp.	d__Bacteria; p__Proteobacteria; c__Gammaproteobacteria; o__Enterobacterales; f__Pasteurellaceae; g__Haemophilus; s__unclassified_Haemophilus	d__Bacteria; p__Bacteroidota; c__Bacteroidia; o__Bacteroidales; f__Prevotellaceae; g__Prevotella; s__Prevotella_shahii	d__Bacteria; p__Bacteroidota; c__Bacteroidia; o__Bacteroidales; f__Prevotellaceae; g__Alloprevotella; s__Alloprevotella_rava	d__Bacteria; p__Firmicutes; c__Bacilli; o__Lactobacillales; f__Streptococcaceae; g__Streptococcus; s__unclassified_Streptococcus	d__Bacteria; p__Firmicutes; c__Clostridia; o__Peptostreptococcales-Tissierellales; f__Anaerovoracaceae; g__[Eubacterium]_nodatum_group; s__uncultured_bacterium	d__Bacteria; p__Proteobacteria; c__Gammaproteobacteria; o__Enterobacterales; f__Pasteurellaceae; g__Haemophilus; s__unclassified_Haemophilus	d__Bacteria; p__Bacteroidota; c__Bacteroidia; o__Bacteroidales; f__Prevotellaceae; g__Prevotella; s__unclassified_Prevotella	d__Bacteria; p__Proteobacteria; c__Gammaproteobacteria; o__Enterobacterales; f__Pasteurellaceae; g__Aggregatibacter; s__unclassified_Aggregatibacter	d__Bacteria; p__Firmicutes; c__Negativicutes; o__Veillonellales-Selenomonadales; f__Veillonellaceae; g__Veillonella; s__unclassified_Veillonella	d__Bacteria; p__Bacteroidota; c__Bacteroidia; o__Flavobacteriales; f__Flavobacteriaceae; g__Capnocytophaga; s__Capnocytophaga_granulosa	d__Bacteria; p__Actinobacteriota; c__Actinobacteria; o__Actinomycetales; f__Actinomycetaceae; g__Actinomyces; s__Schaalia_odontolytica	d__Bacteria; p__Firmicutes; c__Clostridia; o__Lachnospirales; f__Lachnospiraceae; g__Oribacterium; s__uncultured_organism	d__Bacteria; p__Bacteroidota; c__Bacteroidia; o__Bacteroidales; f__Prevotellaceae; g__Alloprevotella; s__unclassified_Alloprevotella	d__Bacteria; p__Bacteroidota; c__Bacteroidia; o__Bacteroidales; f__Prevotellaceae; g__Prevotella_7; s__unclassified_Prevotella_7	d__Bacteria; p__Firmicutes; c__Negativicutes; o__Veillonellales-Selenomonadales; f__Selenomonadaceae; g__Centipeda; s__uncultured_bacterium	d__Bacteria; p__Proteobacteria; c__Gammaproteobacteria; o__Enterobacterales; f__Pasteurellaceae; g__unclassified_Pasteurellaceae; s__unclassified_Pasteurellaceae	d__Bacteria; p__Bacteroidota; c__Bacteroidia; o__Bacteroidales; f__Porphyromonadaceae; g__Porphyromonas; s__unclassified_Porphyromonas	d__Bacteria; p__Firmicutes; c__Bacilli; o__Lactobacillales; f__Streptococcaceae; g__Streptococcus; s__unclassified_Streptococcus	d__Bacteria; p__Patescibacteria; c__Saccharimonadia; o__Saccharimonadales; f__Saccharimonadales; g__Saccharimonadales; s__TM7_phylum	d__Bacteria; p__Fusobacteriota; c__Fusobacteriia; o__Fusobacteriales; f__Leptotrichiaceae; g__Streptobacillus; s__uncultured_bacterium	d__Bacteria; p__Firmicutes; c__Bacilli; o__Lactobacillales; f__unclassified_Lactobacillales; g__unclassified_Lactobacillales; s__unclassified_Lactobacillales	d__Bacteria; p__Proteobacteria; c__Gammaproteobacteria; o__Burkholderiales; f__Neisseriaceae; g__Neisseria; s__unclassified_Neisseria	d__Bacteria; p__Proteobacteria; c__Gammaproteobacteria; o__Burkholderiales; f__Burkholderiaceae; g__Lautropia; s__unclassified_Lautropia	d__Bacteria; p__Actinobacteriota; c__Actinobacteria; o__Corynebacteriales; f__Corynebacteriaceae; g__Corynebacterium; s__Corynebacterium_matruchotii	d__Bacteria; p__Actinobacteriota; c__Actinobacteria; o__Actinomycetales; f__Actinomycetaceae; g__Actinomyces; s__unclassified_Actinomyces	d__Bacteria; p__Bacteroidota; c__Bacteroidia; o__Flavobacteriales; f__Flavobacteriaceae; g__Capnocytophaga; s__uncultured_Capnocytophaga	d__Bacteria; p__Bacteroidota; c__Bacteroidia; o__Flavobacteriales; f__Flavobacteriaceae; g__Capnocytophaga; s__unclassified_Capnocytophaga	d__Bacteria; p__Firmicutes; c__Negativicutes; o__Veillonellales-Selenomonadales; f__Selenomonadaceae; g__Selenomonas; s__Selenomonas_genomosp.	d__Bacteria; p__Bacteroidota; c__Bacteroidia; o__Bacteroidales; f__Prevotellaceae; g__Prevotella; s__Prevotella_oulorum	d__Bacteria; p__Bacteroidota; c__Bacteroidia; o__Bacteroidales; f__Prevotellaceae; g__Alloprevotella; s__uncultured_Prevotellaceae	d__Bacteria; p__Bacteroidota; c__Bacteroidia; o__Bacteroidales; f__Prevotellaceae; g__Prevotella; s__Prevotella_intermedia
Training set	Sample_1	6	4.569	-0.0477183	-0.0477183	-0.0477183	5.03529	-0.0477183	-0.0477183	-0.0477183	-0.0477183	-0.0477183	-0.0477183	-0.0477183	-0.0477183	-0.0477183	-0.0477183	-0.0477183	-0.0477183	-0.0477183	-0.0477183	-0.0477183	-0.0477183	5.03529	-0.0477183	6.76843	-0.0477183	-0.0477183	4.66341	5.51841	-0.0477183	-0.0477183	-0.0477183	-0.0477183	-0.0477183	7.72917	6.04293	4.569	-0.0477183	-0.0477183	-0.0477183	-0.0477183	-0.0477183	-0.0477183	-0.0477183	-0.0477183	-0.0477183	-0.0477183	-0.0477183
	Sample_2	11	5.82573	-0.0706674	4.66861	-0.0706674	-0.0706674	-0.0706674	-0.0706674	6.76504	-0.0706674	-0.0706674	-0.0706674	-0.0706674	-0.0706674	-0.0706674	-0.0706674	-0.0706674	-0.0706674	-0.0706674	5.72758	-0.0706674	-0.0706674	7.6952	-0.0706674	-0.0706674	-0.0706674	-0.0706674	2.44179	-0.0706674	-0.0706674	-0.0706674	-0.0706674	-0.0706674	-0.0706674	7.27055	-0.0706674	5.94321	-0.0706674	-0.0706674	6.78911	-0.0706674	-0.0706674	-0.0706674	-0.0706674	-0.0706674	-0.0706674	-0.0706674	-0.0706674
	Sample_3	13	-0.0464753	-0.0464753	5.79942	-0.0464753	3.92842	-0.0464753	-0.0464753	4.61213	-0.0464753	-0.0464753	-0.0464753	-0.0464753	-0.0464753	-0.0464753	-0.0464753	-0.0464753	-0.0464753	-0.0464753	-0.0464753	-0.0464753	-0.0464753	-0.0464753	-0.0464753	-0.0464753	5.19569	-0.0464753	3.92842	-0.0464753	-0.0464753	-0.0464753	-0.0464753	4.1076	-0.0464753	8.03043	-0.0464753	6.29077	7.28428	-0.0464753	8.74112	-0.0464753	-0.0464753	-0.0464753	-0.0464753	-0.0464753	-0.0464753	-0.0464753	-0.0464753
	Sample_4	19	6.1939	-0.0911574	4.20428	5.15137	-0.0911574	-0.0911574	-0.0911574	-0.0911574	-0.0911574	-0.0911574	6.53369	-0.0911574	-0.0911574	-0.0911574	-0.0911574	-0.0911574	-0.0911574	-0.0911574	-0.0911574	-0.0911574	-0.0911574	-0.0911574	-0.0911574	-0.0911574	-0.0911574	-0.0911574	4.38432	-0.0911574	-0.0911574	-0.0911574	-0.0911574	-0.0911574	-0.0911574	6.96401	-0.0911574	-0.0911574	-0.0911574	-0.0911574	6.74108	-0.0911574	-0.0911574	-0.0911574	-0.0911574	-0.0911574	-0.0911574	-0.0911574	-0.0911574
	Sample_5	20	4.95363	-0.0656661	5.33103	4.58884	3.11753	-0.0656661	-0.0656661	7.19494	-0.0656661	-0.0656661	-0.0656661	-0.0656661	-0.0656661	2.465	-0.0656661	-0.0656661	-0.0656661	-0.0656661	-0.0656661	-0.0656661	-0.0656661	-0.0656661	-0.0656661	-0.0656661	7.58102	-0.0656661	2.465	-0.0656661	-0.0656661	-0.0656661	-0.0656661	2.465	-0.0656661	6.07309	-0.0656661	-0.0656661	-0.0656661	-0.0656661	6.14526	4.34024	-0.0656661	-0.0656661	-0.0656661	-0.0656661	-0.0656661	-0.0656661	-0.0656661
	Sample_6	20	5.82602	-0.0610771	6.73322	-0.0610771	-0.0610771	-0.0610771	-0.0610771	9.24409	-0.0610771	-0.0610771	4.73294	4.73294	-0.0610771	-0.0610771	-0.0610771	-0.0610771	-0.0610771	-0.0610771	-0.0610771	-0.0610771	-0.0610771	-0.0610771	-0.0610771	-0.0610771	8.7833	-0.0610771	-0.0610771	-0.0610771	-0.0610771	-0.0610771	-0.0610771	3.65075	-0.0610771	-0.0610771	-0.0610771	-0.0610771	-0.0610771	-0.0610771	5.5755	-0.0610771	-0.0610771	-0.0610771	-0.0610771	-0.0610771	-0.0610771	-0.0610771	-0.0610771
	Sample_7	20	5.67179	-0.0584731	6.5227	-0.0584731	-0.0584731	-0.0584731	-0.0584731	-0.0584731	-0.0584731	-0.0584731	-0.0584731	-0.0584731	-0.0584731	-0.0584731	-0.0584731	-0.0584731	-0.0584731	-0.0584731	-0.0584731	-0.0584731	-0.0584731	5.81445	-0.0584731	-0.0584731	-0.0584731	-0.0584731	5.24862	-0.0584731	-0.0584731	-0.0584731	-0.0584731	-0.0584731	-0.0584731	6.53894	6.02364	-0.0584731	-0.0584731	-0.0584731	6.36331	-0.0584731	-0.0584731	-0.0584731	-0.0584731	-0.0584731	-0.0584731	-0.0584731	-0.0584731
	Sample_8	21	6.91667	-0.0934584	-0.0934584	-0.0934584	-0.0934584	-0.0934584	-0.0934584	3.8444	-0.0934584	-0.0934584	-0.0934584	-0.0934584	-0.0934584	-0.0934584	-0.0934584	-0.0934584	-0.0934584	-0.0934584	-0.0934584	-0.0934584	-0.0934584	4.39563	-0.0934584	-0.0934584	5.27631	-0.0934584	6.91667	-0.0934584	-0.0934584	-0.0934584	-0.0934584	-0.0934584	-0.0934584	7.112	-0.0934584	-0.0934584	-0.0934584	-0.0934584	5.84227	-0.0934584	-0.0934584	-0.0934584	-0.0934584	-0.0934584	-0.0934584	-0.0934584	-0.0934584
	Sample_9	22	4.7518	-0.0693918	-0.0693918	-0.0693918	-0.0693918	-0.0693918	-0.0693918	6.61677	-0.0693918	-0.0693918	-0.0693918	-0.0693918	-0.0693918	-0.0693918	-0.0693918	-0.0693918	-0.0693918	-0.0693918	6.74854	-0.0693918	-0.0693918	5.95012	-0.0693918	-0.0693918	6.17278	-0.0693918	-0.0693918	-0.0693918	-0.0693918	-0.0693918	-0.0693918	-0.0693918	-0.0693918	6.7597	-0.0693918	-0.0693918	-0.0693918	-0.0693918	6.88474	-0.0693918	-0.0693918	-0.0693918	-0.0693918	-0.0693918	-0.0693918	-0.0693918	-0.0693918
	Sample_10	23	5.28856	-0.0657231	5.28856	-0.0657231	-0.0657231	-0.0657231	-0.0657231	6.00826	-0.0657231	-0.0657231	-0.0657231	-0.0657231	-0.0657231	-0.0657231	3.85689	-0.0657231	-0.0657231	-0.0657231	-0.0657231	-0.0657231	-0.0657231	-0.0657231	-0.0657231	-0.0657231	7.46843	-0.0657231	5.54532	-0.0657231	-0.0657231	-0.0657231	-0.0657231	-0.0657231	-0.0657231	-0.0657231	-0.0657231	-0.0657231	-0.0657231	-0.0657231	7.27154	-0.0657231	-0.0657231	-0.0657231	-0.0657231	-0.0657231	-0.0657231	-0.0657231	-0.0657231
	Sample_11	25	5.70289	-0.0716309	5.58549	-0.0716309	-0.0716309	-0.0716309	-0.0716309	7.77961	-0.0716309	-0.0716309	-0.0716309	-0.0716309	-0.0716309	3.13828	-0.0716309	-0.0716309	-0.0716309	-0.0716309	-0.0716309	-0.0716309	-0.0716309	4.03006	-0.0716309	-0.0716309	9.14692	-0.0716309	3.5302	-0.0716309	-0.0716309	-0.0716309	-0.0716309	-0.0716309	-0.0716309	5.93277	-0.0716309	-0.0716309	-0.0716309	-0.0716309	5.04899	-0.0716309	-0.0716309	-0.0716309	-0.0716309	-0.0716309	-0.0716309	-0.0716309	-0.0716309
	Sample_12	25	-0.0381736	-0.0381736	7.86931	-0.0381736	-0.0381736	-0.0381736	-0.0381736	-0.0381736	-0.0381736	3.37	4.55053	-0.0381736	-0.0381736	-0.0381736	-0.0381736	-0.0381736	-0.0381736	-0.0381736	-0.0381736	-0.0381736	-0.0381736	6.44395	-0.0381736	-0.0381736	-0.0381736	-0.0381736	-0.0381736	-0.0381736	-0.0381736	-0.0381736	-0.0381736	-0.0381736	-0.0381736	5.60856	-0.0381736	-0.0381736	-0.0381736	-0.0381736	9.4087	-0.0381736	-0.0381736	-0.0381736	-0.0381736	-0.0381736	-0.0381736	-0.0381736	-0.0381736
	Sample_13	26	-0.0432392	-0.0432392	-0.0432392	-0.0432392	2.71474	-0.0432392	-0.0432392	6.33979	-0.0432392	-0.0432392	-0.0432392	-0.0432392	-0.0432392	-0.0432392	-0.0432392	-0.0432392	-0.0432392	-0.0432392	-0.0432392	-0.0432392	-0.0432392	4.85394	-0.0432392	5.21937	6.71083	-0.0432392	-0.0432392	-0.0432392	-0.0432392	-0.0432392	-0.0432392	-0.0432392	-0.0432392	-0.0432392	6.3885	-0.0432392	-0.0432392	-0.0432392	-0.0432392	-0.0432392	-0.0432392	-0.0432392	-0.0432392	-0.0432392	-0.0432392	-0.0432392	-0.0432392
	Sample_14	27	-0.0694218	-0.0694218	-0.0694218	-0.0694218	-0.0694218	-0.0694218	-0.0694218	4.83204	-0.0694218	-0.0694218	-0.0694218	-0.0694218	-0.0694218	-0.0694218	-0.0694218	-0.0694218	-0.0694218	-0.0694218	-0.0694218	-0.0694218	-0.0694218	7.34517	-0.0694218	-0.0694218	6.54357	-0.0694218	-0.0694218	-0.0694218	-0.0694218	-0.0694218	-0.0694218	-0.0694218	-0.0694218	-0.0694218	-0.0694218	-0.0694218	-0.0694218	-0.0694218	4.96464	-0.0694218	-0.0694218	-0.0694218	-0.0694218	-0.0694218	-0.0694218	-0.0694218	-0.0694218
	Sample_15	28	-0.0546264	-0.0546264	-0.0546264	-0.0546264	-0.0546264	-0.0546264	-0.0546264	6.17162	-0.0546264	-0.0546264	-0.0546264	3.74981	-0.0546264	-0.0546264	-0.0546264	-0.0546264	-0.0546264	-0.0546264	-0.0546264	-0.0546264	-0.0546264	-0.0546264	-0.0546264	-0.0546264	8.49817	-0.0546264	-0.0546264	-0.0546264	-0.0546264	-0.0546264	-0.0546264	-0.0546264	-0.0546264	-0.0546264	-0.0546264	-0.0546264	-0.0546264	-0.0546264	5.11926	-0.0546264	-0.0546264	-0.0546264	-0.0546264	-0.0546264	-0.0546264	-0.0546264	-0.0546264
	Sample_18	32	-0.0760199	-0.0760199	-0.0760199	-0.0760199	-0.0760199	-0.0760199	-0.0760199	5.88222	-0.0760199	-0.0760199	-0.0760199	-0.0760199	-0.0760199	-0.0760199	-0.0760199	-0.0760199	-0.0760199	-0.0760199	-0.0760199	-0.0760199	-0.0760199	6.036	-0.0760199	-0.0760199	7.73459	-0.0760199	-0.0760199	-0.0760199	-0.0760199	-0.0760199	-0.0760199	-0.0760199	-0.0760199	-0.0760199	5.29649	-0.0760199	-0.0760199	-0.0760199	6.62807	-0.0760199	-0.0760199	-0.0760199	-0.0760199	-0.0760199	-0.0760199	-0.0760199	-0.0760199
	Sample_19	37	-0.0597711	-0.0597711	-0.0597711	5.53229	-0.0597711	-0.0597711	-0.0597711	-0.0597711	-0.0597711	-0.0597711	-0.0597711	-0.0597711	-0.0597711	-0.0597711	-0.0597711	-0.0597711	-0.0597711	-0.0597711	5.12869	-0.0597711	-0.0597711	-0.0597711	-0.0597711	-0.0597711	-0.0597711	-0.0597711	-0.0597711	-0.0597711	-0.0597711	-0.0597711	-0.0597711	-0.0597711	-0.0597711	-0.0597711	-0.0597711	-0.0597711	-0.0597711	-0.0597711	-0.0597711	-0.0597711	-0.0597711	-0.0597711	-0.0597711	-0.0597711	-0.0597711	-0.0597711	-0.0597711
	Sample_20	37	-0.0864226	-0.0864226	-0.0864226	-0.0864226	4.25522	-0.0864226	-0.0864226	-0.0864226	-0.0864226	-0.0864226	-0.0864226	-0.0864226	-0.0864226	-0.0864226	-0.0864226	-0.0864226	-0.0864226	-0.0864226	-0.0864226	-0.0864226	-0.0864226	4.47576	-0.0864226	-0.0864226	-0.0864226	-0.0864226	-0.0864226	-0.0864226	-0.0864226	-0.0864226	-0.0864226	-0.0864226	-0.0864226	-0.0864226	-0.0864226	-0.0864226	-0.0864226	-0.0864226	-0.0864226	-0.0864226	-0.0864226	-0.0864226	-0.0864226	-0.0864226	-0.0864226	-0.0864226	-0.0864226
	Sample_21	38	-0.0813442	-0.0813442	-0.0813442	4.55286	3.47348	-0.0813442	-0.0813442	6.30836	-0.0813442	-0.0813442	-0.0813442	-0.0813442	-0.0813442	3.47348	-0.0813442	-0.0813442	-0.0813442	-0.0813442	-0.0813442	-0.0813442	-0.0813442	-0.0813442	-0.0813442	-0.0813442	4.70562	-0.0813442	-0.0813442	-0.0813442	-0.0813442	-0.0813442	-0.0813442	-0.0813442	-0.0813442	-0.0813442	-0.0813442	-0.0813442	-0.0813442	-0.0813442	-0.0813442	-0.0813442	-0.0813442	-0.0813442	-0.0813442	-0.0813442	-0.0813442	-0.0813442	-0.0813442
	Sample_22	39	-0.0945912	-0.0945912	-0.0945912	6.16671	-0.0945912	-0.0945912	-0.0945912	-0.0945912	-0.0945912	-0.0945912	-0.0945912	-0.0945912	-0.0945912	-0.0945912	-0.0945912	-0.0945912	-0.0945912	-0.0945912	-0.0945912	-0.0945912	-0.0945912	-0.0945912	-0.0945912	-0.0945912	-0.0945912	-0.0945912	-0.0945912	-0.0945912	-0.0945912	-0.0945912	-0.0945912	-0.0945912	-0.0945912	-0.0945912	-0.0945912	-0.0945912	-0.0945912	-0.0945912	7.04798	-0.0945912	-0.0945912	-0.0945912	-0.0945912	-0.0945912	5.47547	-0.0945912	-0.0945912
	Sample_23	39	-0.062118	-0.062118	-0.062118	-0.062118	-0.062118	-0.062118	-0.062118	-0.062118	-0.062118	-0.062118	5.27261	-0.062118	-0.062118	-0.062118	-0.062118	-0.062118	-0.062118	-0.062118	-0.062118	-0.062118	-0.062118	-0.062118	-0.062118	-0.062118	8.31253	-0.062118	-0.062118	-0.062118	-0.062118	-0.062118	-0.062118	-0.062118	-0.062118	-0.062118	-0.062118	6.55005	-0.062118	-0.062118	-0.062118	-0.062118	-0.062118	-0.062118	-0.062118	-0.062118	-0.062118	-0.062118	-0.062118
	Sample_24	41	-0.144554	-0.144554	-0.144554	-0.144554	-0.144554	-0.144554	-0.144554	-0.144554	-0.144554	-0.144554	-0.144554	-0.144554	-0.144554	-0.144554	-0.144554	-0.144554	-0.144554	-0.144554	-0.144554	-0.144554	-0.144554	-0.144554	-0.144554	-0.144554	-0.144554	-0.144554	-0.144554	-0.144554	-0.144554	-0.144554	-0.144554	-0.144554	-0.144554	-0.144554	-0.144554	-0.144554	-0.144554	-0.144554	-0.144554	-0.144554	-0.144554	-0.144554	-0.144554	-0.144554	-0.144554	-0.144554	-0.144554
	Sample_25	42	-0.0666411	-0.0666411	-0.0666411	5.33206	-0.0666411	-0.0666411	-0.0666411	-0.0666411	-0.0666411	-0.0666411	-0.0666411	-0.0666411	-0.0666411	-0.0666411	-0.0666411	-0.0666411	-0.0666411	-0.0666411	-0.0666411	-0.0666411	-0.0666411	5.53191	-0.0666411	-0.0666411	3.84369	-0.0666411	-0.0666411	-0.0666411	-0.0666411	-0.0666411	-0.0666411	-0.0666411	-0.0666411	-0.0666411	-0.0666411	-0.0666411	-0.0666411	-0.0666411	7.13838	-0.0666411	-0.0666411	-0.0666411	-0.0666411	-0.0666411	-0.0666411	-0.0666411	-0.0666411
	Sample_26	42	-0.0890446	-0.0890446	-0.0890446	-0.0890446	-0.0890446	-0.0890446	-0.0890446	-0.0890446	-0.0890446	-0.0890446	-0.0890446	-0.0890446	-0.0890446	-0.0890446	-0.0890446	-0.0890446	-0.0890446	-0.0890446	-0.0890446	-0.0890446	-0.0890446	-0.0890446	-0.0890446	-0.0890446	5.87225	-0.0890446	-0.0890446	-0.0890446	-0.0890446	-0.0890446	-0.0890446	-0.0890446	-0.0890446	-0.0890446	-0.0890446	-0.0890446	-0.0890446	-0.0890446	-0.0890446	-0.0890446	-0.0890446	-0.0890446	-0.0890446	-0.0890446	-0.0890446	-0.0890446	-0.0890446
	Sample_27	43	-0.0677297	-0.0677297	-0.0677297	-0.0677297	-0.0677297	-0.0677297	-0.0677297	-0.0677297	-0.0677297	-0.0677297	-0.0677297	-0.0677297	-0.0677297	-0.0677297	-0.0677297	-0.0677297	8.2383	-0.0677297	-0.0677297	-0.0677297	-0.0677297	4.67261	-0.0677297	-0.0677297	7.25476	-0.0677297	-0.0677297	-0.0677297	-0.0677297	-0.0677297	-0.0677297	-0.0677297	-0.0677297	-0.0677297	5.70839	-0.0677297	-0.0677297	-0.0677297	7.24219	-0.0677297	-0.0677297	-0.0677297	-0.0677297	-0.0677297	-0.0677297	-0.0677297	-0.0677297
	Sample_28	48	-0.0942082	-0.0942082	-0.0942082	-0.0942082	-0.0942082	-0.0942082	-0.0942082	-0.0942082	-0.0942082	-0.0942082	-0.0942082	-0.0942082	-0.0942082	-0.0942082	-0.0942082	-0.0942082	-0.0942082	4.84302	-0.0942082	-0.0942082	-0.0942082	-0.0942082	-0.0942082	-0.0942082	5.24609	-0.0942082	-0.0942082	-0.0942082	-0.0942082	-0.0942082	-0.0942082	-0.0942082	-0.0942082	-0.0942082	-0.0942082	-0.0942082	-0.0942082	-0.0942082	6.73402	-0.0942082	-0.0942082	-0.0942082	-0.0942082	-0.0942082	-0.0942082	-0.0942082	-0.0942082
	Sample_29	48	-0.106047	-0.106047	-0.106047	5.56969	-0.106047	-0.106047	-0.106047	-0.106047	-0.106047	-0.106047	-0.106047	-0.106047	-0.106047	-0.106047	-0.106047	-0.106047	-0.106047	-0.106047	5.40326	-0.106047	-0.106047	4.61965	-0.106047	-0.106047	-0.106047	-0.106047	-0.106047	-0.106047	-0.106047	-0.106047	-0.106047	-0.106047	-0.106047	-0.106047	-0.106047	-0.106047	-0.106047	-0.106047	6.93401	-0.106047	-0.106047	-0.106047	-0.106047	-0.106047	-0.106047	-0.106047	-0.106047
	Sample_31	47	-0.055041	-0.055041	-0.055041	-0.055041	-0.055041	-0.055041	-0.055041	-0.055041	-0.055041	-0.055041	-0.055041	-0.055041	-0.055041	-0.055041	-0.055041	-0.055041	-0.055041	-0.055041	-0.055041	-0.055041	-0.055041	-0.055041	-0.055041	-0.055041	-0.055041	-0.055041	-0.055041	-0.055041	-0.055041	-0.055041	-0.055041	-0.055041	-0.055041	-0.055041	-0.055041	-0.055041	-0.055041	-0.055041	6.42346	-0.055041	-0.055041	-0.055041	-0.055041	-0.055041	-0.055041	-0.055041	-0.055041
	Sample_32	49	-0.0560787	-0.0560787	-0.0560787	4.86757	-0.0560787	-0.0560787	-0.0560787	-0.0560787	-0.0560787	-0.0560787	-0.0560787	-0.0560787	-0.0560787	-0.0560787	-0.0560787	-0.0560787	-0.0560787	-0.0560787	-0.0560787	-0.0560787	-0.0560787	-0.0560787	-0.0560787	-0.0560787	-0.0560787	-0.0560787	-0.0560787	-0.0560787	-0.0560787	-0.0560787	-0.0560787	-0.0560787	-0.0560787	-0.0560787	-0.0560787	-0.0560787	-0.0560787	-0.0560787	6.36597	6.47117	-0.0560787	-0.0560787	-0.0560787	-0.0560787	-0.0560787	-0.0560787	-0.0560787
	Sample_33	55	-0.0507603	-0.0507603	-0.0507603	-0.0507603	-0.0507603	-0.0507603	-0.0507603	-0.0507603	-0.0507603	-0.0507603	5.30687	-0.0507603	-0.0507603	-0.0507603	-0.0507603	-0.0507603	-0.0507603	-0.0507603	-0.0507603	5.74052	-0.0507603	-0.0507603	-0.0507603	-0.0507603	-0.0507603	-0.0507603	-0.0507603	-0.0507603	-0.0507603	-0.0507603	-0.0507603	-0.0507603	-0.0507603	-0.0507603	-0.0507603	-0.0507603	-0.0507603	-0.0507603	7.74885	-0.0507603	-0.0507603	-0.0507603	-0.0507603	-0.0507603	-0.0507603	-0.0507603	4.70465
	Sample_34	51	-0.05368	-0.05368	-0.05368	5.20023	-0.05368	-0.05368	-0.05368	-0.05368	-0.05368	-0.05368	-0.05368	-0.05368	-0.05368	-0.05368	-0.05368	-0.05368	-0.05368	-0.05368	-0.05368	-0.05368	-0.05368	-0.05368	-0.05368	-0.05368	-0.05368	-0.05368	-0.05368	-0.05368	-0.05368	-0.05368	-0.05368	-0.05368	-0.05368	-0.05368	-0.05368	-0.05368	-0.05368	-0.05368	6.64315	-0.05368	-0.05368	-0.05368	-0.05368	-0.05368	-0.05368	-0.05368	-0.05368
	Sample_35	52	-0.0749165	-0.0749165	-0.0749165	-0.0749165	-0.0749165	-0.0749165	-0.0749165	-0.0749165	-0.0749165	-0.0749165	-0.0749165	-0.0749165	-0.0749165	-0.0749165	-0.0749165	-0.0749165	-0.0749165	-0.0749165	-0.0749165	6.88471	-0.0749165	-0.0749165	-0.0749165	-0.0749165	-0.0749165	-0.0749165	-0.0749165	-0.0749165	-0.0749165	-0.0749165	-0.0749165	-0.0749165	-0.0749165	-0.0749165	-0.0749165	-0.0749165	-0.0749165	-0.0749165	6.21546	-0.0749165	-0.0749165	-0.0749165	-0.0749165	-0.0749165	-0.0749165	-0.0749165	-0.0749165
	Sample_36	52	-0.0444212	-0.0444212	-0.0444212	-0.0444212	-0.0444212	-0.0444212	-0.0444212	-0.0444212	-0.0444212	-0.0444212	-0.0444212	-0.0444212	-0.0444212	-0.0444212	-0.0444212	-0.0444212	-0.0444212	-0.0444212	-0.0444212	-0.0444212	-0.0444212	-0.0444212	-0.0444212	-0.0444212	-0.0444212	-0.0444212	-0.0444212	-0.0444212	-0.0444212	-0.0444212	4.2752	-0.0444212	-0.0444212	-0.0444212	-0.0444212	-0.0444212	-0.0444212	-0.0444212	-0.0444212	-0.0444212	-0.0444212	-0.0444212	-0.0444212	-0.0444212	-0.0444212	-0.0444212	-0.0444212
	Sample_37	53	-0.0558995	-0.0558995	-0.0558995	-0.0558995	-0.0558995	-0.0558995	-0.0558995	-0.0558995	-0.0558995	-0.0558995	-0.0558995	-0.0558995	-0.0558995	-0.0558995	-0.0558995	-0.0558995	-0.0558995	-0.0558995	-0.0558995	-0.0558995	-0.0558995	-0.0558995	-0.0558995	-0.0558995	-0.0558995	-0.0558995	-0.0558995	-0.0558995	-0.0558995	-0.0558995	-0.0558995	-0.0558995	-0.0558995	-0.0558995	-0.0558995	-0.0558995	-0.0558995	-0.0558995	6.4184	-0.0558995	-0.0558995	-0.0558995	-0.0558995	-0.0558995	-0.0558995	-0.0558995	-0.0558995
	Sample_38	54	-0.0773189	-0.0773189	-0.0773189	6.94238	-0.0773189	-0.0773189	-0.0773189	-0.0773189	-0.0773189	-0.0773189	-0.0773189	-0.0773189	-0.0773189	-0.0773189	-0.0773189	-0.0773189	-0.0773189	-0.0773189	-0.0773189	-0.0773189	-0.0773189	-0.0773189	5.50288	-0.0773189	-0.0773189	-0.0773189	-0.0773189	-0.0773189	-0.0773189	-0.0773189	-0.0773189	-0.0773189	-0.0773189	-0.0773189	-0.0773189	-0.0773189	-0.0773189	-0.0773189	8.16553	-0.0773189	-0.0773189	-0.0773189	-0.0773189	-0.0773189	-0.0773189	-0.0773189	-0.0773189
	Sample_39	55	-0.0528941	-0.0528941	-0.0528941	-0.0528941	-0.0528941	-0.0528941	-0.0528941	-0.0528941	-0.0528941	-0.0528941	-0.0528941	-0.0528941	-0.0528941	-0.0528941	-0.0528941	-0.0528941	-0.0528941	-0.0528941	-0.0528941	-0.0528941	-0.0528941	-0.0528941	-0.0528941	-0.0528941	-0.0528941	-0.0528941	-0.0528941	-0.0528941	-0.0528941	-0.0528941	-0.0528941	-0.0528941	-0.0528941	-0.0528941	-0.0528941	-0.0528941	-0.0528941	-0.0528941	-0.0528941	7.58381	-0.0528941	-0.0528941	-0.0528941	-0.0528941	-0.0528941	-0.0528941	-0.0528941
	Sample_40	56	-0.0724164	-0.0724164	-0.0724164	5.10328	-0.0724164	-0.0724164	-0.0724164	5.8624	-0.0724164	-0.0724164	-0.0724164	-0.0724164	-0.0724164	3.86455	-0.0724164	-0.0724164	-0.0724164	-0.0724164	-0.0724164	-0.0724164	-0.0724164	-0.0724164	-0.0724164	-0.0724164	-0.0724164	-0.0724164	-0.0724164	-0.0724164	-0.0724164	-0.0724164	-0.0724164	-0.0724164	-0.0724164	-0.0724164	-0.0724164	-0.0724164	-0.0724164	3.86455	7.34196	-0.0724164	-0.0724164	-0.0724164	-0.0724164	-0.0724164	-0.0724164	-0.0724164	-0.0724164
	Sample_41	56	-0.0499025	-0.0499025	-0.0499025	4.36867	-0.0499025	-0.0499025	-0.0499025	-0.0499025	-0.0499025	-0.0499025	-0.0499025	-0.0499025	-0.0499025	-0.0499025	-0.0499025	-0.0499025	-0.0499025	-0.0499025	-0.0499025	-0.0499025	-0.0499025	-0.0499025	-0.0499025	-0.0499025	-0.0499025	-0.0499025	-0.0499025	-0.0499025	-0.0499025	-0.0499025	-0.0499025	-0.0499025	-0.0499025	-0.0499025	-0.0499025	-0.0499025	-0.0499025	-0.0499025	4.95109	-0.0499025	-0.0499025	-0.0499025	-0.0499025	-0.0499025	-0.0499025	-0.0499025	-0.0499025
	Sample_42	57	-0.0448689	-0.0448689	-0.0448689	-0.0448689	-0.0448689	-0.0448689	-0.0448689	-0.0448689	-0.0448689	-0.0448689	-0.0448689	-0.0448689	-0.0448689	-0.0448689	-0.0448689	-0.0448689	-0.0448689	-0.0448689	-0.0448689	-0.0448689	-0.0448689	-0.0448689	-0.0448689	-0.0448689	-0.0448689	-0.0448689	-0.0448689	-0.0448689	-0.0448689	-0.0448689	-0.0448689	-0.0448689	-0.0448689	-0.0448689	-0.0448689	-0.0448689	-0.0448689	-0.0448689	-0.0448689	-0.0448689	-0.0448689	-0.0448689	-0.0448689	-0.0448689	-0.0448689	-0.0448689	-0.0448689
	Sample_43	34	-0.100549	-0.100549	-0.100549	-0.100549	4.91098	-0.100549	-0.100549	-0.100549	-0.100549	-0.100549	-0.100549	-0.100549	-0.100549	2.57757	-0.100549	-0.100549	-0.100549	-0.100549	6.69718	-0.100549	-0.100549	5.80497	-0.100549	6.03493	-0.100549	-0.100549	-0.100549	-0.100549	-0.100549	-0.100549	-0.100549	-0.100549	-0.100549	-0.100549	-0.100549	-0.100549	-0.100549	-0.100549	7.95776	-0.100549	-0.100549	-0.100549	-0.100549	-0.100549	-0.100549	-0.100549	-0.100549
	Sample_44	70	-0.104399	-0.104399	-0.104399	5.35624	-0.104399	2.43817	-0.104399	5.40482	-0.104399	-0.104399	-0.104399	-0.104399	-0.104399	-0.104399	-0.104399	-0.104399	-0.104399	-0.104399	-0.104399	-0.104399	-0.104399	-0.104399	-0.104399	-0.104399	7.80335	-0.104399	-0.104399	-0.104399	-0.104399	-0.104399	-0.104399	-0.104399	-0.104399	-0.104399	-0.104399	-0.104399	-0.104399	-0.104399	7.58245	6.30913	5.85534	-0.104399	-0.104399	-0.104399	-0.104399	-0.104399	-0.104399
	Sample_45	36	-0.0889316	-0.0889316	-0.0889316	5.21875	-0.0889316	-0.0889316	-0.0889316	4.89523	-0.0889316	-0.0889316	-0.0889316	-0.0889316	-0.0889316	-0.0889316	-0.0889316	-0.0889316	-0.0889316	-0.0889316	7.05159	-0.0889316	-0.0889316	-0.0889316	-0.0889316	-0.0889316	7.82095	-0.0889316	-0.0889316	-0.0889316	-0.0889316	-0.0889316	-0.0889316	-0.0889316	-0.0889316	-0.0889316	-0.0889316	-0.0889316	-0.0889316	-0.0889316	8.86313	5.32362	-0.0889316	-0.0889316	-0.0889316	-0.0889316	-0.0889316	-0.0889316	-0.0889316
	Sample_46	68	-0.0858364	-0.0858364	-0.0858364	6.24173	-0.0858364	-0.0858364	-0.0858364	-0.0858364	-0.0858364	-0.0858364	-0.0858364	-0.0858364	-0.0858364	-0.0858364	-0.0858364	-0.0858364	-0.0858364	-0.0858364	-0.0858364	-0.0858364	3.86154	-0.0858364	-0.0858364	-0.0858364	-0.0858364	-0.0858364	-0.0858364	-0.0858364	-0.0858364	6.40851	-0.0858364	-0.0858364	-0.0858364	-0.0858364	-0.0858364	-0.0858364	-0.0858364	-0.0858364	6.69581	-0.0858364	-0.0858364	-0.0858364	-0.0858364	-0.0858364	-0.0858364	-0.0858364	-0.0858364
	Sample_47	61	-0.0704455	-0.0704455	-0.0704455	-0.0704455	-0.0704455	5.11745	-0.0704455	9.84472	-0.0704455	-0.0704455	-0.0704455	-0.0704455	-0.0704455	-0.0704455	-0.0704455	-0.0704455	-0.0704455	-0.0704455	-0.0704455	-0.0704455	-0.0704455	-0.0704455	-0.0704455	-0.0704455	10.4797	-0.0704455	-0.0704455	-0.0704455	-0.0704455	6.83836	-0.0704455	-0.0704455	-0.0704455	-0.0704455	-0.0704455	-0.0704455	-0.0704455	-0.0704455	7.83554	-0.0704455	-0.0704455	-0.0704455	-0.0704455	-0.0704455	-0.0704455	-0.0704455	-0.0704455
	Sample_49	45	-0.0538788	-0.0538788	-0.0538788	-0.0538788	3.62103	-0.0538788	-0.0538788	8.43184	-0.0538788	-0.0538788	-0.0538788	-0.0538788	-0.0538788	-0.0538788	-0.0538788	-0.0538788	-0.0538788	-0.0538788	-0.0538788	-0.0538788	-0.0538788	-0.0538788	-0.0538788	4.98812	8.43974	5.84937	-0.0538788	-0.0538788	-0.0538788	-0.0538788	-0.0538788	-0.0538788	-0.0538788	-0.0538788	-0.0538788	-0.0538788	-0.0538788	-0.0538788	10.6925	-0.0538788	-0.0538788	-0.0538788	-0.0538788	-0.0538788	-0.0538788	-0.0538788	7.33957
	Sample_50	35	-0.103255	-0.103255	-0.103255	5.78436	2.37289	-0.103255	-0.103255	5.12367	-0.103255	-0.103255	5.12367	-0.103255	-0.103255	-0.103255	-0.103255	-0.103255	-0.103255	-0.103255	-0.103255	-0.103255	-0.103255	-0.103255	-0.103255	5.97624	4.37592	-0.103255	-0.103255	-0.103255	-0.103255	-0.103255	-0.103255	-0.103255	-0.103255	-0.103255	-0.103255	-0.103255	-0.103255	-0.103255	9.28822	-0.103255	-0.103255	-0.103255	-0.103255	-0.103255	-0.103255	-0.103255	-0.103255
	Sample_51	20	-0.0960245	-0.0960245	-0.0960245	5.6631	-0.0960245	-0.0960245	-0.0960245	4.64704	-0.0960245	-0.0960245	-0.0960245	-0.0960245	-0.0960245	-0.0960245	-0.0960245	3.5657	-0.0960245	-0.0960245	6.10666	-0.0960245	-0.0960245	5.73983	-0.0960245	-0.0960245	6.44984	5.38966	-0.0960245	-0.0960245	-0.0960245	-0.0960245	-0.0960245	-0.0960245	-0.0960245	-0.0960245	6.20411	-0.0960245	-0.0960245	-0.0960245	8.29062	-0.0960245	-0.0960245	-0.0960245	-0.0960245	-0.0960245	-0.0960245	-0.0960245	-0.0960245
	Sample_52	21	-0.0736517	-0.0736517	-0.0736517	4.32743	-0.0736517	-0.0736517	-0.0736517	5.927	-0.0736517	-0.0736517	5.41783	-0.0736517	-0.0736517	-0.0736517	-0.0736517	-0.0736517	-0.0736517	-0.0736517	-0.0736517	-0.0736517	-0.0736517	4.32743	-0.0736517	-0.0736517	9.14829	-0.0736517	-0.0736517	-0.0736517	-0.0736517	-0.0736517	-0.0736517	-0.0736517	-0.0736517	-0.0736517	-0.0736517	-0.0736517	-0.0736517	-0.0736517	8.37574	-0.0736517	-0.0736517	-0.0736517	-0.0736517	-0.0736517	-0.0736517	-0.0736517	-0.0736517
	Sample_53	22	-0.107675	3.86331	-0.107675	-0.107675	3.86331	-0.107675	-0.107675	8.30117	-0.107675	-0.107675	5.18432	-0.107675	-0.107675	-0.107675	-0.107675	-0.107675	-0.107675	-0.107675	5.3745	-0.107675	-0.107675	-0.107675	-0.107675	5.79293	6.61806	-0.107675	-0.107675	-0.107675	-0.107675	-0.107675	-0.107675	-0.107675	-0.107675	-0.107675	5.07369	-0.107675	-0.107675	-0.107675	5.60544	-0.107675	-0.107675	-0.107675	-0.107675	-0.107675	-0.107675	-0.107675	-0.107675
	Sample_54	21	-0.113117	-0.113117	-0.113117	-0.113117	-0.113117	-0.113117	4.95064	8.61228	-0.113117	-0.113117	-0.113117	-0.113117	-0.113117	-0.113117	-0.113117	-0.113117	-0.113117	-0.113117	-0.113117	-0.113117	-0.113117	-0.113117	-0.113117	-0.113117	8.96678	-0.113117	-0.113117	-0.113117	-0.113117	-0.113117	-0.113117	-0.113117	-0.113117	-0.113117	-0.113117	-0.113117	-0.113117	-0.113117	4.95064	-0.113117	-0.113117	-0.113117	-0.113117	-0.113117	-0.113117	-0.113117	-0.113117
	Sample_55	22	-0.0642442	-0.0642442	-0.0642442	5.57486	2.36745	-0.0642442	-0.0642442	6.26623	-0.0642442	2.36745	-0.0642442	-0.0642442	-0.0642442	-0.0642442	-0.0642442	-0.0642442	-0.0642442	-0.0642442	6.37141	-0.0642442	-0.0642442	-0.0642442	-0.0642442	5.11433	6.35463	-0.0642442	-0.0642442	-0.0642442	-0.0642442	-0.0642442	-0.0642442	-0.0642442	-0.0642442	-0.0642442	-0.0642442	-0.0642442	-0.0642442	-0.0642442	8.27711	-0.0642442	-0.0642442	-0.0642442	-0.0642442	-0.0642442	4.23504	-0.0642442	-0.0642442
	Sample_56	23	-0.102103	-0.102103	-0.102103	5.38251	-0.102103	-0.102103	-0.102103	6.76569	5.38251	-0.102103	-0.102103	-0.102103	-0.102103	-0.102103	5.17583	-0.102103	-0.102103	-0.102103	5.44289	-0.102103	-0.102103	3.72636	-0.102103	-0.102103	7.80463	-0.102103	-0.102103	-0.102103	-0.102103	-0.102103	-0.102103	-0.102103	-0.102103	-0.102103	-0.102103	-0.102103	-0.102103	-0.102103	8.986	-0.102103	-0.102103	-0.102103	-0.102103	-0.102103	-0.102103	-0.102103	-0.102103
	Sample_57	22	-0.072062	-0.072062	-0.072062	-0.072062	-0.072062	-0.072062	6.36047	3.83366	-0.072062	-0.072062	-0.072062	-0.072062	-0.072062	-0.072062	-0.072062	2.50599	-0.072062	-0.072062	-0.072062	-0.072062	-0.072062	5.5661	-0.072062	-0.072062	6.01284	-0.072062	-0.072062	-0.072062	-0.072062	-0.072062	-0.072062	-0.072062	-0.072062	-0.072062	-0.072062	-0.072062	-0.072062	-0.072062	7.43153	-0.072062	-0.072062	-0.072062	-0.072062	-0.072062	-0.072062	-0.072062	-0.072062
	Sample_58	24	-0.064574	-0.064574	-0.064574	-0.064574	-0.064574	-0.064574	-0.064574	6.84965	6.2779	-0.064574	-0.064574	-0.064574	-0.064574	-0.064574	-0.064574	-0.064574	-0.064574	-0.064574	-0.064574	-0.064574	-0.064574	-0.064574	-0.064574	-0.064574	2.56666	-0.064574	-0.064574	-0.064574	-0.064574	-0.064574	-0.064574	-0.064574	-0.064574	-0.064574	-0.064574	-0.064574	-0.064574	-0.064574	8.7107	-0.064574	-0.064574	-0.064574	-0.064574	-0.064574	-0.064574	-0.064574	-0.064574
	Sample_59	27	-0.0931929	-0.0931929	-0.0931929	-0.0931929	-0.0931929	-0.0931929	-0.0931929	4.83041	-0.0931929	-0.0931929	-0.0931929	-0.0931929	-0.0931929	3.59567	-0.0931929	-0.0931929	-0.0931929	-0.0931929	-0.0931929	-0.0931929	-0.0931929	-0.0931929	-0.0931929	-0.0931929	8.48686	-0.0931929	-0.0931929	-0.0931929	-0.0931929	-0.0931929	-0.0931929	-0.0931929	-0.0931929	-0.0931929	-0.0931929	-0.0931929	-0.0931929	-0.0931929	8.19557	-0.0931929	-0.0931929	-0.0931929	-0.0931929	-0.0931929	-0.0931929	-0.0931929	-0.0931929
	Sample_60	28	-0.0694992	-0.0694992	-0.0694992	-0.0694992	-0.0694992	-0.0694992	-0.0694992	-0.0694992	-0.0694992	-0.0694992	-0.0694992	-0.0694992	2.62421	-0.0694992	-0.0694992	-0.0694992	-0.0694992	-0.0694992	-0.0694992	-0.0694992	-0.0694992	4.95865	-0.0694992	-0.0694992	-0.0694992	-0.0694992	-0.0694992	-0.0694992	-0.0694992	-0.0694992	-0.0694992	-0.0694992	-0.0694992	-0.0694992	-0.0694992	-0.0694992	-0.0694992	-0.0694992	5.55354	-0.0694992	-0.0694992	-0.0694992	-0.0694992	-0.0694992	-0.0694992	-0.0694992	-0.0694992
	Sample_61	29	-0.110776	-0.110776	-0.110776	6.01151	-0.110776	-0.110776	-0.110776	7.01738	4.84367	-0.110776	-0.110776	-0.110776	-0.110776	-0.110776	-0.110776	-0.110776	-0.110776	-0.110776	5.36687	-0.110776	-0.110776	-0.110776	5.60714	-0.110776	3.00992	-0.110776	-0.110776	-0.110776	-0.110776	-0.110776	-0.110776	-0.110776	6.67949	-0.110776	-0.110776	-0.110776	-0.110776	-0.110776	7.99226	-0.110776	-0.110776	4.58342	-0.110776	-0.110776	-0.110776	-0.110776	-0.110776
	Sample_62	30	-0.0548256	-0.0548256	-0.0548256	5.80028	-0.0548256	-0.0548256	-0.0548256	8.45046	-0.0548256	-0.0548256	-0.0548256	-0.0548256	-0.0548256	2.95747	-0.0548256	-0.0548256	-0.0548256	-0.0548256	5.71353	-0.0548256	-0.0548256	-0.0548256	-0.0548256	-0.0548256	9.08509	-0.0548256	-0.0548256	-0.0548256	-0.0548256	-0.0548256	-0.0548256	-0.0548256	-0.0548256	-0.0548256	-0.0548256	-0.0548256	-0.0548256	-0.0548256	5.30962	6.62187	-0.0548256	-0.0548256	-0.0548256	-0.0548256	-0.0548256	-0.0548256	-0.0548256
	Sample_63	31	-0.0806736	-0.0806736	-0.0806736	-0.0806736	-0.0806736	-0.0806736	-0.0806736	-0.0806736	-0.0806736	-0.0806736	-0.0806736	-0.0806736	3.6651	-0.0806736	-0.0806736	-0.0806736	-0.0806736	-0.0806736	-0.0806736	-0.0806736	-0.0806736	-0.0806736	5.76436	-0.0806736	-0.0806736	-0.0806736	-0.0806736	-0.0806736	-0.0806736	-0.0806736	-0.0806736	-0.0806736	-0.0806736	-0.0806736	-0.0806736	-0.0806736	-0.0806736	-0.0806736	10.3346	-0.0806736	-0.0806736	-0.0806736	-0.0806736	-0.0806736	-0.0806736	-0.0806736	-0.0806736
	Sample_64	32	-0.0729613	-0.0729613	-0.0729613	-0.0729613	-0.0729613	-0.0729613	-0.0729613	7.96524	-0.0729613	-0.0729613	-0.0729613	-0.0729613	-0.0729613	-0.0729613	-0.0729613	-0.0729613	-0.0729613	-0.0729613	-0.0729613	-0.0729613	-0.0729613	-0.0729613	-0.0729613	-0.0729613	9.06234	-0.0729613	-0.0729613	-0.0729613	-0.0729613	-0.0729613	-0.0729613	-0.0729613	-0.0729613	-0.0729613	-0.0729613	-0.0729613	-0.0729613	-0.0729613	6.61065	-0.0729613	-0.0729613	-0.0729613	-0.0729613	-0.0729613	-0.0729613	-0.0729613	-0.0729613
	Sample_65	35	-0.073681	-0.073681	-0.073681	-0.073681	-0.073681	-0.073681	-0.073681	-0.073681	-0.073681	-0.073681	4.38311	-0.073681	-0.073681	-0.073681	-0.073681	-0.073681	-0.073681	-0.073681	-0.073681	-0.073681	-0.073681	-0.073681	-0.073681	-0.073681	-0.073681	-0.073681	-0.073681	5.40524	-0.073681	-0.073681	-0.073681	-0.073681	-0.073681	-0.073681	-0.073681	-0.073681	5.90004	-0.073681	6.96757	-0.073681	-0.073681	-0.073681	-0.073681	-0.073681	-0.073681	-0.073681	-0.073681
	Sample_66	35	-0.0515479	-0.0515479	-0.0515479	-0.0515479	-0.0515479	-0.0515479	-0.0515479	7.72506	-0.0515479	-0.0515479	-0.0515479	-0.0515479	-0.0515479	-0.0515479	-0.0515479	-0.0515479	-0.0515479	-0.0515479	-0.0515479	-0.0515479	-0.0515479	-0.0515479	-0.0515479	-0.0515479	8.17303	-0.0515479	-0.0515479	-0.0515479	-0.0515479	-0.0515479	-0.0515479	-0.0515479	-0.0515479	-0.0515479	-0.0515479	-0.0515479	-0.0515479	-0.0515479	-0.0515479	-0.0515479	-0.0515479	-0.0515479	-0.0515479	-0.0515479	-0.0515479	-0.0515479	-0.0515479
	Sample_67	36	-0.100413	-0.100413	-0.100413	-0.100413	-0.100413	-0.100413	-0.100413	7.33666	-0.100413	4.36449	-0.100413	-0.100413	-0.100413	-0.100413	-0.100413	-0.100413	-0.100413	-0.100413	-0.100413	-0.100413	-0.100413	-0.100413	-0.100413	-0.100413	4.08063	-0.100413	-0.100413	-0.100413	-0.100413	-0.100413	-0.100413	-0.100413	-0.100413	-0.100413	-0.100413	-0.100413	-0.100413	-0.100413	5.609	-0.100413	-0.100413	-0.100413	-0.100413	-0.100413	-0.100413	-0.100413	-0.100413
	Sample_68	35	-0.0740934	-0.0740934	-0.0740934	5.12313	2.86913	-0.0740934	-0.0740934	-0.0740934	-0.0740934	-0.0740934	5.07212	-0.0740934	-0.0740934	-0.0740934	-0.0740934	-0.0740934	-0.0740934	-0.0740934	4.4355	-0.0740934	-0.0740934	-0.0740934	-0.0740934	6.11289	5.97436	-0.0740934	-0.0740934	-0.0740934	-0.0740934	-0.0740934	-0.0740934	-0.0740934	-0.0740934	-0.0740934	-0.0740934	-0.0740934	-0.0740934	-0.0740934	9.35249	-0.0740934	-0.0740934	-0.0740934	-0.0740934	-0.0740934	-0.0740934	-0.0740934	-0.0740934
	Sample_69	37	-0.0992544	-0.0992544	-0.0992544	4.71574	-0.0992544	-0.0992544	-0.0992544	5.16477	-0.0992544	-0.0992544	5.68254	-0.0992544	-0.0992544	-0.0992544	-0.0992544	-0.0992544	-0.0992544	-0.0992544	5.59826	-0.0992544	-0.0992544	-0.0992544	-0.0992544	-0.0992544	6.68479	-0.0992544	-0.0992544	-0.0992544	-0.0992544	-0.0992544	-0.0992544	-0.0992544	-0.0992544	-0.0992544	-0.0992544	-0.0992544	-0.0992544	-0.0992544	10.0588	-0.0992544	-0.0992544	-0.0992544	-0.0992544	-0.0992544	-0.0992544	-0.0992544	-0.0992544
	Sample_71	38	-0.0944556	-0.0944556	-0.0944556	5.09589	-0.0944556	-0.0944556	-0.0944556	5.03906	-0.0944556	-0.0944556	-0.0944556	-0.0944556	-0.0944556	-0.0944556	-0.0944556	-0.0944556	-0.0944556	-0.0944556	-0.0944556	-0.0944556	-0.0944556	-0.0944556	-0.0944556	-0.0944556	-0.0944556	-0.0944556	-0.0944556	-0.0944556	-0.0944556	-0.0944556	-0.0944556	-0.0944556	-0.0944556	-0.0944556	-0.0944556	-0.0944556	-0.0944556	-0.0944556	6.15311	-0.0944556	-0.0944556	-0.0944556	-0.0944556	-0.0944556	-0.0944556	-0.0944556	-0.0944556
	Sample_72	41	-0.0880954	4.82259	-0.0880954	-0.0880954	-0.0880954	-0.0880954	-0.0880954	-0.0880954	-0.0880954	-0.0880954	6.31235	-0.0880954	-0.0880954	-0.0880954	-0.0880954	-0.0880954	-0.0880954	-0.0880954	-0.0880954	-0.0880954	-0.0880954	-0.0880954	-0.0880954	-0.0880954	-0.0880954	-0.0880954	-0.0880954	-0.0880954	-0.0880954	-0.0880954	-0.0880954	-0.0880954	-0.0880954	-0.0880954	-0.0880954	-0.0880954	-0.0880954	-0.0880954	10.4359	-0.0880954	-0.0880954	-0.0880954	-0.0880954	-0.0880954	-0.0880954	-0.0880954	-0.0880954
	Sample_73	42	-0.113926	-0.113926	-0.113926	5.86402	2.3404	-0.113926	-0.113926	5.29956	-0.113926	-0.113926	-0.113926	-0.113926	-0.113926	-0.113926	-0.113926	-0.113926	-0.113926	-0.113926	6.54231	-0.113926	-0.113926	3.38003	-0.113926	5.25099	-0.113926	-0.113926	-0.113926	-0.113926	-0.113926	-0.113926	2.3404	-0.113926	-0.113926	-0.113926	-0.113926	-0.113926	-0.113926	-0.113926	-0.113926	-0.113926	-0.113926	-0.113926	6.60848	-0.113926	-0.113926	-0.113926	-0.113926
	Sample_74	42	-0.0932479	-0.0932479	-0.0932479	6.79596	-0.0932479	-0.0932479	-0.0932479	8.67825	-0.0932479	-0.0932479	5.76619	-0.0932479	-0.0932479	-0.0932479	-0.0932479	-0.0932479	-0.0932479	-0.0932479	-0.0932479	-0.0932479	-0.0932479	-0.0932479	-0.0932479	-0.0932479	7.69768	-0.0932479	-0.0932479	-0.0932479	-0.0932479	-0.0932479	-0.0932479	-0.0932479	-0.0932479	-0.0932479	-0.0932479	-0.0932479	-0.0932479	-0.0932479	6.0939	-0.0932479	-0.0932479	-0.0932479	-0.0932479	-0.0932479	-0.0932479	-0.0932479	-0.0932479
	Sample_75	42	-0.0979763	-0.0979763	-0.0979763	-0.0979763	-0.0979763	-0.0979763	-0.0979763	-0.0979763	-0.0979763	-0.0979763	-0.0979763	-0.0979763	-0.0979763	-0.0979763	-0.0979763	-0.0979763	-0.0979763	-0.0979763	4.98271	-0.0979763	-0.0979763	-0.0979763	-0.0979763	-0.0979763	-0.0979763	-0.0979763	-0.0979763	-0.0979763	-0.0979763	-0.0979763	-0.0979763	-0.0979763	-0.0979763	-0.0979763	-0.0979763	-0.0979763	-0.0979763	-0.0979763	6.71218	-0.0979763	-0.0979763	-0.0979763	-0.0979763	-0.0979763	-0.0979763	-0.0979763	-0.0979763
	Sample_76	44	-0.0761385	-0.0761385	-0.0761385	4.86756	-0.0761385	-0.0761385	-0.0761385	-0.0761385	-0.0761385	-0.0761385	-0.0761385	-0.0761385	-0.0761385	-0.0761385	-0.0761385	-0.0761385	-0.0761385	-0.0761385	-0.0761385	-0.0761385	-0.0761385	-0.0761385	4.62834	-0.0761385	5.44424	3.85069	-0.0761385	-0.0761385	-0.0761385	-0.0761385	-0.0761385	-0.0761385	-0.0761385	-0.0761385	-0.0761385	-0.0761385	-0.0761385	-0.0761385	-0.0761385	-0.0761385	-0.0761385	-0.0761385	4.53394	-0.0761385	-0.0761385	-0.0761385	-0.0761385
	Sample_77	44	-0.0808449	-0.0808449	-0.0808449	4.92479	-0.0808449	-0.0808449	-0.0808449	-0.0808449	-0.0808449	-0.0808449	-0.0808449	-0.0808449	-0.0808449	-0.0808449	-0.0808449	-0.0808449	-0.0808449	-0.0808449	-0.0808449	-0.0808449	-0.0808449	4.86069	-0.0808449	-0.0808449	-0.0808449	-0.0808449	-0.0808449	-0.0808449	-0.0808449	-0.0808449	-0.0808449	-0.0808449	-0.0808449	-0.0808449	4.63933	-0.0808449	-0.0808449	-0.0808449	-0.0808449	5.19512	-0.0808449	-0.0808449	-0.0808449	-0.0808449	-0.0808449	-0.0808449	-0.0808449
	Sample_78	45	-0.110575	-0.110575	-0.110575	-0.110575	-0.110575	-0.110575	-0.110575	-0.110575	-0.110575	-0.110575	-0.110575	-0.110575	-0.110575	-0.110575	-0.110575	-0.110575	-0.110575	-0.110575	-0.110575	-0.110575	-0.110575	4.7237	-0.110575	-0.110575	-0.110575	-0.110575	-0.110575	-0.110575	-0.110575	-0.110575	-0.110575	-0.110575	-0.110575	-0.110575	-0.110575	-0.110575	-0.110575	-0.110575	-0.110575	-0.110575	-0.110575	-0.110575	-0.110575	-0.110575	-0.110575	-0.110575	-0.110575
	Sample_79	45	-0.0987747	-0.0987747	-0.0987747	6.01136	-0.0987747	-0.0987747	-0.0987747	6.0744	-0.0987747	-0.0987747	-0.0987747	-0.0987747	-0.0987747	-0.0987747	-0.0987747	-0.0987747	-0.0987747	-0.0987747	-0.0987747	-0.0987747	-0.0987747	-0.0987747	4.82684	-0.0987747	7.74541	-0.0987747	-0.0987747	-0.0987747	-0.0987747	-0.0987747	-0.0987747	-0.0987747	-0.0987747	-0.0987747	-0.0987747	-0.0987747	-0.0987747	-0.0987747	6.5638	-0.0987747	-0.0987747	-0.0987747	-0.0987747	6.05383	-0.0987747	-0.0987747	-0.0987747
	Sample_80	45	-0.101378	-0.101378	-0.101378	5.79046	-0.101378	-0.101378	-0.101378	6.43101	-0.101378	-0.101378	-0.101378	-0.101378	-0.101378	-0.101378	-0.101378	-0.101378	-0.101378	-0.101378	-0.101378	-0.101378	-0.101378	-0.101378	-0.101378	-0.101378	4.47627	-0.101378	-0.101378	-0.101378	-0.101378	-0.101378	-0.101378	-0.101378	-0.101378	-0.101378	-0.101378	-0.101378	-0.101378	-0.101378	5.10007	-0.101378	-0.101378	-0.101378	-0.101378	-0.101378	-0.101378	-0.101378	-0.101378
	Sample_81	46	-0.101376	-0.101376	-0.101376	6.56971	-0.101376	-0.101376	-0.101376	2.23888	-0.101376	-0.101376	-0.101376	-0.101376	-0.101376	-0.101376	-0.101376	-0.101376	-0.101376	-0.101376	-0.101376	-0.101376	3.55021	-0.101376	-0.101376	-0.101376	6.07154	-0.101376	-0.101376	-0.101376	-0.101376	-0.101376	-0.101376	-0.101376	6.96679	-0.101376	-0.101376	-0.101376	-0.101376	-0.101376	7.89053	-0.101376	-0.101376	-0.101376	-0.101376	-0.101376	-0.101376	-0.101376	-0.101376
	Sample_82	46	-0.0974299	-0.0974299	-0.0974299	5.9358	-0.0974299	4.9951	-0.0974299	-0.0974299	-0.0974299	-0.0974299	-0.0974299	-0.0974299	-0.0974299	-0.0974299	-0.0974299	-0.0974299	-0.0974299	-0.0974299	-0.0974299	-0.0974299	3.47693	-0.0974299	-0.0974299	-0.0974299	-0.0974299	-0.0974299	-0.0974299	-0.0974299	-0.0974299	-0.0974299	-0.0974299	-0.0974299	-0.0974299	-0.0974299	-0.0974299	-0.0974299	-0.0974299	-0.0974299	6.01566	-0.0974299	-0.0974299	-0.0974299	-0.0974299	-0.0974299	-0.0974299	-0.0974299	-0.0974299
	Sample_84	49	-0.0832915	-0.0832915	-0.0832915	6.08436	-0.0832915	-0.0832915	-0.0832915	5.6705	-0.0832915	-0.0832915	5.94303	-0.0832915	-0.0832915	-0.0832915	-0.0832915	-0.0832915	-0.0832915	-0.0832915	-0.0832915	-0.0832915	-0.0832915	-0.0832915	6.91691	-0.0832915	-0.0832915	-0.0832915	-0.0832915	-0.0832915	-0.0832915	-0.0832915	5.87576	-0.0832915	-0.0832915	-0.0832915	-0.0832915	-0.0832915	-0.0832915	-0.0832915	7.9383	-0.0832915	-0.0832915	-0.0832915	-0.0832915	-0.0832915	-0.0832915	-0.0832915	4.42563
	Sample_85	49	-0.089976	-0.089976	-0.089976	5.26543	-0.089976	-0.089976	-0.089976	-0.089976	-0.089976	-0.089976	-0.089976	-0.089976	-0.089976	-0.089976	-0.089976	-0.089976	-0.089976	3.0535	5.09447	-0.089976	-0.089976	-0.089976	-0.089976	-0.089976	-0.089976	-0.089976	-0.089976	-0.089976	-0.089976	-0.089976	-0.089976	-0.089976	-0.089976	-0.089976	-0.089976	-0.089976	-0.089976	-0.089976	7.34729	6.12492	-0.089976	-0.089976	-0.089976	-0.089976	-0.089976	-0.089976	-0.089976
	Sample_86	50	-0.0977396	-0.0977396	-0.0977396	6.38302	-0.0977396	-0.0977396	-0.0977396	4.94758	-0.0977396	-0.0977396	-0.0977396	-0.0977396	-0.0977396	-0.0977396	-0.0977396	-0.0977396	-0.0977396	-0.0977396	-0.0977396	-0.0977396	3.46579	-0.0977396	-0.0977396	-0.0977396	-0.0977396	-0.0977396	-0.0977396	-0.0977396	-0.0977396	-0.0977396	-0.0977396	-0.0977396	-0.0977396	-0.0977396	-0.0977396	-0.0977396	-0.0977396	-0.0977396	6.25718	6.91918	-0.0977396	-0.0977396	-0.0977396	-0.0977396	-0.0977396	-0.0977396	-0.0977396
	Sample_87	50	-0.121903	-0.121903	-0.121903	7.39294	-0.121903	-0.121903	-0.121903	4.65997	-0.121903	-0.121903	5.26229	-0.121903	-0.121903	-0.121903	-0.121903	-0.121903	-0.121903	-0.121903	-0.121903	-0.121903	-0.121903	-0.121903	-0.121903	-0.121903	3.97517	-0.121903	-0.121903	-0.121903	-0.121903	-0.121903	-0.121903	-0.121903	-0.121903	-0.121903	-0.121903	-0.121903	-0.121903	2.90926	5.57122	-0.121903	-0.121903	-0.121903	6.41659	-0.121903	-0.121903	-0.121903	-0.121903
	Sample_88	51	-0.0926034	-0.0926034	-0.0926034	6.31018	-0.0926034	-0.0926034	-0.0926034	-0.0926034	-0.0926034	-0.0926034	6.27744	-0.0926034	-0.0926034	-0.0926034	-0.0926034	-0.0926034	-0.0926034	-0.0926034	-0.0926034	-0.0926034	-0.0926034	-0.0926034	5.40437	-0.0926034	-0.0926034	-0.0926034	-0.0926034	-0.0926034	-0.0926034	-0.0926034	-0.0926034	-0.0926034	-0.0926034	-0.0926034	-0.0926034	-0.0926034	-0.0926034	-0.0926034	6.22624	-0.0926034	-0.0926034	-0.0926034	-0.0926034	-0.0926034	-0.0926034	-0.0926034	-0.0926034
	Sample_89	51	-0.0948585	-0.0948585	-0.0948585	6.24503	-0.0948585	-0.0948585	-0.0948585	2.83255	-0.0948585	-0.0948585	6.33449	-0.0948585	-0.0948585	-0.0948585	-0.0948585	-0.0948585	-0.0948585	-0.0948585	6.40337	-0.0948585	3.71619	-0.0948585	4.98101	-0.0948585	5.77608	-0.0948585	-0.0948585	-0.0948585	-0.0948585	-0.0948585	-0.0948585	-0.0948585	-0.0948585	-0.0948585	-0.0948585	-0.0948585	-0.0948585	-0.0948585	6.61819	-0.0948585	-0.0948585	-0.0948585	-0.0948585	-0.0948585	-0.0948585	-0.0948585	-0.0948585
	Sample_90	51	-0.0712777	-0.0712777	-0.0712777	6.08268	-0.0712777	-0.0712777	-0.0712777	-0.0712777	-0.0712777	-0.0712777	-0.0712777	-0.0712777	-0.0712777	-0.0712777	-0.0712777	-0.0712777	-0.0712777	-0.0712777	5.18629	-0.0712777	-0.0712777	-0.0712777	-0.0712777	-0.0712777	-0.0712777	-0.0712777	-0.0712777	-0.0712777	-0.0712777	-0.0712777	-0.0712777	-0.0712777	-0.0712777	-0.0712777	-0.0712777	-0.0712777	-0.0712777	-0.0712777	7.05368	-0.0712777	-0.0712777	-0.0712777	-0.0712777	-0.0712777	-0.0712777	-0.0712777	-0.0712777
	Sample_91	54	-0.0951704	-0.0951704	-0.0951704	6.48906	-0.0951704	-0.0951704	-0.0951704	4.44429	5.02732	-0.0951704	-0.0951704	-0.0951704	-0.0951704	-0.0951704	-0.0951704	-0.0951704	-0.0951704	-0.0951704	-0.0951704	-0.0951704	3.94056	-0.0951704	-0.0951704	-0.0951704	4.22382	-0.0951704	-0.0951704	-0.0951704	-0.0951704	-0.0951704	6.25985	-0.0951704	-0.0951704	-0.0951704	-0.0951704	-0.0951704	-0.0951704	-0.0951704	8.59261	-0.0951704	-0.0951704	-0.0951704	-0.0951704	-0.0951704	-0.0951704	-0.0951704	-0.0951704
	Sample_92	54	-0.0755957	-0.0755957	-0.0755957	-0.0755957	-0.0755957	-0.0755957	-0.0755957	-0.0755957	-0.0755957	-0.0755957	-0.0755957	-0.0755957	-0.0755957	2.60266	-0.0755957	-0.0755957	-0.0755957	-0.0755957	-0.0755957	4.73689	-0.0755957	-0.0755957	-0.0755957	-0.0755957	-0.0755957	-0.0755957	-0.0755957	-0.0755957	-0.0755957	-0.0755957	-0.0755957	-0.0755957	-0.0755957	-0.0755957	-0.0755957	-0.0755957	-0.0755957	-0.0755957	6.84998	-0.0755957	-0.0755957	-0.0755957	-0.0755957	-0.0755957	-0.0755957	4.84144	-0.0755957
	Sample_93	57	-0.0840409	-0.0840409	-0.0840409	4.74774	-0.0840409	-0.0840409	-0.0840409	-0.0840409	-0.0840409	-0.0840409	-0.0840409	-0.0840409	-0.0840409	-0.0840409	-0.0840409	-0.0840409	-0.0840409	-0.0840409	-0.0840409	-0.0840409	-0.0840409	-0.0840409	-0.0840409	-0.0840409	-0.0840409	3.78011	-0.0840409	-0.0840409	-0.0840409	-0.0840409	-0.0840409	-0.0840409	-0.0840409	-0.0840409	-0.0840409	-0.0840409	-0.0840409	-0.0840409	-0.0840409	-0.0840409	-0.0840409	-0.0840409	5.23018	-0.0840409	-0.0840409	4.86464	4.96929
	Sample_95	56	-0.118864	-0.118864	-0.118864	-0.118864	-0.118864	-0.118864	-0.118864	6.15571	-0.118864	-0.118864	-0.118864	-0.118864	-0.118864	-0.118864	-0.118864	-0.118864	6.95196	-0.118864	-0.118864	4.39716	-0.118864	-0.118864	-0.118864	-0.118864	6.13107	-0.118864	-0.118864	-0.118864	-0.118864	-0.118864	-0.118864	-0.118864	-0.118864	-0.118864	-0.118864	-0.118864	-0.118864	-0.118864	4.24483	-0.118864	-0.118864	-0.118864	-0.118864	-0.118864	-0.118864	-0.118864	-0.118864
	Sample_96	58	-0.120163	-0.120163	-0.120163	5.08882	-0.120163	-0.120163	-0.120163	-0.120163	-0.120163	-0.120163	-0.120163	-0.120163	-0.120163	-0.120163	-0.120163	-0.120163	-0.120163	-0.120163	-0.120163	5.77923	3.24664	5.74011	4.47445	-0.120163	-0.120163	-0.120163	-0.120163	-0.120163	-0.120163	-0.120163	-0.120163	-0.120163	-0.120163	-0.120163	-0.120163	-0.120163	-0.120163	-0.120163	7.17303	-0.120163	-0.120163	-0.120163	-0.120163	-0.120163	-0.120163	-0.120163	-0.120163
	Sample_97	60	-0.0834358	-0.0834358	-0.0834358	5.50439	-0.0834358	-0.0834358	-0.0834358	3.45082	-0.0834358	-0.0834358	-0.0834358	-0.0834358	-0.0834358	3.45082	-0.0834358	-0.0834358	7.82422	-0.0834358	-0.0834358	-0.0834358	-0.0834358	-0.0834358	-0.0834358	-0.0834358	7.03293	-0.0834358	-0.0834358	-0.0834358	-0.0834358	-0.0834358	6.38459	-0.0834358	-0.0834358	-0.0834358	-0.0834358	-0.0834358	-0.0834358	-0.0834358	-0.0834358	-0.0834358	-0.0834358	-0.0834358	-0.0834358	5.72679	-0.0834358	-0.0834358	-0.0834358
	Sample_98	62	-0.073939	-0.073939	-0.073939	6.53268	-0.073939	-0.073939	-0.073939	3.73534	-0.073939	-0.073939	-0.073939	-0.073939	-0.073939	-0.073939	-0.073939	-0.073939	-0.073939	-0.073939	-0.073939	-0.073939	-0.073939	-0.073939	6.91253	-0.073939	6.3536	-0.073939	-0.073939	-0.073939	-0.073939	-0.073939	-0.073939	-0.073939	-0.073939	-0.073939	-0.073939	-0.073939	-0.073939	-0.073939	10.9027	7.65495	-0.073939	-0.073939	4.81907	-0.073939	-0.073939	-0.073939	-0.073939
	Sample_99	73	-0.0916653	-0.0916653	-0.0916653	4.70598	-0.0916653	-0.0916653	-0.0916653	8.40057	-0.0916653	-0.0916653	-0.0916653	-0.0916653	-0.0916653	-0.0916653	-0.0916653	-0.0916653	-0.0916653	-0.0916653	-0.0916653	-0.0916653	-0.0916653	-0.0916653	-0.0916653	-0.0916653	5.54855	-0.0916653	-0.0916653	-0.0916653	-0.0916653	-0.0916653	-0.0916653	-0.0916653	-0.0916653	-0.0916653	-0.0916653	-0.0916653	-0.0916653	-0.0916653	-0.0916653	4.70598	-0.0916653	-0.0916653	-0.0916653	-0.0916653	-0.0916653	4.70598	-0.0916653
	Sample_100	75	-0.0653031	-0.0653031	-0.0653031	-0.0653031	-0.0653031	-0.0653031	-0.0653031	9.47779	-0.0653031	-0.0653031	-0.0653031	-0.0653031	-0.0653031	-0.0653031	-0.0653031	-0.0653031	-0.0653031	-0.0653031	-0.0653031	-0.0653031	-0.0653031	-0.0653031	-0.0653031	-0.0653031	6.25506	-0.0653031	-0.0653031	-0.0653031	-0.0653031	-0.0653031	-0.0653031	-0.0653031	-0.0653031	-0.0653031	-0.0653031	-0.0653031	-0.0653031	-0.0653031	-0.0653031	-0.0653031	-0.0653031	-0.0653031	-0.0653031	-0.0653031	-0.0653031	-0.0653031	-0.0653031
	Sample_101	18	-0.109583	-0.109583	-0.109583	4.5844	-0.109583	-0.109583	-0.109583	6.31144	4.5844	-0.109583	5.09156	-0.109583	3.22519	-0.109583	-0.109583	2.83738	-0.109583	-0.109583	-0.109583	-0.109583	-0.109583	5.04056	-0.109583	-0.109583	7.03985	-0.109583	-0.109583	-0.109583	-0.109583	5.3136	-0.109583	-0.109583	-0.109583	-0.109583	5.3136	-0.109583	-0.109583	-0.109583	7.18473	-0.109583	-0.109583	-0.109583	-0.109583	-0.109583	-0.109583	-0.109583	-0.109583
	Sample_102	21	-0.0680742	-0.0680742	-0.0680742	-0.0680742	3.74619	-0.0680742	-0.0680742	7.76294	-0.0680742	-0.0680742	-0.0680742	-0.0680742	-0.0680742	-0.0680742	-0.0680742	-0.0680742	-0.0680742	-0.0680742	-0.0680742	-0.0680742	-0.0680742	-0.0680742	-0.0680742	-0.0680742	7.69931	-0.0680742	-0.0680742	-0.0680742	-0.0680742	-0.0680742	-0.0680742	-0.0680742	-0.0680742	-0.0680742	-0.0680742	-0.0680742	-0.0680742	-0.0680742	10.0809	-0.0680742	-0.0680742	-0.0680742	-0.0680742	-0.0680742	4.14428	-0.0680742	-0.0680742
	Sample_103	22	-0.0740317	-0.0740317	-0.0740317	5.84586	-0.0740317	-0.0740317	-0.0740317	8.03113	-0.0740317	-0.0740317	8.62127	-0.0740317	-0.0740317	-0.0740317	-0.0740317	-0.0740317	-0.0740317	-0.0740317	-0.0740317	-0.0740317	-0.0740317	-0.0740317	-0.0740317	4.93359	7.36982	-0.0740317	-0.0740317	-0.0740317	-0.0740317	-0.0740317	-0.0740317	-0.0740317	6.60657	-0.0740317	6.13998	-0.0740317	-0.0740317	-0.0740317	9.15901	-0.0740317	-0.0740317	-0.0740317	-0.0740317	-0.0740317	-0.0740317	-0.0740317	-0.0740317
	Sample_104	22	-0.13761	-0.13761	-0.13761	-0.13761	-0.13761	-0.13761	-0.13761	6.30227	-0.13761	-0.13761	6.37814	-0.13761	-0.13761	-0.13761	-0.13761	-0.13761	-0.13761	-0.13761	-0.13761	-0.13761	-0.13761	-0.13761	-0.13761	-0.13761	7.49188	-0.13761	-0.13761	-0.13761	-0.13761	-0.13761	-0.13761	-0.13761	-0.13761	-0.13761	-0.13761	-0.13761	-0.13761	-0.13761	9.6869	-0.13761	-0.13761	-0.13761	-0.13761	-0.13761	-0.13761	-0.13761	-0.13761
	Sample_105	23	-0.0665945	-0.0665945	-0.0665945	-0.0665945	-0.0665945	-0.0665945	-0.0665945	6.90365	-0.0665945	3.51859	-0.0665945	-0.0665945	-0.0665945	-0.0665945	-0.0665945	-0.0665945	-0.0665945	-0.0665945	5.037	-0.0665945	-0.0665945	4.79749	-0.0665945	-0.0665945	8.96425	-0.0665945	-0.0665945	-0.0665945	-0.0665945	-0.0665945	-0.0665945	-0.0665945	-0.0665945	-0.0665945	5.92072	-0.0665945	-0.0665945	-0.0665945	7.25232	-0.0665945	-0.0665945	-0.0665945	-0.0665945	-0.0665945	-0.0665945	-0.0665945	-0.0665945
	Sample_106	23	-0.0856143	-0.0856143	-0.0856143	5.81836	-0.0856143	-0.0856143	-0.0856143	8.08213	-0.0856143	-0.0856143	6.24641	-0.0856143	-0.0856143	-0.0856143	-0.0856143	-0.0856143	-0.0856143	-0.0856143	-0.0856143	-0.0856143	-0.0856143	-0.0856143	-0.0856143	-0.0856143	4.28787	-0.0856143	-0.0856143	-0.0856143	-0.0856143	-0.0856143	-0.0856143	-0.0856143	7.01685	-0.0856143	-0.0856143	-0.0856143	-0.0856143	-0.0856143	8.42116	-0.0856143	-0.0856143	5.81836	-0.0856143	-0.0856143	-0.0856143	-0.0856143	-0.0856143
	Sample_107	24	-0.0638659	-0.0638659	-0.0638659	6.04291	-0.0638659	-0.0638659	-0.0638659	-0.0638659	-0.0638659	-0.0638659	6.79859	-0.0638659	-0.0638659	-0.0638659	-0.0638659	3.13779	-0.0638659	-0.0638659	-0.0638659	-0.0638659	-0.0638659	4.97455	-0.0638659	-0.0638659	-0.0638659	6.49886	-0.0638659	-0.0638659	-0.0638659	-0.0638659	-0.0638659	-0.0638659	-0.0638659	-0.0638659	5.29817	-0.0638659	-0.0638659	-0.0638659	9.74723	6.29665	-0.0638659	-0.0638659	-0.0638659	-0.0638659	-0.0638659	-0.0638659	-0.0638659
	Sample_109	27	-0.0951166	-0.0951166	-0.0951166	-0.0951166	-0.0951166	-0.0951166	-0.0951166	6.73511	-0.0951166	-0.0951166	-0.0951166	-0.0951166	-0.0951166	-0.0951166	-0.0951166	-0.0951166	-0.0951166	-0.0951166	-0.0951166	-0.0951166	-0.0951166	-0.0951166	-0.0951166	4.72721	-0.0951166	-0.0951166	-0.0951166	-0.0951166	-0.0951166	-0.0951166	-0.0951166	-0.0951166	4.94874	-0.0951166	-0.0951166	-0.0951166	-0.0951166	-0.0951166	6.64213	-0.0951166	-0.0951166	-0.0951166	-0.0951166	-0.0951166	-0.0951166	-0.0951166	-0.0951166
	Sample_110	27	-0.076713	6.51363	-0.076713	-0.076713	4.64935	-0.076713	-0.076713	8.54596	-0.076713	2.25746	-0.076713	-0.076713	-0.076713	-0.076713	-0.076713	-0.076713	-0.076713	-0.076713	7.09079	-0.076713	-0.076713	-0.076713	-0.076713	8.43239	3.56831	-0.076713	-0.076713	-0.076713	-0.076713	-0.076713	-0.076713	-0.076713	-0.076713	-0.076713	-0.076713	-0.076713	-0.076713	-0.076713	-0.076713	-0.076713	-0.076713	-0.076713	-0.076713	-0.076713	-0.076713	-0.076713	-0.076713
	Sample_112	33	-0.0900342	-0.0900342	-0.0900342	5.92017	-0.0900342	-0.0900342	-0.0900342	-0.0900342	-0.0900342	-0.0900342	6.3666	-0.0900342	-0.0900342	-0.0900342	-0.0900342	-0.0900342	-0.0900342	-0.0900342	-0.0900342	-0.0900342	-0.0900342	-0.0900342	-0.0900342	4.06177	-0.0900342	-0.0900342	-0.0900342	-0.0900342	-0.0900342	-0.0900342	-0.0900342	-0.0900342	-0.0900342	-0.0900342	-0.0900342	-0.0900342	-0.0900342	-0.0900342	9.5892	-0.0900342	-0.0900342	-0.0900342	-0.0900342	-0.0900342	-0.0900342	-0.0900342	2.34575
	Sample_113	34	-0.0724162	-0.0724162	-0.0724162	-0.0724162	-0.0724162	-0.0724162	-0.0724162	-0.0724162	-0.0724162	-0.0724162	-0.0724162	-0.0724162	-0.0724162	-0.0724162	-0.0724162	-0.0724162	-0.0724162	-0.0724162	-0.0724162	-0.0724162	-0.0724162	-0.0724162	5.21158	-0.0724162	-0.0724162	-0.0724162	-0.0724162	-0.0724162	-0.0724162	-0.0724162	-0.0724162	-0.0724162	-0.0724162	-0.0724162	-0.0724162	-0.0724162	-0.0724162	-0.0724162	5.88027	-0.0724162	-0.0724162	-0.0724162	-0.0724162	-0.0724162	-0.0724162	-0.0724162	-0.0724162
	Sample_115	35	-0.105384	4.52389	-0.105384	5.61597	-0.105384	-0.105384	-0.105384	-0.105384	-0.105384	-0.105384	6.30748	-0.105384	-0.105384	-0.105384	2.21914	-0.105384	-0.105384	-0.105384	4.61009	-0.105384	-0.105384	7.19203	-0.105384	-0.105384	-0.105384	-0.105384	-0.105384	-0.105384	-0.105384	-0.105384	-0.105384	-0.105384	-0.105384	-0.105384	-0.105384	-0.105384	-0.105384	-0.105384	11.2858	-0.105384	-0.105384	-0.105384	-0.105384	-0.105384	-0.105384	-0.105384	-0.105384
	Sample_116	35	-0.128054	-0.128054	-0.128054	5.25868	-0.128054	-0.128054	-0.128054	-0.128054	-0.128054	-0.128054	-0.128054	-0.128054	-0.128054	-0.128054	-0.128054	-0.128054	-0.128054	-0.128054	-0.128054	-0.128054	-0.128054	-0.128054	-0.128054	-0.128054	-0.128054	-0.128054	-0.128054	-0.128054	-0.128054	-0.128054	-0.128054	-0.128054	-0.128054	-0.128054	-0.128054	-0.128054	-0.128054	-0.128054	5.88071	-0.128054	-0.128054	-0.128054	-0.128054	-0.128054	-0.128054	-0.128054	-0.128054
	Sample_117	36	-0.0821403	-0.0821403	-0.0821403	-0.0821403	-0.0821403	-0.0821403	-0.0821403	6.54042	-0.0821403	-0.0821403	-0.0821403	-0.0821403	-0.0821403	-0.0821403	-0.0821403	-0.0821403	-0.0821403	-0.0821403	-0.0821403	-0.0821403	-0.0821403	5.76332	-0.0821403	-0.0821403	8.08099	-0.0821403	-0.0821403	-0.0821403	-0.0821403	-0.0821403	-0.0821403	-0.0821403	-0.0821403	-0.0821403	-0.0821403	-0.0821403	-0.0821403	-0.0821403	7.87961	-0.0821403	-0.0821403	-0.0821403	-0.0821403	-0.0821403	-0.0821403	-0.0821403	-0.0821403
	Sample_118	37	-0.114831	-0.114831	-0.114831	-0.114831	-0.114831	-0.114831	-0.114831	6.63879	-0.114831	-0.114831	5.57058	-0.114831	-0.114831	-0.114831	-0.114831	-0.114831	-0.114831	-0.114831	-0.114831	-0.114831	-0.114831	7.40695	-0.114831	-0.114831	7.27255	-0.114831	-0.114831	-0.114831	-0.114831	-0.114831	-0.114831	-0.114831	-0.114831	-0.114831	-0.114831	-0.114831	-0.114831	-0.114831	8.1577	-0.114831	-0.114831	-0.114831	5.72424	-0.114831	-0.114831	-0.114831	-0.114831
	Sample_119	37	-0.0818734	-0.0818734	-0.0818734	5.77801	3.27176	-0.0818734	-0.0818734	6.4565	-0.0818734	-0.0818734	-0.0818734	-0.0818734	-0.0818734	-0.0818734	-0.0818734	-0.0818734	-0.0818734	-0.0818734	-0.0818734	-0.0818734	-0.0818734	4.34679	-0.0818734	5.39983	8.28198	-0.0818734	-0.0818734	-0.0818734	-0.0818734	-0.0818734	-0.0818734	-0.0818734	-0.0818734	-0.0818734	4.71084	-0.0818734	-0.0818734	-0.0818734	9.99238	-0.0818734	-0.0818734	-0.0818734	-0.0818734	-0.0818734	-0.0818734	-0.0818734	-0.0818734
	Sample_120	38	-0.13616	-0.13616	-0.13616	5.08355	-0.13616	-0.13616	-0.13616	6.22499	-0.13616	-0.13616	-0.13616	-0.13616	-0.13616	-0.13616	-0.13616	-0.13616	-0.13616	-0.13616	5.66099	-0.13616	-0.13616	-0.13616	-0.13616	-0.13616	8.73448	-0.13616	-0.13616	-0.13616	-0.13616	-0.13616	-0.13616	-0.13616	-0.13616	-0.13616	-0.13616	-0.13616	-0.13616	-0.13616	7.73276	-0.13616	-0.13616	-0.13616	-0.13616	-0.13616	-0.13616	-0.13616	-0.13616
	Sample_121	38	-0.0827702	-0.0827702	-0.0827702	6.65869	2.72175	-0.0827702	-0.0827702	-0.0827702	-0.0827702	-0.0827702	5.46656	-0.0827702	-0.0827702	-0.0827702	-0.0827702	-0.0827702	-0.0827702	-0.0827702	5.91988	-0.0827702	-0.0827702	-0.0827702	-0.0827702	5.46656	2.08738	-0.0827702	-0.0827702	-0.0827702	-0.0827702	-0.0827702	-0.0827702	-0.0827702	-0.0827702	-0.0827702	-0.0827702	-0.0827702	-0.0827702	-0.0827702	8.25053	-0.0827702	-0.0827702	5.06304	-0.0827702	-0.0827702	-0.0827702	-0.0827702	2.08738
	Sample_122	41	-0.106635	-0.106635	-0.106635	6.66191	-0.106635	-0.106635	-0.106635	7.18132	-0.106635	-0.106635	5.5542	-0.106635	-0.106635	-0.106635	-0.106635	-0.106635	-0.106635	-0.106635	4.75613	-0.106635	-0.106635	-0.106635	-0.106635	-0.106635	6.19259	-0.106635	-0.106635	-0.106635	-0.106635	-0.106635	-0.106635	-0.106635	-0.106635	-0.106635	-0.106635	-0.106635	-0.106635	-0.106635	8.62453	-0.106635	-0.106635	-0.106635	-0.106635	-0.106635	-0.106635	-0.106635	-0.106635
	Sample_123	41	-0.0758448	-0.0758448	-0.0758448	6.5161	-0.0758448	-0.0758448	-0.0758448	7.40543	-0.0758448	-0.0758448	-0.0758448	-0.0758448	-0.0758448	-0.0758448	-0.0758448	-0.0758448	-0.0758448	-0.0758448	-0.0758448	2.4693	-0.0758448	5.28268	-0.0758448	-0.0758448	6.70621	-0.0758448	-0.0758448	-0.0758448	-0.0758448	-0.0758448	-0.0758448	-0.0758448	-0.0758448	-0.0758448	-0.0758448	-0.0758448	-0.0758448	-0.0758448	8.9345	-0.0758448	-0.0758448	-0.0758448	-0.0758448	-0.0758448	-0.0758448	-0.0758448	-0.0758448
	Sample_124	42	-0.109914	-0.109914	-0.109914	-0.109914	-0.109914	-0.109914	-0.109914	-0.109914	4.68886	-0.109914	-0.109914	-0.109914	-0.109914	-0.109914	-0.109914	-0.109914	-0.109914	-0.109914	-0.109914	-0.109914	-0.109914	-0.109914	-0.109914	-0.109914	-0.109914	-0.109914	-0.109914	-0.109914	-0.109914	-0.109914	-0.109914	-0.109914	-0.109914	-0.109914	-0.109914	-0.109914	-0.109914	-0.109914	8.38992	-0.109914	-0.109914	-0.109914	-0.109914	-0.109914	-0.109914	-0.109914	-0.109914
	Sample_125	43	-0.0791984	-0.0791984	-0.0791984	6.37327	3.7545	-0.0791984	-0.0791984	-0.0791984	-0.0791984	-0.0791984	-0.0791984	-0.0791984	-0.0791984	-0.0791984	-0.0791984	-0.0791984	-0.0791984	-0.0791984	4.21636	-0.0791984	-0.0791984	4.61727	-0.0791984	-0.0791984	-0.0791984	-0.0791984	-0.0791984	-0.0791984	-0.0791984	-0.0791984	-0.0791984	-0.0791984	-0.0791984	-0.0791984	-0.0791984	-0.0791984	-0.0791984	-0.0791984	7.74761	-0.0791984	-0.0791984	-0.0791984	-0.0791984	-0.0791984	-0.0791984	-0.0791984	-0.0791984
	Sample_127	47	-0.0817355	-0.0817355	-0.0817355	4.64489	-0.0817355	-0.0817355	-0.0817355	6.09033	-0.0817355	-0.0817355	4.95268	-0.0817355	-0.0817355	-0.0817355	-0.0817355	-0.0817355	-0.0817355	4.81058	-0.0817355	-0.0817355	-0.0817355	-0.0817355	-0.0817355	-0.0817355	4.88415	-0.0817355	-0.0817355	-0.0817355	-0.0817355	-0.0817355	3.64867	-0.0817355	-0.0817355	-0.0817355	-0.0817355	-0.0817355	-0.0817355	-0.0817355	8.15187	-0.0817355	-0.0817355	-0.0817355	-0.0817355	-0.0817355	-0.0817355	-0.0817355	-0.0817355
	Sample_128	47	-0.100122	-0.100122	-0.100122	-0.100122	-0.100122	-0.100122	-0.100122	-0.100122	-0.100122	-0.100122	-0.100122	-0.100122	-0.100122	-0.100122	-0.100122	-0.100122	-0.100122	-0.100122	6.23668	-0.100122	-0.100122	-0.100122	-0.100122	-0.100122	-0.100122	-0.100122	-0.100122	-0.100122	-0.100122	4.87659	-0.100122	-0.100122	-0.100122	-0.100122	-0.100122	-0.100122	-0.100122	-0.100122	6.98073	-0.100122	-0.100122	-0.100122	-0.100122	-0.100122	-0.100122	-0.100122	-0.100122
	Sample_129	48	-0.0866816	-0.0866816	-0.0866816	4.08347	-0.0866816	-0.0866816	-0.0866816	7.06441	-0.0866816	-0.0866816	-0.0866816	-0.0866816	-0.0866816	2.8686	-0.0866816	-0.0866816	-0.0866816	-0.0866816	-0.0866816	-0.0866816	-0.0866816	-0.0866816	-0.0866816	-0.0866816	5.65157	-0.0866816	-0.0866816	-0.0866816	-0.0866816	-0.0866816	-0.0866816	-0.0866816	-0.0866816	-0.0866816	-0.0866816	-0.0866816	-0.0866816	-0.0866816	8.68317	-0.0866816	-0.0866816	-0.0866816	-0.0866816	-0.0866816	-0.0866816	-0.0866816	-0.0866816
	Sample_130	49	-0.0789046	-0.0789046	-0.0789046	4.5857	-0.0789046	-0.0789046	-0.0789046	5.74235	-0.0789046	-0.0789046	-0.0789046	-0.0789046	-0.0789046	-0.0789046	-0.0789046	-0.0789046	-0.0789046	-0.0789046	-0.0789046	-0.0789046	-0.0789046	3.40348	-0.0789046	-0.0789046	2.36452	-0.0789046	-0.0789046	-0.0789046	-0.0789046	-0.0789046	-0.0789046	-0.0789046	-0.0789046	-0.0789046	-0.0789046	-0.0789046	-0.0789046	-0.0789046	6.65686	-0.0789046	-0.0789046	-0.0789046	-0.0789046	-0.0789046	-0.0789046	-0.0789046	-0.0789046
	Sample_131	49	-0.179386	-0.179386	-0.179386	6.78368	3.13104	-0.179386	-0.179386	3.80577	-0.179386	-0.179386	4.02518	-0.179386	-0.179386	-0.179386	-0.179386	-0.179386	-0.179386	-0.179386	-0.179386	-0.179386	-0.179386	-0.179386	-0.179386	4.89191	-0.179386	-0.179386	-0.179386	-0.179386	-0.179386	7.43164	-0.179386	-0.179386	-0.179386	-0.179386	-0.179386	-0.179386	-0.179386	-0.179386	-0.179386	-0.179386	-0.179386	-0.179386	-0.179386	-0.179386	-0.179386	-0.179386	-0.179386
	Sample_133	51	-0.0911102	-0.0911102	-0.0911102	6.07682	-0.0911102	5.27294	-0.0911102	-0.0911102	-0.0911102	-0.0911102	-0.0911102	-0.0911102	-0.0911102	-0.0911102	-0.0911102	-0.0911102	-0.0911102	-0.0911102	-0.0911102	-0.0911102	-0.0911102	4.36365	-0.0911102	-0.0911102	-0.0911102	5.45448	-0.0911102	-0.0911102	2.79966	-0.0911102	-0.0911102	-0.0911102	-0.0911102	-0.0911102	-0.0911102	-0.0911102	-0.0911102	-0.0911102	-0.0911102	-0.0911102	-0.0911102	-0.0911102	2.16055	-0.0911102	-0.0911102	4.82928	-0.0911102
	Sample_135	52	-0.0684228	-0.0684228	-0.0684228	5.78541	-0.0684228	-0.0684228	-0.0684228	-0.0684228	-0.0684228	-0.0684228	5.48792	-0.0684228	-0.0684228	-0.0684228	-0.0684228	-0.0684228	-0.0684228	-0.0684228	-0.0684228	-0.0684228	-0.0684228	-0.0684228	-0.0684228	-0.0684228	6.98415	-0.0684228	-0.0684228	-0.0684228	-0.0684228	6.03966	-0.0684228	-0.0684228	-0.0684228	-0.0684228	-0.0684228	-0.0684228	-0.0684228	-0.0684228	9.14882	-0.0684228	-0.0684228	-0.0684228	-0.0684228	-0.0684228	-0.0684228	-0.0684228	-0.0684228
	Sample_136	54	-0.143337	-0.143337	-0.143337	6.37859	-0.143337	-0.143337	-0.143337	-0.143337	-0.143337	-0.143337	6.45695	-0.143337	-0.143337	-0.143337	-0.143337	-0.143337	-0.143337	-0.143337	-0.143337	-0.143337	-0.143337	-0.143337	-0.143337	-0.143337	-0.143337	-0.143337	-0.143337	-0.143337	-0.143337	3.60768	-0.143337	-0.143337	-0.143337	-0.143337	-0.143337	-0.143337	-0.143337	-0.143337	4.69051	5.95329	-0.143337	-0.143337	-0.143337	-0.143337	-0.143337	-0.143337	-0.143337
	Sample_137	55	-0.0878113	-0.0878113	-0.0878113	5.91868	-0.0878113	-0.0878113	-0.0878113	-0.0878113	-0.0878113	-0.0878113	-0.0878113	-0.0878113	-0.0878113	-0.0878113	-0.0878113	-0.0878113	-0.0878113	-0.0878113	-0.0878113	-0.0878113	-0.0878113	-0.0878113	-0.0878113	-0.0878113	-0.0878113	6.89214	-0.0878113	-0.0878113	-0.0878113	-0.0878113	-0.0878113	-0.0878113	-0.0878113	-0.0878113	-0.0878113	-0.0878113	-0.0878113	4.24764	6.56303	-0.0878113	-0.0878113	-0.0878113	3.2884	-0.0878113	-0.0878113	-0.0878113	-0.0878113
	Sample_138	56	-0.112256	-0.112256	-0.112256	5.32864	-0.112256	-0.112256	-0.112256	4.41883	-0.112256	-0.112256	-0.112256	-0.112256	-0.112256	2.41206	-0.112256	-0.112256	-0.112256	-0.112256	-0.112256	-0.112256	-0.112256	-0.112256	-0.112256	-0.112256	7.18127	3.06433	-0.112256	-0.112256	-0.112256	-0.112256	-0.112256	-0.112256	-0.112256	-0.112256	-0.112256	-0.112256	-0.112256	4.73434	5.22376	-0.112256	-0.112256	-0.112256	4.13473	-0.112256	-0.112256	-0.112256	-0.112256
	Sample_139	56	-0.0770324	-0.0770324	-0.0770324	5.70042	-0.0770324	-0.0770324	-0.0770324	-0.0770324	-0.0770324	-0.0770324	-0.0770324	-0.0770324	-0.0770324	-0.0770324	-0.0770324	-0.0770324	-0.0770324	-0.0770324	-0.0770324	-0.0770324	-0.0770324	-0.0770324	-0.0770324	-0.0770324	-0.0770324	5.7354	-0.0770324	-0.0770324	-0.0770324	-0.0770324	-0.0770324	-0.0770324	-0.0770324	-0.0770324	-0.0770324	-0.0770324	-0.0770324	3.77292	7.55855	-0.0770324	-0.0770324	-0.0770324	3.9918	-0.0770324	-0.0770324	-0.0770324	-0.0770324
	Sample_140	57	-0.0654622	-0.0654622	-0.0654622	-0.0654622	-0.0654622	-0.0654622	-0.0654622	5.43183	-0.0654622	-0.0654622	-0.0654622	-0.0654622	-0.0654622	-0.0654622	-0.0654622	-0.0654622	-0.0654622	-0.0654622	-0.0654622	-0.0654622	-0.0654622	-0.0654622	-0.0654622	-0.0654622	-0.0654622	-0.0654622	-0.0654622	-0.0654622	4.37866	2.91488	-0.0654622	-0.0654622	-0.0654622	-0.0654622	-0.0654622	-0.0654622	-0.0654622	-0.0654622	9.34596	-0.0654622	6.02204	-0.0654622	-0.0654622	-0.0654622	-0.0654622	-0.0654622	-0.0654622
	Sample_141	57	-0.0857337	-0.0857337	-0.0857337	6.69788	2.8985	-0.0857337	-0.0857337	4.6472	-0.0857337	-0.0857337	-0.0857337	-0.0857337	-0.0857337	2.8985	-0.0857337	-0.0857337	7.75597	-0.0857337	5.10349	-0.0857337	-0.0857337	-0.0857337	-0.0857337	-0.0857337	3.78398	-0.0857337	-0.0857337	-0.0857337	-0.0857337	-0.0857337	-0.0857337	-0.0857337	-0.0857337	-0.0857337	-0.0857337	-0.0857337	-0.0857337	-0.0857337	-0.0857337	7.30157	-0.0857337	-0.0857337	-0.0857337	-0.0857337	-0.0857337	-0.0857337	-0.0857337
	Sample_142	59	-0.0827653	-0.0827653	-0.0827653	6.93573	-0.0827653	-0.0827653	-0.0827653	4.8245	-0.0827653	-0.0827653	5.65862	-0.0827653	-0.0827653	-0.0827653	-0.0827653	-0.0827653	-0.0827653	-0.0827653	5.51394	-0.0827653	-0.0827653	-0.0827653	5.34473	-0.0827653	4.53928	8.4282	-0.0827653	-0.0827653	-0.0827653	-0.0827653	-0.0827653	-0.0827653	-0.0827653	-0.0827653	-0.0827653	-0.0827653	-0.0827653	-0.0827653	12.0377	7.30261	-0.0827653	-0.0827653	2.15707	-0.0827653	-0.0827653	-0.0827653	2.79551
	Sample_143	60	-0.0875736	-0.0875736	-0.0875736	5.97663	-0.0875736	-0.0875736	-0.0875736	-0.0875736	-0.0875736	-0.0875736	-0.0875736	-0.0875736	-0.0875736	-0.0875736	-0.0875736	-0.0875736	-0.0875736	-0.0875736	-0.0875736	-0.0875736	-0.0875736	-0.0875736	5.43177	-0.0875736	-0.0875736	-0.0875736	-0.0875736	-0.0875736	-0.0875736	-0.0875736	-0.0875736	-0.0875736	-0.0875736	-0.0875736	-0.0875736	-0.0875736	-0.0875736	4.14312	7.4432	4.14312	-0.0875736	-0.0875736	5.47605	-0.0875736	-0.0875736	-0.0875736	-0.0875736
	Sample_145	65	-0.176517	-0.176517	-0.176517	7.16909	-0.176517	-0.176517	-0.176517	5.5093	-0.176517	-0.176517	-0.176517	-0.176517	-0.176517	2.4871	-0.176517	-0.176517	-0.176517	-0.176517	-0.176517	-0.176517	-0.176517	4.90599	-0.176517	-0.176517	8.22921	2.4871	-0.176517	-0.176517	-0.176517	-0.176517	3.81971	-0.176517	-0.176517	-0.176517	-0.176517	-0.176517	-0.176517	4.37141	5.36323	-0.176517	-0.176517	-0.176517	2.4871	-0.176517	-0.176517	-0.176517	-0.176517
	Sample_147	66	-0.1077	-0.1077	-0.1077	5.08039	2.23171	-0.1077	-0.1077	3.54296	-0.1077	-0.1077	-0.1077	-0.1077	-0.1077	-0.1077	-0.1077	-0.1077	-0.1077	-0.1077	4.777	6.366	3.2639	-0.1077	-0.1077	5.22623	2.23171	-0.1077	-0.1077	-0.1077	-0.1077	-0.1077	2.23171	-0.1077	-0.1077	-0.1077	-0.1077	-0.1077	-0.1077	-0.1077	7.63612	-0.1077	-0.1077	-0.1077	-0.1077	-0.1077	-0.1077	-0.1077	-0.1077
	Sample_148	74	-0.0709505	-0.0709505	-0.0709505	7.08806	-0.0709505	-0.0709505	-0.0709505	-0.0709505	-0.0709505	-0.0709505	-0.0709505	-0.0709505	-0.0709505	3.00728	-0.0709505	-0.0709505	-0.0709505	-0.0709505	-0.0709505	-0.0709505	-0.0709505	-0.0709505	5.48973	-0.0709505	-0.0709505	5.7962	-0.0709505	-0.0709505	-0.0709505	-0.0709505	-0.0709505	-0.0709505	-0.0709505	-0.0709505	-0.0709505	-0.0709505	-0.0709505	-0.0709505	7.46603	-0.0709505	-0.0709505	-0.0709505	-0.0709505	5.36242	-0.0709505	-0.0709505	4.22661
	Sample_149	78	-0.078563	-0.078563	-0.078563	5.37523	-0.078563	-0.078563	-0.078563	-0.078563	-0.078563	-0.078563	-0.078563	-0.078563	-0.078563	-0.078563	-0.078563	-0.078563	-0.078563	-0.078563	-0.078563	4.56963	-0.078563	4.28514	-0.078563	-0.078563	-0.078563	-0.078563	-0.078563	-0.078563	-0.078563	-0.078563	-0.078563	-0.078563	-0.078563	-0.078563	-0.078563	-0.078563	-0.078563	3.60464	-0.078563	-0.078563	-0.078563	-0.078563	-0.078563	-0.078563	-0.078563	-0.078563	-0.078563
	Sample_150	70	-0.0452424	-0.0452424	-0.0452424	-0.0452424	-0.0452424	-0.0452424	-0.0452424	7.14174	-0.0452424	-0.0452424	-0.0452424	-0.0452424	-0.0452424	3.63289	-0.0452424	-0.0452424	-0.0452424	2.9647	-0.0452424	-0.0452424	-0.0452424	-0.0452424	-0.0452424	-0.0452424	-0.0452424	-0.0452424	-0.0452424	-0.0452424	-0.0452424	-0.0452424	-0.0452424	-0.0452424	-0.0452424	-0.0452424	-0.0452424	-0.0452424	-0.0452424	-0.0452424	-0.0452424	-0.0452424	-0.0452424	-0.0452424	-0.0452424	-0.0452424	-0.0452424	-0.0452424	-0.0452424
Independent validation set	Sample_16	29	-0.0625364	-0.0625364	-0.0625364	-0.0625364	4.30302	-0.0625364	-0.0625364	5.77475	-0.0625364	-0.0625364	-0.0625364	-0.0625364	-0.0625364	-0.0625364	-0.0625364	-0.0625364	-0.0625364	-0.0625364	-0.0625364	-0.0625364	-0.0625364	-0.0625364	-0.0625364	5.57473	7.70509	-0.0625364	-0.0625364	-0.0625364	-0.0625364	-0.0625364	-0.0625364	-0.0625364	-0.0625364	-0.0625364	-0.0625364	-0.0625364	-0.0625364	-0.0625364	-0.0625364	-0.0625364	-0.0625364	-0.0625364	-0.0625364	-0.0625364	-0.0625364	-0.0625364	-0.0625364
	Sample_17	31	-0.0867728	-0.0867728	-0.0867728	-0.0867728	-0.0867728	-0.0867728	-0.0867728	5.48244	-0.0867728	-0.0867728	-0.0867728	-0.0867728	-0.0867728	-0.0867728	-0.0867728	-0.0867728	-0.0867728	-0.0867728	-0.0867728	-0.0867728	-0.0867728	5.40863	-0.0867728	-0.0867728	7.11697	-0.0867728	-0.0867728	-0.0867728	-0.0867728	-0.0867728	-0.0867728	-0.0867728	-0.0867728	-0.0867728	-0.0867728	-0.0867728	-0.0867728	-0.0867728	5.48244	-0.0867728	-0.0867728	-0.0867728	-0.0867728	-0.0867728	-0.0867728	-0.0867728	-0.0867728
	Sample_30	49	-0.0745178	-0.0745178	-0.0745178	6.3646	-0.0745178	-0.0745178	-0.0745178	-0.0745178	-0.0745178	-0.0745178	-0.0745178	-0.0745178	-0.0745178	-0.0745178	-0.0745178	-0.0745178	-0.0745178	-0.0745178	-0.0745178	-0.0745178	-0.0745178	-0.0745178	-0.0745178	-0.0745178	4.79517	-0.0745178	-0.0745178	-0.0745178	-0.0745178	-0.0745178	-0.0745178	-0.0745178	-0.0745178	-0.0745178	-0.0745178	-0.0745178	-0.0745178	-0.0745178	6.88847	-0.0745178	-0.0745178	-0.0745178	-0.0745178	-0.0745178	-0.0745178	-0.0745178	-0.0745178
	Sample_48	65	-0.108695	-0.108695	-0.108695	5.62007	-0.108695	-0.108695	-0.108695	-0.108695	-0.108695	-0.108695	-0.108695	-0.108695	-0.108695	-0.108695	-0.108695	-0.108695	-0.108695	-0.108695	-0.108695	-0.108695	-0.108695	-0.108695	-0.108695	-0.108695	-0.108695	-0.108695	-0.108695	-0.108695	-0.108695	-0.108695	-0.108695	-0.108695	-0.108695	-0.108695	-0.108695	-0.108695	-0.108695	-0.108695	5.95561	-0.108695	-0.108695	-0.108695	-0.108695	-0.108695	-0.108695	-0.108695	-0.108695
	Sample_70	39	-0.104778	-0.104778	-0.104778	5.96181	-0.104778	-0.104778	-0.104778	-0.104778	4.29014	-0.104778	-0.104778	-0.104778	-0.104778	-0.104778	-0.104778	-0.104778	-0.104778	-0.104778	6.41926	-0.104778	-0.104778	-0.104778	-0.104778	-0.104778	-0.104778	-0.104778	-0.104778	-0.104778	-0.104778	-0.104778	-0.104778	-0.104778	-0.104778	-0.104778	-0.104778	-0.104778	-0.104778	-0.104778	5.93833	-0.104778	-0.104778	-0.104778	-0.104778	-0.104778	-0.104778	-0.104778	-0.104778
	Sample_83	48	-0.144161	-0.144161	-0.144161	6.66523	-0.144161	-0.144161	-0.144161	-0.144161	-0.144161	-0.144161	-0.144161	-0.144161	-0.144161	-0.144161	-0.144161	-0.144161	-0.144161	-0.144161	-0.144161	-0.144161	-0.144161	-0.144161	-0.144161	-0.144161	-0.144161	-0.144161	-0.144161	-0.144161	-0.144161	-0.144161	5.06019	-0.144161	-0.144161	-0.144161	-0.144161	-0.144161	-0.144161	-0.144161	8.95551	-0.144161	-0.144161	-0.144161	-0.144161	-0.144161	-0.144161	-0.144161	-0.144161
	Sample_94	58	-0.108808	-0.108808	-0.108808	-0.108808	-0.108808	-0.108808	-0.108808	-0.108808	-0.108808	-0.108808	-0.108808	-0.108808	2.7478	-0.108808	-0.108808	-0.108808	-0.108808	-0.108808	-0.108808	-0.108808	-0.108808	-0.108808	-0.108808	-0.108808	-0.108808	-0.108808	-0.108808	-0.108808	-0.108808	-0.108808	-0.108808	-0.108808	-0.108808	-0.108808	-0.108808	-0.108808	-0.108808	-0.108808	6.60186	-0.108808	-0.108808	-0.108808	-0.108808	-0.108808	-0.108808	-0.108808	2.7478
	Sample_108	25	-0.0672476	-0.0672476	-0.0672476	-0.0672476	4.38107	-0.0672476	-0.0672476	5.42326	-0.0672476	-0.0672476	-0.0672476	-0.0672476	-0.0672476	-0.0672476	3.15713	-0.0672476	-0.0672476	-0.0672476	-0.0672476	-0.0672476	-0.0672476	4.82879	-0.0672476	5.47185	7.32185	-0.0672476	-0.0672476	-0.0672476	-0.0672476	-0.0672476	-0.0672476	-0.0672476	-0.0672476	-0.0672476	-0.0672476	-0.0672476	-0.0672476	-0.0672476	-0.0672476	-0.0672476	-0.0672476	-0.0672476	-0.0672476	-0.0672476	-0.0672476	-0.0672476	-0.0672476
	Sample_111	28	-0.0539502	-0.0539502	-0.0539502	-0.0539502	-0.0539502	-0.0539502	-0.0539502	6.93515	-0.0539502	-0.0539502	-0.0539502	-0.0539502	-0.0539502	-0.0539502	-0.0539502	-0.0539502	-0.0539502	-0.0539502	-0.0539502	-0.0539502	-0.0539502	4.64083	-0.0539502	-0.0539502	9.78787	-0.0539502	-0.0539502	-0.0539502	-0.0539502	-0.0539502	-0.0539502	-0.0539502	-0.0539502	-0.0539502	-0.0539502	-0.0539502	-0.0539502	-0.0539502	9.13571	-0.0539502	-0.0539502	-0.0539502	-0.0539502	-0.0539502	-0.0539502	-0.0539502	-0.0539502
	Sample_114	34	-0.0613902	-0.0613902	-0.0613902	6.00027	-0.0613902	-0.0613902	-0.0613902	-0.0613902	-0.0613902	-0.0613902	-0.0613902	-0.0613902	-0.0613902	-0.0613902	-0.0613902	-0.0613902	-0.0613902	-0.0613902	-0.0613902	-0.0613902	-0.0613902	4.25733	-0.0613902	-0.0613902	-0.0613902	-0.0613902	-0.0613902	5.51622	-0.0613902	-0.0613902	-0.0613902	-0.0613902	-0.0613902	-0.0613902	-0.0613902	-0.0613902	-0.0613902	-0.0613902	4.88703	-0.0613902	-0.0613902	-0.0613902	-0.0613902	-0.0613902	-0.0613902	-0.0613902	-0.0613902
	Sample_126	46	-0.142212	-0.142212	-0.142212	6.01028	-0.142212	-0.142212	-0.142212	3.12908	-0.142212	-0.142212	5.23508	-0.142212	-0.142212	-0.142212	-0.142212	-0.142212	-0.142212	-0.142212	-0.142212	-0.142212	-0.142212	7.33944	-0.142212	-0.142212	4.60319	-0.142212	-0.142212	-0.142212	-0.142212	-0.142212	4.48649	-0.142212	-0.142212	-0.142212	-0.142212	-0.142212	-0.142212	-0.142212	8.49324	-0.142212	-0.142212	-0.142212	-0.142212	-0.142212	-0.142212	-0.142212	-0.142212
	Sample_132	50	-0.106077	-0.106077	-0.106077	6.80593	-0.106077	-0.106077	-0.106077	-0.106077	-0.106077	-0.106077	-0.106077	-0.106077	-0.106077	-0.106077	-0.106077	-0.106077	6.20712	-0.106077	-0.106077	-0.106077	-0.106077	-0.106077	4.82625	-0.106077	-0.106077	-0.106077	-0.106077	-0.106077	-0.106077	-0.106077	-0.106077	-0.106077	6.70285	-0.106077	-0.106077	-0.106077	-0.106077	-0.106077	9.07877	-0.106077	-0.106077	-0.106077	-0.106077	-0.106077	-0.106077	-0.106077	-0.106077
	Sample_134	52	-0.0604289	-0.0604289	-0.0604289	6.26626	-0.0604289	-0.0604289	-0.0604289	-0.0604289	-0.0604289	-0.0604289	-0.0604289	-0.0604289	-0.0604289	-0.0604289	-0.0604289	-0.0604289	-0.0604289	-0.0604289	-0.0604289	-0.0604289	-0.0604289	-0.0604289	-0.0604289	-0.0604289	-0.0604289	-0.0604289	-0.0604289	-0.0604289	-0.0604289	-0.0604289	-0.0604289	-0.0604289	-0.0604289	-0.0604289	-0.0604289	-0.0604289	-0.0604289	-0.0604289	6.78223	-0.0604289	-0.0604289	-0.0604289	-0.0604289	-0.0604289	-0.0604289	-0.0604289	-0.0604289
	Sample_144	60	-0.0292505	-0.0292505	-0.0292505	-0.0292505	-0.0292505	-0.0292505	-0.0292505	-0.0292505	-0.0292505	-0.0292505	-0.0292505	-0.0292505	-0.0292505	-0.0292505	-0.0292505	-0.0292505	-0.0292505	-0.0292505	-0.0292505	-0.0292505	-0.0292505	-0.0292505	-0.0292505	-0.0292505	-0.0292505	-0.0292505	-0.0292505	-0.0292505	-0.0292505	-0.0292505	-0.0292505	-0.0292505	-0.0292505	-0.0292505	-0.0292505	-0.0292505	-0.0292505	-0.0292505	-0.0292505	-0.0292505	-0.0292505	-0.0292505	-0.0292505	-0.0292505	-0.0292505	-0.0292505	-0.0292505
	Sample_146	66	-0.0952444	-0.0952444	-0.0952444	5.22516	-0.0952444	-0.0952444	-0.0952444	-0.0952444	-0.0952444	-0.0952444	4.66921	-0.0952444	-0.0952444	2.27396	-0.0952444	-0.0952444	-0.0952444	-0.0952444	-0.0952444	-0.0952444	-0.0952444	4.48859	-0.0952444	-0.0952444	-0.0952444	-0.0952444	-0.0952444	-0.0952444	-0.0952444	-0.0952444	-0.0952444	-0.0952444	-0.0952444	-0.0952444	-0.0952444	-0.0952444	-0.0952444	-0.0952444	6.50783	-0.0952444	-0.0952444	-0.0952444	-0.0952444	-0.0952444	-0.0952444	-0.0952444	-0.0952444
Table S4-3 The 118 ASVs selected from the training set (n = 135) for constructing the ensemble model using log2-transformed data.
	Sample	Age	ASV_476	ASV_714	ASV_1213	ASV_1627	ASV_1891	ASV_2154	ASV_2499	ASV_3158	ASV_3459	ASV_3561	ASV_4063	ASV_4417	ASV_4692	ASV_5029	ASV_5059	ASV_5178	ASV_5209	ASV_6339	ASV_6360	ASV_6704	ASV_6850	ASV_7103	ASV_7235	ASV_7910	ASV_8056	ASV_8233	ASV_9020	ASV_10694	ASV_11286	ASV_11579	ASV_13239	ASV_13366	ASV_13479	ASV_14111	ASV_14311	ASV_15065	ASV_15428	ASV_16575	ASV_16770	ASV_17464	ASV_17609	ASV_18611	ASV_18681	ASV_19043	ASV_19177	ASV_19355	ASV_19999
	taxonomy		d__Bacteria; p__Firmicutes; c__Bacilli; o__Lactobacillales; f__Streptococcaceae; g__Streptococcus; s__unclassified_Streptococcus	d__Bacteria; p__Bacteroidota; c__Bacteroidia; o__Bacteroidales; f__Tannerellaceae; g__Tannerella; s__Tannerella_sp.	d__Bacteria; p__Firmicutes; c__Bacilli; o__Lactobacillales; f__Streptococcaceae; g__Streptococcus; s__unclassified_Streptococcus	d__Bacteria; p__Bacteroidota; c__Bacteroidia; o__Bacteroidales; f__Tannerellaceae; g__Tannerella; s__Tannerella_sp.	d__Bacteria; p__Proteobacteria; c__Gammaproteobacteria; o__Enterobacterales; f__Pasteurellaceae; g__Haemophilus; s__unclassified_Haemophilus	d__Bacteria; p__Bacteroidota; c__Bacteroidia; o__Bacteroidales; f__Prevotellaceae; g__Prevotella; s__unclassified_Prevotella	d__Bacteria; p__Fusobacteriota; c__Fusobacteriia; o__Fusobacteriales; f__Leptotrichiaceae; g__Leptotrichia; s__Leptotrichia_sp.	d__Bacteria; p__Firmicutes; c__Negativicutes; o__Veillonellales-Selenomonadales; f__Veillonellaceae; g__Veillonella; s__unclassified_Veillonella	d__Bacteria; p__Firmicutes; c__Clostridia; o__Lachnospirales; f__Lachnospiraceae; g__Oribacterium; s__uncultured_Lachnospiraceae	d__Bacteria; p__Bacteroidota; c__Bacteroidia; o__Bacteroidales; f__Prevotellaceae; g__Alloprevotella; s__Prevotella_sp.	d__Bacteria; p__Patescibacteria; c__Saccharimonadia; o__Saccharimonadales; f__Saccharimonadales; g__Saccharimonadales; s__TM7_phylum	d__Bacteria; p__Proteobacteria; c__Gammaproteobacteria; o__Burkholderiales; f__Neisseriaceae; g__Neisseria; s__unclassified_Neisseria	d__Bacteria; p__Bacteroidota; c__Bacteroidia; o__Bacteroidales; f__Prevotellaceae; g__Prevotella_7; s__unclassified_Prevotella_7	d__Bacteria; p__Bacteroidota; c__Bacteroidia; o__Bacteroidales; f__Prevotellaceae; g__Prevotella_7; s__Prevotella_dentalis	d__Bacteria; p__Bacteroidota; c__Bacteroidia; o__Flavobacteriales; f__Flavobacteriaceae; g__Capnocytophaga; s__unclassified_Capnocytophaga	d__Bacteria; p__Proteobacteria; c__Gammaproteobacteria; o__Enterobacterales; f__Pasteurellaceae; g__Aggregatibacter; s__Aggregatibacter_sp.	d__Bacteria; p__Proteobacteria; c__Gammaproteobacteria; o__Enterobacterales; f__Pasteurellaceae; g__Haemophilus; s__unclassified_Haemophilus	d__Bacteria; p__Bacteroidota; c__Bacteroidia; o__Bacteroidales; f__Prevotellaceae; g__Alloprevotella; s__Alloprevotella_rava	d__Bacteria; p__Firmicutes; c__Bacilli; o__Lactobacillales; f__Streptococcaceae; g__Streptococcus; s__unclassified_Streptococcus	d__Bacteria; p__Firmicutes; c__Clostridia; o__Peptostreptococcales-Tissierellales; f__Anaerovoracaceae; g__[Eubacterium]_nodatum_group; s__uncultured_bacterium	d__Bacteria; p__Proteobacteria; c__Gammaproteobacteria; o__Enterobacterales; f__Pasteurellaceae; g__Haemophilus; s__unclassified_Haemophilus	d__Bacteria; p__Bacteroidota; c__Bacteroidia; o__Bacteroidales; f__Prevotellaceae; g__Prevotella; s__unclassified_Prevotella	d__Bacteria; p__Proteobacteria; c__Gammaproteobacteria; o__Enterobacterales; f__Pasteurellaceae; g__Aggregatibacter; s__unclassified_Aggregatibacter	d__Bacteria; p__Firmicutes; c__Negativicutes; o__Veillonellales-Selenomonadales; f__Veillonellaceae; g__Veillonella; s__unclassified_Veillonella	d__Bacteria; p__Bacteroidota; c__Bacteroidia; o__Flavobacteriales; f__Flavobacteriaceae; g__Capnocytophaga; s__Capnocytophaga_granulosa	d__Bacteria; p__Actinobacteriota; c__Actinobacteria; o__Actinomycetales; f__Actinomycetaceae; g__Actinomyces; s__Schaalia_odontolytica	d__Bacteria; p__Firmicutes; c__Clostridia; o__Lachnospirales; f__Lachnospiraceae; g__Oribacterium; s__uncultured_organism	d__Bacteria; p__Bacteroidota; c__Bacteroidia; o__Bacteroidales; f__Prevotellaceae; g__Prevotella_7; s__unclassified_Prevotella_7	d__Bacteria; p__Firmicutes; c__Negativicutes; o__Veillonellales-Selenomonadales; f__Selenomonadaceae; g__Centipeda; s__uncultured_bacterium	d__Bacteria; p__Proteobacteria; c__Gammaproteobacteria; o__Enterobacterales; f__Pasteurellaceae; g__unclassified_Pasteurellaceae; s__unclassified_Pasteurellaceae	d__Bacteria; p__Bacteroidota; c__Bacteroidia; o__Bacteroidales; f__Porphyromonadaceae; g__Porphyromonas; s__unclassified_Porphyromonas	d__Bacteria; p__Firmicutes; c__Bacilli; o__Lactobacillales; f__Streptococcaceae; g__Streptococcus; s__unclassified_Streptococcus	d__Bacteria; p__Patescibacteria; c__Saccharimonadia; o__Saccharimonadales; f__Saccharimonadales; g__Saccharimonadales; s__TM7_phylum	d__Bacteria; p__Fusobacteriota; c__Fusobacteriia; o__Fusobacteriales; f__Leptotrichiaceae; g__Streptobacillus; s__uncultured_bacterium	d__Bacteria; p__Firmicutes; c__Bacilli; o__Lactobacillales; f__unclassified_Lactobacillales; g__unclassified_Lactobacillales; s__unclassified_Lactobacillales	d__Bacteria; p__Proteobacteria; c__Gammaproteobacteria; o__Burkholderiales; f__Neisseriaceae; g__Neisseria; s__unclassified_Neisseria	d__Bacteria; p__Proteobacteria; c__Gammaproteobacteria; o__Burkholderiales; f__Burkholderiaceae; g__Lautropia; s__unclassified_Lautropia	d__Bacteria; p__Actinobacteriota; c__Actinobacteria; o__Corynebacteriales; f__Corynebacteriaceae; g__Corynebacterium; s__Corynebacterium_matruchotii	d__Bacteria; p__Actinobacteriota; c__Actinobacteria; o__Actinomycetales; f__Actinomycetaceae; g__Actinomyces; s__unclassified_Actinomyces	d__Bacteria; p__Bacteroidota; c__Bacteroidia; o__Flavobacteriales; f__Flavobacteriaceae; g__Capnocytophaga; s__uncultured_Capnocytophaga	d__Bacteria; p__Bacteroidota; c__Bacteroidia; o__Flavobacteriales; f__Flavobacteriaceae; g__Capnocytophaga; s__unclassified_Capnocytophaga	d__Bacteria; p__Proteobacteria; c__Gammaproteobacteria; o__Enterobacterales; f__Pasteurellaceae; g__unclassified_Pasteurellaceae; s__unclassified_Pasteurellaceae	d__Bacteria; p__Firmicutes; c__Negativicutes; o__Veillonellales-Selenomonadales; f__Selenomonadaceae; g__Selenomonas; s__Selenomonas_genomosp.	d__Bacteria; p__Bacteroidota; c__Bacteroidia; o__Flavobacteriales; f__Weeksellaceae; g__Bergeyella; s__uncultured_Bergeyella	d__Bacteria; p__Bacteroidota; c__Bacteroidia; o__Bacteroidales; f__Prevotellaceae; g__Prevotella; s__Prevotella_oulorum	d__Bacteria; p__Bacteroidota; c__Bacteroidia; o__Bacteroidales; f__Prevotellaceae; g__Alloprevotella; s__uncultured_Prevotellaceae	d__Bacteria; p__Bacteroidota; c__Bacteroidia; o__Bacteroidales; f__Prevotellaceae; g__Prevotella; s__Prevotella_intermedia
Training set	Sample_1	6	-13.2711	-19.9316	-19.9316	-19.9316	-12.5983	-19.9316	-19.9316	-19.9316	-19.9316	-19.9316	-19.9316	-19.9316	-19.9316	-19.9316	-19.9316	-19.9316	-19.9316	-19.9316	-19.9316	-19.9316	-12.5983	-19.9316	-10.0979	-19.9316	-19.9316	-13.1348	-11.9013	-19.9316	-19.9316	-19.9316	-19.9316	-8.71189	-11.1446	-13.2711	-19.9316	-19.9316	-19.9316	-19.9316	-19.9316	-19.9316	-19.9316	-19.9316	-19.9316	-19.9316	-19.9316	-19.9316	-19.9316
	Sample_2	11	-11.4249	-19.9316	-13.0942	-19.9316	-19.9316	-19.9316	-19.9316	-10.0697	-19.9316	-19.9316	-19.9316	-19.9316	-19.9316	-19.9316	-19.9316	-19.9316	-19.9316	-11.5665	-19.9316	-19.9316	-8.72778	-19.9316	-19.9316	-19.9316	-19.9316	-16.3069	-19.9316	-19.9316	-19.9316	-19.9316	-19.9316	-9.34044	-19.9316	-11.2554	-19.9316	-19.9316	-10.035	-19.9316	-19.9316	-19.9316	-19.9316	-19.9316	-19.9316	-19.9316	-19.9316	-19.9316	-19.9316
	Sample_3	13	-19.9316	-19.9316	-11.4977	-19.9316	-14.197	-19.9316	-19.9316	-13.2106	-19.9316	-19.9316	-19.9316	-19.9316	-19.9316	-19.9316	-19.9316	-19.9316	-19.9316	-19.9316	-19.9316	-19.9316	-19.9316	-19.9316	-19.9316	-12.3687	-19.9316	-14.197	-19.9316	-19.9316	-19.9316	-13.9385	-19.9316	-8.27906	-19.9316	-10.7888	-9.35552	-19.9316	-7.25375	-19.9316	-19.9316	-19.9316	-19.9316	-19.9316	-19.9316	-19.9316	-19.9316	-19.9316	-19.9316
	Sample_4	19	-10.8641	-19.9316	-13.7346	-12.3682	-19.9316	-19.9316	-19.9316	-19.9316	-19.9316	-19.9316	-10.3739	-19.9316	-19.9316	-19.9316	-19.9316	-19.9316	-19.9316	-19.9316	-19.9316	-19.9316	-19.9316	-19.9316	-19.9316	-19.9316	-19.9316	-13.4748	-19.9316	-19.9316	-19.9316	-19.9316	-19.9316	-9.75312	-19.9316	-19.9316	-19.9316	-19.9316	-10.0747	-19.9316	-19.9316	-19.9316	-19.9316	-19.9316	-19.9316	-19.9316	-19.9316	-19.9316	-19.9316
	Sample_5	20	-12.6903	-19.9316	-12.1458	-13.2165	-15.3392	-19.9316	-19.9316	-9.45673	-19.9316	-19.9316	-19.9316	-19.9316	-19.9316	-16.2806	-19.9316	-19.9316	-19.9316	-19.9316	-19.9316	-19.9316	-19.9316	-19.9316	-19.9316	-8.89973	-19.9316	-16.2806	-19.9316	-19.9316	-19.9316	-16.2806	-19.9316	-11.0752	-19.9316	-19.9316	-19.9316	-19.9316	-10.9711	-13.5752	-19.9316	-19.9316	-19.9316	-19.9316	-19.9316	-19.9316	-19.9316	-19.9316	-19.9316
	Sample_6	20	-11.4383	-19.9316	-10.1295	-19.9316	-19.9316	-19.9316	-19.9316	-6.50705	-19.9316	-19.9316	-13.0153	-13.0153	-19.9316	-19.9316	-19.9316	-19.9316	-19.9316	-19.9316	-19.9316	-19.9316	-19.9316	-19.9316	-19.9316	-7.17183	-19.9316	-19.9316	-19.9316	-19.9316	-19.9316	-14.5765	-19.9316	-19.9316	-19.9316	-19.9316	-19.9316	-19.9316	-11.7997	-19.9316	-19.9316	-19.9316	-19.9316	-19.9316	-19.9316	-19.9316	-19.9316	-19.9316	-19.9316
	Sample_7	20	-11.6646	-19.9316	-10.4369	-19.9316	-19.9316	-19.9316	-19.9316	-19.9316	-19.9316	-19.9316	-19.9316	-19.9316	-19.9316	-19.9316	-19.9316	-19.9316	-19.9316	-19.9316	-19.9316	-19.9316	-11.4587	-19.9316	-19.9316	-19.9316	-19.9316	-12.2751	-19.9316	-19.9316	-19.9316	-19.9316	-19.9316	-10.4135	-11.1569	-19.9316	-19.9316	-19.9316	-10.6669	-19.9316	-19.9316	-19.9316	-19.9316	-19.9316	-19.9316	-19.9316	-19.9316	-19.9316	-19.9316
	Sample_8	21	-9.8181	-19.9316	-19.9316	-19.9316	-19.9316	-19.9316	-19.9316	-14.2504	-19.9316	-19.9316	-19.9316	-19.9316	-19.9316	-19.9316	-19.9316	-19.9316	-19.9316	-19.9316	-19.9316	-19.9316	-13.4552	-19.9316	-19.9316	-12.1846	-19.9316	-9.8181	-19.9316	-19.9316	-19.9316	-19.9316	-19.9316	-9.53629	-19.9316	-19.9316	-19.9316	-19.9316	-11.3681	-19.9316	-19.9316	-19.9316	-19.9316	-19.9316	-19.9316	-19.9316	-19.9316	-19.9316	-19.9316
	Sample_9	22	-12.9761	-19.9316	-19.9316	-19.9316	-19.9316	-19.9316	-19.9316	-10.2855	-19.9316	-19.9316	-19.9316	-19.9316	-19.9316	-19.9316	-19.9316	-19.9316	-19.9316	-10.0954	-19.9316	-19.9316	-11.2472	-19.9316	-19.9316	-10.926	-19.9316	-19.9316	-19.9316	-19.9316	-19.9316	-19.9316	-19.9316	-10.0793	-19.9316	-19.9316	-19.9316	-19.9316	-9.89888	-19.9316	-19.9316	-19.9316	-19.9316	-19.9316	-19.9316	-19.9316	-19.9316	-19.9316	-19.9316
	Sample_10	23	-12.207	-19.9316	-12.207	-19.9316	-19.9316	-19.9316	-19.9316	-11.1687	-19.9316	-19.9316	-19.9316	-19.9316	-19.9316	-19.9316	-14.2724	-19.9316	-19.9316	-19.9316	-19.9316	-19.9316	-19.9316	-19.9316	-19.9316	-9.06209	-19.9316	-11.8365	-19.9316	-19.9316	-19.9316	-19.9316	-19.9316	-19.9316	-19.9316	-19.9316	-19.9316	-19.9316	-9.34613	-19.9316	-19.9316	-19.9316	-19.9316	-19.9316	-19.9316	-19.9316	-19.9316	-19.9316	-19.9316
	Sample_11	25	-11.6007	-19.9316	-11.7701	-19.9316	-19.9316	-19.9316	-19.9316	-8.60463	-19.9316	-19.9316	-19.9316	-19.9316	-19.9316	-15.3006	-19.9316	-19.9316	-19.9316	-19.9316	-19.9316	-19.9316	-14.0141	-19.9316	-19.9316	-6.63201	-19.9316	-14.7352	-19.9316	-19.9316	-19.9316	-19.9316	-19.9316	-11.269	-19.9316	-19.9316	-19.9316	-19.9316	-12.5441	-19.9316	-19.9316	-19.9316	-19.9316	-19.9316	-19.9316	-19.9316	-19.9316	-19.9316	-19.9316
	Sample_12	25	-19.9316	-19.9316	-8.52348	-19.9316	-19.9316	-19.9316	-19.9316	-19.9316	-19.9316	-15.0146	-13.3115	-19.9316	-19.9316	-19.9316	-19.9316	-19.9316	-19.9316	-19.9316	-19.9316	-19.9316	-10.5798	-19.9316	-19.9316	-19.9316	-19.9316	-19.9316	-19.9316	-19.9316	-19.9316	-19.9316	-19.9316	-11.7851	-19.9316	-19.9316	-19.9316	-19.9316	-6.30261	-19.9316	-19.9316	-19.9316	-19.9316	-19.9316	-19.9316	-19.9316	-19.9316	-19.9316	-19.9316
	Sample_13	26	-19.9316	-19.9316	-19.9316	-19.9316	-15.9526	-19.9316	-19.9316	-10.7228	-19.9316	-19.9316	-19.9316	-19.9316	-19.9316	-19.9316	-19.9316	-19.9316	-19.9316	-19.9316	-19.9316	-19.9316	-12.8664	-19.9316	-12.3392	-10.1875	-19.9316	-19.9316	-19.9316	-19.9316	-19.9316	-19.9316	-19.9316	-19.9316	-10.6525	-19.9316	-19.9316	-19.9316	-19.9316	-19.9316	-19.9316	-19.9316	-19.9316	-19.9316	-19.9316	-19.9316	-19.9316	-19.9316	-19.9316
	Sample_14	27	-19.9316	-19.9316	-19.9316	-19.9316	-19.9316	-19.9316	-19.9316	-12.8603	-19.9316	-19.9316	-19.9316	-19.9316	-19.9316	-19.9316	-19.9316	-19.9316	-19.9316	-19.9316	-19.9316	-19.9316	-9.23457	-19.9316	-19.9316	-10.391	-19.9316	-19.9316	-19.9316	-19.9316	-19.9316	-19.9316	-19.9316	-19.9316	-19.9316	-19.9316	-19.9316	-19.9316	-12.669	-19.9316	-19.9316	-19.9316	-19.9316	-19.9316	-19.9316	-19.9316	-19.9316	-19.9316	-19.9316
	Sample_15	28	-19.9316	-19.9316	-19.9316	-19.9316	-19.9316	-19.9316	-19.9316	-10.949	-19.9316	-19.9316	-19.9316	-14.4429	-19.9316	-19.9316	-19.9316	-19.9316	-19.9316	-19.9316	-19.9316	-19.9316	-19.9316	-19.9316	-19.9316	-7.5925	-19.9316	-19.9316	-19.9316	-19.9316	-19.9316	-19.9316	-19.9316	-19.9316	-19.9316	-19.9316	-19.9316	-19.9316	-12.4672	-19.9316	-19.9316	-19.9316	-19.9316	-19.9316	-19.9316	-19.9316	-19.9316	-19.9316	-19.9316
	Sample_18	32	-19.9316	-19.9316	-19.9316	-19.9316	-19.9316	-19.9316	-19.9316	-11.3357	-19.9316	-19.9316	-19.9316	-19.9316	-19.9316	-19.9316	-19.9316	-19.9316	-19.9316	-19.9316	-19.9316	-19.9316	-11.1138	-19.9316	-19.9316	-8.66324	-19.9316	-19.9316	-19.9316	-19.9316	-19.9316	-19.9316	-19.9316	-19.9316	-12.1807	-19.9316	-19.9316	-19.9316	-10.2596	-19.9316	-19.9316	-19.9316	-19.9316	-19.9316	-19.9316	-19.9316	-19.9316	-19.9316	-19.9316
	Sample_19	37	-19.9316	-19.9316	-19.9316	-11.8639	-19.9316	-19.9316	-19.9316	-19.9316	-19.9316	-19.9316	-19.9316	-19.9316	-19.9316	-19.9316	-19.9316	-19.9316	-19.9316	-12.4462	-19.9316	-19.9316	-19.9316	-19.9316	-19.9316	-19.9316	-19.9316	-19.9316	-19.9316	-19.9316	-19.9316	-19.9316	-19.9316	-19.9316	-19.9316	-19.9316	-19.9316	-19.9316	-19.9316	-19.9316	-19.9316	-19.9316	-19.9316	-19.9316	-19.9316	-19.9316	-19.9316	-19.9316	-19.9316
	Sample_20	37	-19.9316	-19.9316	-19.9316	-19.9316	-13.6679	-19.9316	-19.9316	-19.9316	-19.9316	-19.9316	-19.9316	-19.9316	-19.9316	-19.9316	-19.9316	-19.9316	-19.9316	-19.9316	-19.9316	-19.9316	-13.3497	-19.9316	-19.9316	-19.9316	-19.9316	-19.9316	-19.9316	-19.9316	-19.9316	-19.9316	-19.9316	-19.9316	-19.9316	-19.9316	-19.9316	-19.9316	-19.9316	-19.9316	-19.9316	-19.9316	-19.9316	-19.9316	-19.9316	-19.9316	-19.9316	-19.9316	-19.9316
	Sample_21	38	-19.9316	-19.9316	-19.9316	-13.2458	-14.803	-19.9316	-19.9316	-10.7132	-19.9316	-19.9316	-19.9316	-19.9316	-19.9316	-14.803	-19.9316	-19.9316	-19.9316	-19.9316	-19.9316	-19.9316	-19.9316	-19.9316	-19.9316	-13.0254	-19.9316	-19.9316	-19.9316	-19.9316	-19.9316	-19.9316	-19.9316	-19.9316	-19.9316	-19.9316	-19.9316	-19.9316	-19.9316	-19.9316	-19.9316	-19.9316	-19.9316	-19.9316	-19.9316	-19.9316	-19.9316	-19.9316	-19.9316
	Sample_22	39	-19.9316	-19.9316	-19.9316	-10.8984	-19.9316	-19.9316	-19.9316	-19.9316	-19.9316	-19.9316	-19.9316	-19.9316	-19.9316	-19.9316	-19.9316	-19.9316	-19.9316	-19.9316	-19.9316	-19.9316	-19.9316	-19.9316	-19.9316	-19.9316	-19.9316	-19.9316	-19.9316	-19.9316	-19.9316	-19.9316	-19.9316	-19.9316	-19.9316	-19.9316	-19.9316	-19.9316	-9.62702	-19.9316	-19.9316	-19.9316	-19.9316	-19.9316	-19.9316	-19.9316	-11.8957	-19.9316	-19.9316
	Sample_23	39	-19.9316	-19.9316	-19.9316	-19.9316	-19.9316	-19.9316	-19.9316	-19.9316	-19.9316	-19.9316	-12.2352	-19.9316	-19.9316	-19.9316	-19.9316	-19.9316	-19.9316	-19.9316	-19.9316	-19.9316	-19.9316	-19.9316	-19.9316	-7.84951	-19.9316	-19.9316	-19.9316	-19.9316	-19.9316	-19.9316	-19.9316	-19.9316	-19.9316	-10.3922	-19.9316	-19.9316	-19.9316	-19.9316	-19.9316	-19.9316	-19.9316	-19.9316	-19.9316	-19.9316	-19.9316	-19.9316	-19.9316
	Sample_24	41	-19.9316	-19.9316	-19.9316	-19.9316	-19.9316	-19.9316	-19.9316	-19.9316	-19.9316	-19.9316	-19.9316	-19.9316	-19.9316	-19.9316	-19.9316	-19.9316	-19.9316	-19.9316	-19.9316	-19.9316	-19.9316	-19.9316	-19.9316	-19.9316	-19.9316	-19.9316	-19.9316	-19.9316	-19.9316	-19.9316	-19.9316	-19.9316	-19.9316	-19.9316	-19.9316	-19.9316	-19.9316	-19.9316	-19.9316	-19.9316	-19.9316	-19.9316	-19.9316	-19.9316	-19.9316	-19.9316	-19.9316
	Sample_25	42	-19.9316	-19.9316	-19.9316	-12.1429	-19.9316	-19.9316	-19.9316	-19.9316	-19.9316	-19.9316	-19.9316	-19.9316	-19.9316	-19.9316	-19.9316	-19.9316	-19.9316	-19.9316	-19.9316	-19.9316	-11.8546	-19.9316	-19.9316	-14.2902	-19.9316	-19.9316	-19.9316	-19.9316	-19.9316	-19.9316	-19.9316	-19.9316	-19.9316	-19.9316	-19.9316	-19.9316	-9.53692	-19.9316	-19.9316	-19.9316	-19.9316	-19.9316	-19.9316	-19.9316	-19.9316	-19.9316	-19.9316
	Sample_26	42	-19.9316	-19.9316	-19.9316	-19.9316	-19.9316	-19.9316	-19.9316	-19.9316	-19.9316	-19.9316	-19.9316	-19.9316	-19.9316	-19.9316	-19.9316	-19.9316	-19.9316	-19.9316	-19.9316	-19.9316	-19.9316	-19.9316	-19.9316	-11.3312	-19.9316	-19.9316	-19.9316	-19.9316	-19.9316	-19.9316	-19.9316	-19.9316	-19.9316	-19.9316	-19.9316	-19.9316	-19.9316	-19.9316	-19.9316	-19.9316	-19.9316	-19.9316	-19.9316	-19.9316	-19.9316	-19.9316	-19.9316
	Sample_27	43	-19.9316	-19.9316	-19.9316	-19.9316	-19.9316	-19.9316	-19.9316	-19.9316	-19.9316	-19.9316	-19.9316	-19.9316	-19.9316	-19.9316	-19.9316	-19.9316	-7.9485	-19.9316	-19.9316	-19.9316	-13.0927	-19.9316	-19.9316	-9.36744	-19.9316	-19.9316	-19.9316	-19.9316	-19.9316	-19.9316	-19.9316	-19.9316	-11.5984	-19.9316	-19.9316	-19.9316	-9.38558	-19.9316	-19.9316	-19.9316	-19.9316	-19.9316	-19.9316	-19.9316	-19.9316	-19.9316	-19.9316
	Sample_28	48	-19.9316	-19.9316	-19.9316	-19.9316	-19.9316	-19.9316	-19.9316	-19.9316	-19.9316	-19.9316	-19.9316	-19.9316	-19.9316	-19.9316	-19.9316	-19.9316	-19.9316	-19.9316	-19.9316	-19.9316	-19.9316	-19.9316	-19.9316	-12.2272	-19.9316	-19.9316	-19.9316	-19.9316	-19.9316	-19.9316	-19.9316	-19.9316	-19.9316	-19.9316	-19.9316	-19.9316	-10.0805	-19.9316	-19.9316	-19.9316	-19.9316	-19.9316	-19.9316	-19.9316	-19.9316	-19.9316	-19.9316
	Sample_29	48	-19.9316	-19.9316	-19.9316	-11.7432	-19.9316	-19.9316	-19.9316	-19.9316	-19.9316	-19.9316	-19.9316	-19.9316	-19.9316	-19.9316	-19.9316	-19.9316	-19.9316	-11.9833	-19.9316	-19.9316	-13.1138	-19.9316	-19.9316	-19.9316	-19.9316	-19.9316	-19.9316	-19.9316	-19.9316	-19.9316	-19.9316	-19.9316	-19.9316	-19.9316	-19.9316	-19.9316	-9.77491	-19.9316	-19.9316	-19.9316	-19.9316	-19.9316	-19.9316	-19.9316	-19.9316	-19.9316	-19.9316
	Sample_31	47	-19.9316	-19.9316	-19.9316	-19.9316	-19.9316	-19.9316	-19.9316	-19.9316	-19.9316	-19.9316	-19.9316	-19.9316	-19.9316	-19.9316	-19.9316	-19.9316	-19.9316	-19.9316	-19.9316	-19.9316	-19.9316	-19.9316	-19.9316	-19.9316	-19.9316	-19.9316	-19.9316	-19.9316	-19.9316	-19.9316	-19.9316	-19.9316	-19.9316	-19.9316	-19.9316	-19.9316	-10.5851	-19.9316	-19.9316	-19.9316	-19.9316	-19.9316	-19.9316	-19.9316	-19.9316	-19.9316	-19.9316
	Sample_32	49	-19.9316	-19.9316	-19.9316	-12.8282	-19.9316	-19.9316	-19.9316	-19.9316	-19.9316	-19.9316	-19.9316	-19.9316	-19.9316	-19.9316	-19.9316	-19.9316	-19.9316	-19.9316	-19.9316	-19.9316	-19.9316	-19.9316	-19.9316	-19.9316	-19.9316	-19.9316	-19.9316	-19.9316	-19.9316	-19.9316	-19.9316	-19.9316	-19.9316	-19.9316	-19.9316	-19.9316	-10.6665	-10.5147	-19.9316	-19.9316	-19.9316	-19.9316	-19.9316	-19.9316	-19.9316	-19.9316	-19.9316
	Sample_33	55	-19.9316	-19.9316	-19.9316	-19.9316	-19.9316	-19.9316	-19.9316	-19.9316	-19.9316	-19.9316	-12.2021	-19.9316	-19.9316	-19.9316	-19.9316	-19.9316	-19.9316	-19.9316	-11.5765	-19.9316	-19.9316	-19.9316	-19.9316	-19.9316	-19.9316	-19.9316	-19.9316	-19.9316	-19.9316	-19.9316	-19.9316	-19.9316	-19.9316	-19.9316	-19.9316	-19.9316	-8.67911	-19.9316	-19.9316	-19.9316	-19.9316	-19.9316	-19.9316	-19.9316	-19.9316	-19.9316	-13.071
	Sample_34	51	-19.9316	-19.9316	-19.9316	-12.3518	-19.9316	-19.9316	-19.9316	-19.9316	-19.9316	-19.9316	-19.9316	-19.9316	-19.9316	-19.9316	-19.9316	-19.9316	-19.9316	-19.9316	-19.9316	-19.9316	-19.9316	-19.9316	-19.9316	-19.9316	-19.9316	-19.9316	-19.9316	-19.9316	-19.9316	-19.9316	-19.9316	-19.9316	-19.9316	-19.9316	-19.9316	-19.9316	-10.2701	-19.9316	-19.9316	-19.9316	-19.9316	-19.9316	-19.9316	-19.9316	-19.9316	-19.9316	-19.9316
	Sample_35	52	-19.9316	-19.9316	-19.9316	-19.9316	-19.9316	-19.9316	-19.9316	-19.9316	-19.9316	-19.9316	-19.9316	-19.9316	-19.9316	-19.9316	-19.9316	-19.9316	-19.9316	-19.9316	-9.89094	-19.9316	-19.9316	-19.9316	-19.9316	-19.9316	-19.9316	-19.9316	-19.9316	-19.9316	-19.9316	-19.9316	-19.9316	-19.9316	-19.9316	-19.9316	-19.9316	-19.9316	-10.8565	-19.9316	-19.9316	-19.9316	-19.9316	-19.9316	-19.9316	-19.9316	-19.9316	-19.9316	-19.9316
	Sample_36	52	-19.9316	-19.9316	-19.9316	-19.9316	-19.9316	-19.9316	-19.9316	-19.9316	-19.9316	-19.9316	-19.9316	-19.9316	-19.9316	-19.9316	-19.9316	-19.9316	-19.9316	-19.9316	-19.9316	-19.9316	-19.9316	-19.9316	-19.9316	-19.9316	-19.9316	-19.9316	-19.9316	-19.9316	-13.6997	-19.9316	-19.9316	-19.9316	-19.9316	-19.9316	-19.9316	-19.9316	-19.9316	-19.9316	-19.9316	-19.9316	-19.9316	-19.9316	-19.9316	-19.9316	-19.9316	-19.9316	-19.9316
	Sample_37	53	-19.9316	-19.9316	-19.9316	-19.9316	-19.9316	-19.9316	-19.9316	-19.9316	-19.9316	-19.9316	-19.9316	-19.9316	-19.9316	-19.9316	-19.9316	-19.9316	-19.9316	-19.9316	-19.9316	-19.9316	-19.9316	-19.9316	-19.9316	-19.9316	-19.9316	-19.9316	-19.9316	-19.9316	-19.9316	-19.9316	-19.9316	-19.9316	-19.9316	-19.9316	-19.9316	-19.9316	-10.5911	-19.9316	-19.9316	-19.9316	-19.9316	-19.9316	-19.9316	-19.9316	-19.9316	-19.9316	-19.9316
	Sample_38	54	-19.9316	-19.9316	-19.9316	-9.80428	-19.9316	-19.9316	-19.9316	-19.9316	-19.9316	-19.9316	-19.9316	-19.9316	-19.9316	-19.9316	-19.9316	-19.9316	-19.9316	-19.9316	-19.9316	-19.9316	-19.9316	-11.881	-19.9316	-19.9316	-19.9316	-19.9316	-19.9316	-19.9316	-19.9316	-19.9316	-19.9316	-19.9316	-19.9316	-19.9316	-19.9316	-19.9316	-8.03965	-19.9316	-19.9316	-19.9316	-19.9316	-19.9316	-19.9316	-19.9316	-19.9316	-19.9316	-19.9316
	Sample_39	55	-19.9316	-19.9316	-19.9316	-19.9316	-19.9316	-19.9316	-19.9316	-19.9316	-19.9316	-19.9316	-19.9316	-19.9316	-19.9316	-19.9316	-19.9316	-19.9316	-19.9316	-19.9316	-19.9316	-19.9316	-19.9316	-19.9316	-19.9316	-19.9316	-19.9316	-19.9316	-19.9316	-19.9316	-19.9316	-19.9316	-19.9316	-19.9316	-19.9316	-19.9316	-19.9316	-19.9316	-19.9316	-8.91413	-19.9316	-19.9316	-19.9316	-19.9316	-19.9316	-19.9316	-19.9316	-19.9316	-19.9316
	Sample_40	56	-19.9316	-19.9316	-19.9316	-12.4646	-19.9316	-19.9316	-19.9316	-11.3694	-19.9316	-19.9316	-19.9316	-19.9316	-19.9316	-14.2517	-19.9316	-19.9316	-19.9316	-19.9316	-19.9316	-19.9316	-19.9316	-19.9316	-19.9316	-19.9316	-19.9316	-19.9316	-19.9316	-19.9316	-19.9316	-19.9316	-19.9316	-19.9316	-19.9316	-19.9316	-19.9316	-14.2517	-9.23489	-19.9316	-19.9316	-19.9316	-19.9316	-19.9316	-19.9316	-19.9316	-19.9316	-19.9316	-19.9316
	Sample_41	56	-19.9316	-19.9316	-19.9316	-13.5569	-19.9316	-19.9316	-19.9316	-19.9316	-19.9316	-19.9316	-19.9316	-19.9316	-19.9316	-19.9316	-19.9316	-19.9316	-19.9316	-19.9316	-19.9316	-19.9316	-19.9316	-19.9316	-19.9316	-19.9316	-19.9316	-19.9316	-19.9316	-19.9316	-19.9316	-19.9316	-19.9316	-19.9316	-19.9316	-19.9316	-19.9316	-19.9316	-12.7167	-19.9316	-19.9316	-19.9316	-19.9316	-19.9316	-19.9316	-19.9316	-19.9316	-19.9316	-19.9316
	Sample_42	57	-19.9316	-19.9316	-19.9316	-19.9316	-19.9316	-19.9316	-19.9316	-19.9316	-19.9316	-19.9316	-19.9316	-19.9316	-19.9316	-19.9316	-19.9316	-19.9316	-19.9316	-19.9316	-19.9316	-19.9316	-19.9316	-19.9316	-19.9316	-19.9316	-19.9316	-19.9316	-19.9316	-19.9316	-19.9316	-19.9316	-19.9316	-19.9316	-19.9316	-19.9316	-19.9316	-19.9316	-19.9316	-19.9316	-19.9316	-19.9316	-19.9316	-19.9316	-19.9316	-19.9316	-19.9316	-19.9316	-19.9316
	Sample_43	34	-19.9316	-19.9316	-19.9316	-19.9316	-12.7015	-19.9316	-19.9316	-19.9316	-19.9316	-19.9316	-19.9316	-19.9316	-19.9316	-16.0679	-19.9316	-19.9316	-19.9316	-10.1245	-19.9316	-19.9316	-11.4117	-19.9316	-11.0799	-19.9316	-19.9316	-19.9316	-19.9316	-19.9316	-19.9316	-19.9316	-19.9316	-19.9316	-19.9316	-19.9316	-19.9316	-19.9316	-8.30589	-19.9316	-19.9316	-19.9316	-19.9316	-19.9316	-19.9316	-19.9316	-19.9316	-19.9316	-19.9316
	Sample_44	70	-19.9316	-19.9316	-19.9316	-12.0535	-19.9316	-16.2634	-19.9316	-11.9834	-19.9316	-19.9316	-19.9316	-19.9316	-19.9316	-19.9316	-19.9316	-19.9316	-19.9316	-19.9316	-19.9316	-19.9316	-19.9316	-19.9316	-19.9316	-8.5231	-19.9316	-19.9316	-19.9316	-19.9316	-19.9316	-19.9316	-19.9316	-19.9316	-19.9316	-19.9316	-19.9316	-19.9316	-8.84179	-10.6788	-11.3335	-19.9316	-19.9316	-19.9316	-19.9316	-19.9316	-19.9316	-19.9316	-19.9316
	Sample_45	36	-19.9316	-19.9316	-19.9316	-12.2742	-19.9316	-19.9316	-19.9316	-12.7409	-19.9316	-19.9316	-19.9316	-19.9316	-19.9316	-19.9316	-19.9316	-19.9316	-19.9316	-9.62997	-19.9316	-19.9316	-19.9316	-19.9316	-19.9316	-8.52002	-19.9316	-19.9316	-19.9316	-19.9316	-19.9316	-19.9316	-19.9316	-19.9316	-19.9316	-19.9316	-19.9316	-19.9316	-7.01648	-12.1229	-19.9316	-19.9316	-19.9316	-19.9316	-19.9316	-19.9316	-19.9316	-19.9316	-19.9316
	Sample_46	68	-19.9316	-19.9316	-19.9316	-10.8028	-19.9316	-19.9316	-19.9316	-19.9316	-19.9316	-19.9316	-19.9316	-19.9316	-19.9316	-19.9316	-19.9316	-19.9316	-19.9316	-19.9316	-19.9316	-14.2367	-19.9316	-19.9316	-19.9316	-19.9316	-19.9316	-19.9316	-19.9316	-10.5622	-19.9316	-19.9316	-19.9316	-19.9316	-19.9316	-19.9316	-19.9316	-19.9316	-10.1477	-19.9316	-19.9316	-19.9316	-19.9316	-19.9316	-19.9316	-19.9316	-19.9316	-19.9316	-19.9316
	Sample_47	61	-19.9316	-19.9316	-19.9316	-19.9316	-19.9316	-12.447	-19.9316	-5.627	-19.9316	-19.9316	-19.9316	-19.9316	-19.9316	-19.9316	-19.9316	-19.9316	-19.9316	-19.9316	-19.9316	-19.9316	-19.9316	-19.9316	-19.9316	-4.71099	-19.9316	-19.9316	-19.9316	-9.96426	-19.9316	-19.9316	-19.9316	-19.9316	-19.9316	-19.9316	-19.9316	-19.9316	-8.52564	-19.9316	-19.9316	-19.9316	-19.9316	-19.9316	-19.9316	-19.9316	-19.9316	-19.9316	-19.9316
	Sample_49	45	-19.9316	-19.9316	-19.9316	-19.9316	-14.6298	-19.9316	-19.9316	-7.68927	-19.9316	-19.9316	-19.9316	-19.9316	-19.9316	-19.9316	-19.9316	-19.9316	-19.9316	-19.9316	-19.9316	-19.9316	-19.9316	-19.9316	-12.6575	-7.67787	-11.415	-19.9316	-19.9316	-19.9316	-19.9316	-19.9316	-19.9316	-19.9316	-19.9316	-19.9316	-19.9316	-19.9316	-4.42782	-19.9316	-19.9316	-19.9316	-19.9316	-19.9316	-19.9316	-19.9316	-19.9316	-19.9316	-9.26508
	Sample_50	35	-19.9316	-19.9316	-19.9316	-11.4375	-16.3593	-19.9316	-19.9316	-12.3907	-19.9316	-19.9316	-12.3907	-19.9316	-19.9316	-19.9316	-19.9316	-19.9316	-19.9316	-19.9316	-19.9316	-19.9316	-19.9316	-19.9316	-11.1607	-13.4695	-19.9316	-19.9316	-19.9316	-19.9316	-19.9316	-19.9316	-19.9316	-19.9316	-19.9316	-19.9316	-19.9316	-19.9316	-6.38253	-19.9316	-19.9316	-19.9316	-19.9316	-19.9316	-19.9316	-19.9316	-19.9316	-19.9316	-19.9316
	Sample_51	20	-19.9316	-19.9316	-19.9316	-11.6229	-19.9316	-19.9316	-19.9316	-13.0888	-19.9316	-19.9316	-19.9316	-19.9316	-19.9316	-19.9316	-19.9316	-14.6488	-19.9316	-10.983	-19.9316	-19.9316	-11.5122	-19.9316	-19.9316	-10.4879	-12.0174	-19.9316	-19.9316	-19.9316	-19.9316	-19.9316	-19.9316	-19.9316	-10.8424	-19.9316	-19.9316	-19.9316	-7.8322	-19.9316	-19.9316	-19.9316	-19.9316	-14.6488	-19.9316	-19.9316	-19.9316	-19.9316	-19.9316
	Sample_52	21	-19.9316	-19.9316	-19.9316	-13.5822	-19.9316	-19.9316	-19.9316	-11.2745	-19.9316	-19.9316	-12.009	-19.9316	-19.9316	-19.9316	-19.9316	-19.9316	-19.9316	-19.9316	-19.9316	-19.9316	-13.5822	-19.9316	-19.9316	-6.62712	-19.9316	-19.9316	-19.9316	-19.9316	-19.9316	-19.9316	-19.9316	-19.9316	-19.9316	-19.9316	-19.9316	-19.9316	-7.74167	-19.9316	-19.9316	-19.9316	-19.9316	-19.9316	-19.9316	-19.9316	-19.9316	-19.9316	-19.9316
	Sample_53	22	-19.9316	-14.2026	-19.9316	-19.9316	-14.2026	-19.9316	-19.9316	-7.80017	-19.9316	-19.9316	-12.2968	-19.9316	-19.9316	-19.9316	-19.9316	-19.9316	-19.9316	-12.0225	-19.9316	-19.9316	-19.9316	-19.9316	-11.4188	-10.2284	-19.9316	-19.9316	-19.9316	-19.9316	-19.9316	-19.9316	-19.9316	-19.9316	-12.4564	-19.9316	-19.9316	-19.9316	-11.6893	-19.9316	-19.9316	-19.9316	-19.9316	-19.9316	-19.9316	-19.9316	-19.9316	-19.9316	-19.9316
	Sample_54	21	-19.9316	-19.9316	-19.9316	-19.9316	-19.9316	-19.9316	-12.6261	-7.34348	-19.9316	-19.9316	-19.9316	-19.9316	-19.9316	-19.9316	-19.9316	-19.9316	-19.9316	-19.9316	-19.9316	-19.9316	-19.9316	-19.9316	-19.9316	-6.83205	-19.9316	-19.9316	-19.9316	-19.9316	-19.9316	-19.9316	-19.9316	-19.9316	-19.9316	-19.9316	-19.9316	-19.9316	-12.6261	-19.9316	-19.9316	-19.9316	-19.9316	-19.9316	-19.9316	-19.9316	-19.9316	-19.9316	-19.9316
	Sample_55	22	-19.9316	-19.9316	-19.9316	-11.7961	-16.4234	-19.9316	-19.9316	-10.7986	-19.9316	-16.4234	-19.9316	-19.9316	-19.9316	-19.9316	-19.9316	-19.9316	-19.9316	-10.6469	-19.9316	-19.9316	-19.9316	-19.9316	-12.4605	-10.6711	-19.9316	-19.9316	-19.9316	-19.9316	-19.9316	-19.9316	-19.9316	-19.9316	-19.9316	-19.9316	-19.9316	-19.9316	-7.89753	-19.9316	-19.9316	-19.9316	-19.9316	-19.9316	-19.9316	-19.9316	-13.729	-19.9316	-19.9316
	Sample_56	23	-19.9316	-19.9316	-19.9316	-12.0189	-19.9316	-19.9316	-19.9316	-10.0234	-12.0189	-19.9316	-19.9316	-19.9316	-19.9316	-19.9316	-12.3171	-19.9316	-19.9316	-11.9318	-19.9316	-19.9316	-14.4083	-19.9316	-19.9316	-8.52457	-19.9316	-19.9316	-19.9316	-19.9316	-19.9316	-19.9316	-19.9316	-19.9316	-19.9316	-19.9316	-19.9316	-19.9316	-6.82021	-19.9316	-19.9316	-19.9316	-19.9316	-14.0011	-19.9316	-19.9316	-19.9316	-19.9316	-19.9316
	Sample_57	22	-19.9316	-19.9316	-19.9316	-19.9316	-19.9316	-19.9316	-10.6514	-14.2968	-19.9316	-19.9316	-19.9316	-19.9316	-19.9316	-19.9316	-19.9316	-16.2122	-19.9316	-19.9316	-19.9316	-19.9316	-11.7974	-19.9316	-19.9316	-11.1529	-19.9316	-19.9316	-19.9316	-19.9316	-19.9316	-19.9316	-19.9316	-19.9316	-19.9316	-19.9316	-19.9316	-19.9316	-9.10617	-19.9316	-19.9316	-19.9316	-19.9316	-19.9316	-19.9316	-19.9316	-19.9316	-19.9316	-19.9316
	Sample_58	24	-19.9316	-19.9316	-19.9316	-19.9316	-19.9316	-19.9316	-19.9316	-9.95645	-10.7813	-19.9316	-19.9316	-19.9316	-19.9316	-19.9316	-19.9316	-19.9316	-19.9316	-19.9316	-19.9316	-19.9316	-19.9316	-19.9316	-19.9316	-16.1355	-19.9316	-19.9316	-19.9316	-19.9316	-19.9316	-19.9316	-19.9316	-19.9316	-19.9316	-19.9316	-19.9316	-19.9316	-7.27152	-19.9316	-19.9316	-19.9316	-19.9316	-19.9316	-19.9316	-19.9316	-19.9316	-19.9316	-19.9316
	Sample_59	27	-19.9316	-19.9316	-19.9316	-19.9316	-19.9316	-19.9316	-19.9316	-12.8283	-19.9316	-19.9316	-19.9316	-19.9316	-19.9316	-14.6097	-19.9316	-19.9316	-19.9316	-19.9316	-19.9316	-19.9316	-19.9316	-19.9316	-19.9316	-7.55316	-19.9316	-19.9316	-19.9316	-19.9316	-19.9316	-19.9316	-19.9316	-19.9316	-19.9316	-19.9316	-19.9316	-19.9316	-7.97341	-19.9316	-19.9316	-19.9316	-19.9316	-19.9316	-19.9316	-19.9316	-19.9316	-19.9316	-19.9316
	Sample_60	28	-19.9316	-19.9316	-19.9316	-19.9316	-19.9316	-19.9316	-19.9316	-19.9316	-19.9316	-19.9316	-19.9316	-19.9316	-16.0454	-19.9316	-19.9316	-19.9316	-19.9316	-19.9316	-19.9316	-19.9316	-12.6775	-19.9316	-19.9316	-19.9316	-19.9316	-19.9316	-19.9316	-19.9316	-19.9316	-19.9316	-19.9316	-19.9316	-19.9316	-19.9316	-19.9316	-19.9316	-11.8192	-19.9316	-19.9316	-19.9316	-19.9316	-19.9316	-19.9316	-19.9316	-19.9316	-19.9316	-19.9316
	Sample_61	29	-19.9316	-19.9316	-19.9316	-11.099	-19.9316	-19.9316	-19.9316	-9.64782	-12.7838	-19.9316	-19.9316	-19.9316	-19.9316	-19.9316	-19.9316	-19.9316	-19.9316	-12.029	-19.9316	-19.9316	-19.9316	-11.6824	-19.9316	-15.4294	-19.9316	-19.9316	-19.9316	-19.9316	-19.9316	-19.9316	-10.1353	-19.9316	-19.9316	-19.9316	-19.9316	-19.9316	-8.24136	-19.9316	-19.9316	-13.1593	-19.9316	-19.9316	-19.9316	-19.9316	-19.9316	-19.9316	-19.9316
	Sample_62	30	-19.9316	-19.9316	-19.9316	-11.4844	-19.9316	-19.9316	-19.9316	-7.66103	-19.9316	-19.9316	-19.9316	-19.9316	-19.9316	-15.5858	-19.9316	-19.9316	-19.9316	-11.6096	-19.9316	-19.9316	-19.9316	-19.9316	-19.9316	-6.74546	-19.9316	-19.9316	-19.9316	-19.9316	-19.9316	-19.9316	-19.9316	-19.9316	-19.9316	-19.9316	-19.9316	-19.9316	-12.1923	-10.2991	-19.9316	-19.9316	-19.9316	-19.9316	-19.9316	-19.9316	-19.9316	-19.9316	-19.9316
	Sample_63	31	-19.9316	-19.9316	-19.9316	-19.9316	-19.9316	-19.9316	-19.9316	-19.9316	-19.9316	-19.9316	-19.9316	-19.9316	-14.5276	-19.9316	-19.9316	-19.9316	-19.9316	-19.9316	-19.9316	-19.9316	-19.9316	-11.499	-19.9316	-19.9316	-19.9316	-19.9316	-19.9316	-19.9316	-19.9316	-19.9316	-19.9316	-19.9316	-19.9316	-19.9316	-19.9316	-19.9316	-4.90558	-19.9316	-19.9316	-19.9316	-19.9316	-19.9316	-19.9316	-19.9316	-19.9316	-19.9316	-19.9316
	Sample_64	32	-19.9316	-19.9316	-19.9316	-19.9316	-19.9316	-19.9316	-19.9316	-8.33489	-19.9316	-19.9316	-19.9316	-19.9316	-19.9316	-19.9316	-19.9316	-19.9316	-19.9316	-19.9316	-19.9316	-19.9316	-19.9316	-19.9316	-19.9316	-6.75212	-19.9316	-19.9316	-19.9316	-19.9316	-19.9316	-19.9316	-19.9316	-19.9316	-19.9316	-19.9316	-19.9316	-19.9316	-10.2892	-19.9316	-19.9316	-19.9316	-19.9316	-19.9316	-19.9316	-19.9316	-19.9316	-19.9316	-19.9316
	Sample_65	35	-19.9316	-19.9316	-19.9316	-19.9316	-19.9316	-19.9316	-19.9316	-19.9316	-19.9316	-19.9316	-13.5018	-19.9316	-19.9316	-19.9316	-19.9316	-19.9316	-19.9316	-19.9316	-19.9316	-19.9316	-19.9316	-19.9316	-19.9316	-19.9316	-19.9316	-19.9316	-12.0272	-19.9316	-19.9316	-19.9316	-19.9316	-19.9316	-19.9316	-19.9316	-11.3133	-19.9316	-9.77319	-19.9316	-19.9316	-19.9316	-19.9316	-19.9316	-19.9316	-19.9316	-19.9316	-19.9316	-19.9316
	Sample_66	35	-19.9316	-19.9316	-19.9316	-19.9316	-19.9316	-19.9316	-19.9316	-8.71229	-19.9316	-19.9316	-19.9316	-19.9316	-19.9316	-19.9316	-19.9316	-19.9316	-19.9316	-19.9316	-19.9316	-19.9316	-19.9316	-19.9316	-19.9316	-8.06602	-19.9316	-19.9316	-19.9316	-19.9316	-19.9316	-19.9316	-19.9316	-19.9316	-19.9316	-19.9316	-19.9316	-19.9316	-19.9316	-19.9316	-19.9316	-19.9316	-19.9316	-19.9316	-19.9316	-19.9316	-19.9316	-19.9316	-19.9316
	Sample_67	36	-19.9316	-19.9316	-19.9316	-19.9316	-19.9316	-19.9316	-19.9316	-9.20214	-19.9316	-13.4901	-19.9316	-19.9316	-19.9316	-19.9316	-19.9316	-19.9316	-19.9316	-19.9316	-19.9316	-19.9316	-19.9316	-19.9316	-19.9316	-13.8996	-19.9316	-19.9316	-19.9316	-19.9316	-19.9316	-19.9316	-19.9316	-19.9316	-19.9316	-19.9316	-19.9316	-19.9316	-11.6946	-19.9316	-19.9316	-19.9316	-19.9316	-19.9316	-19.9316	-19.9316	-19.9316	-19.9316	-19.9316
	Sample_68	35	-19.9316	-19.9316	-19.9316	-12.4336	-15.6854	-19.9316	-19.9316	-19.9316	-19.9316	-19.9316	-12.5071	-19.9316	-19.9316	-19.9316	-19.9316	-19.9316	-19.9316	-13.4256	-19.9316	-19.9316	-19.9316	-19.9316	-11.0056	-11.2055	-19.9316	-19.9316	-19.9316	-19.9316	-19.9316	-19.9316	-19.9316	-19.9316	-19.9316	-19.9316	-19.9316	-19.9316	-6.33188	-19.9316	-19.9316	-19.9316	-19.9316	-19.9316	-19.9316	-19.9316	-19.9316	-19.9316	-19.9316
	Sample_69	37	-19.9316	-19.9316	-19.9316	-12.985	-19.9316	-19.9316	-19.9316	-12.3372	-19.9316	-19.9316	-11.5902	-19.9316	-19.9316	-19.9316	-19.9316	-19.9316	-19.9316	-11.7118	-19.9316	-19.9316	-19.9316	-19.9316	-19.9316	-10.1443	-19.9316	-19.9316	-19.9316	-19.9316	-19.9316	-19.9316	-19.9316	-19.9316	-19.9316	-19.9316	-19.9316	-19.9316	-5.27657	-19.9316	-19.9316	-19.9316	-19.9316	-19.9316	-19.9316	-19.9316	-19.9316	-19.9316	-19.9316
	Sample_71	38	-19.9316	-19.9316	-19.9316	-12.4435	-19.9316	-19.9316	-19.9316	-12.5255	-19.9316	-19.9316	-19.9316	-19.9316	-19.9316	-19.9316	-19.9316	-19.9316	-19.9316	-19.9316	-19.9316	-19.9316	-19.9316	-19.9316	-19.9316	-19.9316	-19.9316	-19.9316	-19.9316	-19.9316	-19.9316	-19.9316	-19.9316	-19.9316	-19.9316	-19.9316	-19.9316	-19.9316	-10.9182	-19.9316	-19.9316	-19.9316	-19.9316	-19.9316	-19.9316	-19.9316	-19.9316	-19.9316	-19.9316
	Sample_72	41	-19.9316	-12.847	-19.9316	-19.9316	-19.9316	-19.9316	-19.9316	-19.9316	-19.9316	-19.9316	-10.6977	-19.9316	-19.9316	-19.9316	-19.9316	-19.9316	-19.9316	-19.9316	-19.9316	-19.9316	-19.9316	-19.9316	-19.9316	-19.9316	-19.9316	-19.9316	-19.9316	-19.9316	-19.9316	-19.9316	-19.9316	-19.9316	-19.9316	-19.9316	-19.9316	-19.9316	-4.74866	-19.9316	-19.9316	-19.9316	-19.9316	-19.9316	-19.9316	-19.9316	-19.9316	-19.9316	-19.9316
	Sample_73	42	-19.9316	-19.9316	-19.9316	-11.3072	-16.3907	-19.9316	-19.9316	-12.1216	-19.9316	-19.9316	-19.9316	-19.9316	-19.9316	-19.9316	-19.9316	-19.9316	-19.9316	-10.3286	-19.9316	-19.9316	-14.8909	-19.9316	-12.1916	-19.9316	-19.9316	-19.9316	-19.9316	-19.9316	-16.3907	-19.9316	-19.9316	-19.9316	-19.9316	-19.9316	-19.9316	-19.9316	-19.9316	-19.9316	-19.9316	-19.9316	-10.2332	-19.9316	-19.9316	-19.9316	-19.9316	-19.9316	-19.9316
	Sample_74	42	-19.9316	-19.9316	-19.9316	-9.99255	-19.9316	-19.9316	-19.9316	-7.27697	-19.9316	-19.9316	-11.4782	-19.9316	-19.9316	-19.9316	-19.9316	-19.9316	-19.9316	-19.9316	-19.9316	-19.9316	-19.9316	-19.9316	-19.9316	-8.69163	-19.9316	-19.9316	-19.9316	-19.9316	-19.9316	-19.9316	-19.9316	-19.9316	-19.9316	-19.9316	-19.9316	-19.9316	-11.0054	-19.9316	-19.9316	-19.9316	-19.9316	-19.9316	-19.9316	-19.9316	-19.9316	-19.9316	-19.9316
	Sample_75	42	-19.9316	-19.9316	-19.9316	-19.9316	-19.9316	-19.9316	-19.9316	-19.9316	-19.9316	-19.9316	-19.9316	-19.9316	-19.9316	-19.9316	-19.9316	-19.9316	-19.9316	-12.6017	-19.9316	-19.9316	-19.9316	-19.9316	-19.9316	-19.9316	-19.9316	-19.9316	-19.9316	-19.9316	-19.9316	-19.9316	-19.9316	-19.9316	-19.9316	-19.9316	-19.9316	-19.9316	-10.1066	-19.9316	-19.9316	-19.9316	-19.9316	-19.9316	-19.9316	-19.9316	-19.9316	-19.9316	-19.9316
	Sample_76	44	-19.9316	-19.9316	-19.9316	-12.7993	-19.9316	-19.9316	-19.9316	-19.9316	-19.9316	-19.9316	-19.9316	-19.9316	-19.9316	-19.9316	-19.9316	-19.9316	-19.9316	-19.9316	-19.9316	-19.9316	-19.9316	-13.1444	-19.9316	-11.9673	-14.2664	-19.9316	-19.9316	-19.9316	-19.9316	-19.9316	-19.9316	-19.9316	-19.9316	-19.9316	-19.9316	-19.9316	-19.9316	-19.9316	-19.9316	-19.9316	-13.2806	-19.9316	-19.9316	-19.9316	-19.9316	-19.9316	-19.9316
	Sample_77	44	-19.9316	-19.9316	-19.9316	-12.71	-19.9316	-19.9316	-19.9316	-19.9316	-19.9316	-19.9316	-19.9316	-19.9316	-19.9316	-19.9316	-19.9316	-19.9316	-19.9316	-19.9316	-19.9316	-19.9316	-12.8024	-19.9316	-19.9316	-19.9316	-19.9316	-19.9316	-19.9316	-19.9316	-19.9316	-19.9316	-19.9316	-19.9316	-13.1218	-19.9316	-19.9316	-19.9316	-19.9316	-12.32	-19.9316	-19.9316	-19.9316	-19.9316	-19.9316	-19.9316	-19.9316	-19.9316	-19.9316
	Sample_78	45	-19.9316	-19.9316	-19.9316	-19.9316	-19.9316	-19.9316	-19.9316	-19.9316	-19.9316	-19.9316	-19.9316	-19.9316	-19.9316	-19.9316	-19.9316	-19.9316	-19.9316	-19.9316	-19.9316	-19.9316	-12.9572	-19.9316	-19.9316	-19.9316	-19.9316	-19.9316	-19.9316	-19.9316	-19.9316	-19.9316	-19.9316	-19.9316	-19.9316	-19.9316	-19.9316	-19.9316	-19.9316	-19.9316	-19.9316	-19.9316	-19.9316	-19.9316	-19.9316	-19.9316	-19.9316	-19.9316	-19.9316
	Sample_79	45	-19.9316	-19.9316	-19.9316	-11.1165	-19.9316	-19.9316	-19.9316	-11.0256	-19.9316	-19.9316	-19.9316	-19.9316	-19.9316	-19.9316	-19.9316	-19.9316	-19.9316	-19.9316	-19.9316	-19.9316	-19.9316	-12.8254	-19.9316	-8.61481	-19.9316	-19.9316	-19.9316	-19.9316	-19.9316	-19.9316	-19.9316	-19.9316	-19.9316	-19.9316	-19.9316	-19.9316	-10.3195	-19.9316	-19.9316	-19.9316	-19.9316	-19.9316	-11.0552	-19.9316	-19.9316	-19.9316	-19.9316
	Sample_80	45	-19.9316	-19.9316	-19.9316	-11.4314	-19.9316	-19.9316	-19.9316	-10.5073	-19.9316	-19.9316	-19.9316	-19.9316	-19.9316	-19.9316	-19.9316	-19.9316	-19.9316	-19.9316	-19.9316	-19.9316	-19.9316	-19.9316	-19.9316	-13.3274	-19.9316	-19.9316	-19.9316	-19.9316	-19.9316	-19.9316	-19.9316	-19.9316	-19.9316	-19.9316	-19.9316	-19.9316	-12.4275	-19.9316	-19.9316	-19.9316	-19.9316	-19.9316	-19.9316	-19.9316	-19.9316	-19.9316	-19.9316
	Sample_81	46	-19.9316	-19.9316	-19.9316	-10.3072	-19.9316	-19.9316	-19.9316	-16.5553	-19.9316	-19.9316	-19.9316	-19.9316	-19.9316	-19.9316	-19.9316	-19.9316	-19.9316	-19.9316	-19.9316	-14.6634	-19.9316	-19.9316	-19.9316	-11.0259	-19.9316	-19.9316	-19.9316	-19.9316	-19.9316	-19.9316	-9.73436	-19.9316	-19.9316	-19.9316	-19.9316	-19.9316	-8.40168	-19.9316	-19.9316	-19.9316	-19.9316	-19.9316	-19.9316	-19.9316	-19.9316	-19.9316	-19.9316
	Sample_82	46	-19.9316	-19.9316	-19.9316	-11.2275	-19.9316	-12.5846	-19.9316	-19.9316	-19.9316	-19.9316	-19.9316	-19.9316	-19.9316	-19.9316	-19.9316	-19.9316	-19.9316	-19.9316	-19.9316	-14.7749	-19.9316	-19.9316	-19.9316	-19.9316	-19.9316	-19.9316	-19.9316	-19.9316	-19.9316	-19.9316	-19.9316	-19.9316	-19.9316	-19.9316	-19.9316	-19.9316	-11.1122	-19.9316	-19.9316	-19.9316	-19.9316	-19.9316	-19.9316	-19.9316	-19.9316	-19.9316	-19.9316
	Sample_84	49	-19.9316	-19.9316	-19.9316	-11.0335	-19.9316	-19.9316	-19.9316	-11.6306	-19.9316	-19.9316	-11.2374	-19.9316	-19.9316	-19.9316	-19.9316	-19.9316	-19.9316	-19.9316	-19.9316	-19.9316	-19.9316	-9.83242	-19.9316	-19.9316	-19.9316	-19.9316	-19.9316	-19.9316	-11.3345	-19.9316	-19.9316	-19.9316	-19.9316	-19.9316	-19.9316	-19.9316	-8.35885	-19.9316	-19.9316	-19.9316	-19.9316	-19.9316	-19.9316	-19.9316	-19.9316	-19.9316	-13.4266
	Sample_85	49	-19.9316	-19.9316	-19.9316	-12.2053	-19.9316	-19.9316	-19.9316	-19.9316	-19.9316	-19.9316	-19.9316	-19.9316	-19.9316	-19.9316	-19.9316	-19.9316	-19.9316	-12.452	-19.9316	-19.9316	-19.9316	-19.9316	-19.9316	-19.9316	-19.9316	-19.9316	-19.9316	-19.9316	-19.9316	-19.9316	-19.9316	-19.9316	-19.9316	-19.9316	-19.9316	-19.9316	-9.20187	-10.9654	-19.9316	-19.9316	-19.9316	-19.9316	-19.9316	-19.9316	-19.9316	-19.9316	-19.9316
	Sample_86	50	-19.9316	-19.9316	-19.9316	-10.5818	-19.9316	-19.9316	-19.9316	-12.6527	-19.9316	-19.9316	-19.9316	-19.9316	-19.9316	-19.9316	-19.9316	-19.9316	-19.9316	-19.9316	-19.9316	-14.7905	-19.9316	-19.9316	-19.9316	-19.9316	-19.9316	-19.9316	-19.9316	-19.9316	-19.9316	-19.9316	-19.9316	-19.9316	-19.9316	-19.9316	-19.9316	-19.9316	-10.7634	-9.80829	-19.9316	-19.9316	-19.9316	-19.9316	-19.9316	-19.9316	-19.9316	-19.9316	-19.9316
	Sample_87	50	-19.9316	-19.9316	-19.9316	-9.08994	-19.9316	-19.9316	-19.9316	-13.0328	-19.9316	-19.9316	-12.1638	-19.9316	-19.9316	-19.9316	-19.9316	-19.9316	-19.9316	-19.9316	-19.9316	-19.9316	-19.9316	-19.9316	-19.9316	-14.0207	-19.9316	-19.9316	-19.9316	-19.9316	-19.9316	-19.9316	-19.9316	-19.9316	-19.9316	-19.9316	-19.9316	-15.5585	-11.7181	-19.9316	-19.9316	-19.9316	-10.4985	-19.9316	-19.9316	-19.9316	-19.9316	-19.9316	-19.9316
	Sample_88	51	-19.9316	-19.9316	-19.9316	-10.6943	-19.9316	-19.9316	-19.9316	-19.9316	-19.9316	-19.9316	-10.7415	-19.9316	-19.9316	-19.9316	-19.9316	-19.9316	-19.9316	-19.9316	-19.9316	-19.9316	-19.9316	-12.0011	-19.9316	-19.9316	-19.9316	-19.9316	-19.9316	-19.9316	-19.9316	-19.9316	-19.9316	-19.9316	-19.9316	-19.9316	-19.9316	-19.9316	-10.8154	-19.9316	-19.9316	-19.9316	-19.9316	-19.9316	-19.9316	-19.9316	-19.9316	-19.9316	-19.9316
	Sample_89	51	-19.9316	-19.9316	-19.9316	-10.785	-19.9316	-19.9316	-19.9316	-15.7082	-19.9316	-19.9316	-10.656	-19.9316	-19.9316	-19.9316	-19.9316	-19.9316	-19.9316	-10.5566	-19.9316	-14.4334	-19.9316	-12.6086	-19.9316	-11.4616	-19.9316	-19.9316	-19.9316	-19.9316	-19.9316	-19.9316	-19.9316	-19.9316	-19.9316	-19.9316	-19.9316	-19.9316	-10.2467	-19.9316	-19.9316	-19.9316	-19.9316	-19.9316	-19.9316	-19.9316	-19.9316	-19.9316	-19.9316
	Sample_90	51	-19.9316	-19.9316	-19.9316	-11.0533	-19.9316	-19.9316	-19.9316	-19.9316	-19.9316	-19.9316	-19.9316	-19.9316	-19.9316	-19.9316	-19.9316	-19.9316	-19.9316	-12.3465	-19.9316	-19.9316	-19.9316	-19.9316	-19.9316	-19.9316	-19.9316	-19.9316	-19.9316	-19.9316	-19.9316	-19.9316	-19.9316	-19.9316	-19.9316	-19.9316	-19.9316	-19.9316	-9.65243	-19.9316	-19.9316	-19.9316	-19.9316	-19.9316	-19.9316	-19.9316	-19.9316	-19.9316	-19.9316
	Sample_91	54	-19.9316	-19.9316	-19.9316	-10.4325	-19.9316	-19.9316	-19.9316	-13.3825	-12.5414	-19.9316	-19.9316	-19.9316	-19.9316	-19.9316	-19.9316	-19.9316	-19.9316	-19.9316	-19.9316	-14.1092	-19.9316	-19.9316	-19.9316	-13.7006	-19.9316	-19.9316	-19.9316	-19.9316	-10.7632	-19.9316	-19.9316	-19.9316	-19.9316	-19.9316	-19.9316	-19.9316	-7.39775	-19.9316	-19.9316	-19.9316	-19.9316	-19.9316	-19.9316	-19.9316	-19.9316	-19.9316	-19.9316
	Sample_92	54	-19.9316	-19.9316	-19.9316	-19.9316	-19.9316	-19.9316	-19.9316	-19.9316	-19.9316	-19.9316	-19.9316	-19.9316	-19.9316	-16.0677	-19.9316	-19.9316	-19.9316	-19.9316	-12.9886	-19.9316	-19.9316	-19.9316	-19.9316	-19.9316	-19.9316	-19.9316	-19.9316	-19.9316	-19.9316	-19.9316	-19.9316	-19.9316	-19.9316	-19.9316	-19.9316	-19.9316	-9.94008	-19.9316	-19.9316	-19.9316	-19.9316	-19.9316	-19.9316	-19.9316	-19.9316	-12.8378	-19.9316
	Sample_93	57	-19.9316	-19.9316	-19.9316	-12.9608	-19.9316	-19.9316	-19.9316	-19.9316	-19.9316	-19.9316	-19.9316	-19.9316	-19.9316	-19.9316	-19.9316	-19.9316	-19.9316	-19.9316	-19.9316	-19.9316	-19.9316	-19.9316	-19.9316	-19.9316	-14.3568	-19.9316	-19.9316	-19.9316	-19.9316	-19.9316	-19.9316	-19.9316	-19.9316	-19.9316	-19.9316	-19.9316	-19.9316	-19.9316	-19.9316	-19.9316	-12.2648	-19.9316	-19.9316	-19.9316	-19.9316	-12.7921	-12.6412
	Sample_95	56	-19.9316	-19.9316	-19.9316	-19.9316	-19.9316	-19.9316	-19.9316	-10.8793	-19.9316	-19.9316	-19.9316	-19.9316	-19.9316	-19.9316	-19.9316	-19.9316	-9.73052	-19.9316	-13.4163	-19.9316	-19.9316	-19.9316	-19.9316	-10.9148	-19.9316	-19.9316	-19.9316	-19.9316	-19.9316	-19.9316	-19.9316	-19.9316	-19.9316	-19.9316	-19.9316	-19.9316	-13.6361	-19.9316	-19.9316	-19.9316	-19.9316	-19.9316	-19.9316	-19.9316	-19.9316	-19.9316	-19.9316
	Sample_96	58	-19.9316	-19.9316	-19.9316	-12.4166	-19.9316	-19.9316	-19.9316	-19.9316	-19.9316	-19.9316	-19.9316	-19.9316	-19.9316	-19.9316	-19.9316	-19.9316	-19.9316	-19.9316	-11.4205	-15.0743	-11.477	-13.3029	-19.9316	-19.9316	-19.9316	-19.9316	-19.9316	-19.9316	-19.9316	-19.9316	-19.9316	-19.9316	-19.9316	-19.9316	-19.9316	-19.9316	-9.40972	-19.9316	-19.9316	-19.9316	-19.9316	-19.9316	-19.9316	-19.9316	-19.9316	-19.9316	-19.9316
	Sample_97	60	-19.9316	-19.9316	-19.9316	-11.87	-19.9316	-19.9316	-19.9316	-14.8327	-19.9316	-19.9316	-19.9316	-19.9316	-19.9316	-14.8327	-19.9316	-19.9316	-8.52324	-19.9316	-19.9316	-19.9316	-19.9316	-19.9316	-19.9316	-9.66482	-19.9316	-19.9316	-19.9316	-19.9316	-10.6002	-19.9316	-19.9316	-19.9316	-19.9316	-19.9316	-19.9316	-19.9316	-19.9316	-19.9316	-19.9316	-19.9316	-19.9316	-19.9316	-11.5492	-19.9316	-19.9316	-19.9316	-19.9316
	Sample_98	62	-19.9316	-19.9316	-19.9316	-10.4002	-19.9316	-19.9316	-19.9316	-14.4359	-19.9316	-19.9316	-19.9316	-19.9316	-19.9316	-19.9316	-19.9316	-19.9316	-19.9316	-19.9316	-19.9316	-19.9316	-19.9316	-9.85223	-19.9316	-10.6586	-19.9316	-19.9316	-19.9316	-19.9316	-19.9316	-19.9316	-19.9316	-19.9316	-19.9316	-19.9316	-19.9316	-19.9316	-4.09566	-8.78114	-19.9316	-19.9316	-12.8725	-19.9316	-19.9316	-19.9316	-19.9316	-19.9316	-19.9316
	Sample_99	73	-19.9316	-19.9316	-19.9316	-13.01	-19.9316	-19.9316	-19.9316	-7.67986	-19.9316	-19.9316	-19.9316	-19.9316	-19.9316	-19.9316	-19.9316	-19.9316	-19.9316	-19.9316	-19.9316	-19.9316	-19.9316	-19.9316	-19.9316	-11.7945	-19.9316	-19.9316	-19.9316	-19.9316	-19.9316	-19.9316	-19.9316	-19.9316	-19.9316	-19.9316	-19.9316	-19.9316	-19.9316	-13.01	-19.9316	-19.9316	-19.9316	-19.9316	-19.9316	-19.9316	-19.9316	-13.01	-19.9316
	Sample_100	75	-19.9316	-19.9316	-19.9316	-19.9316	-19.9316	-19.9316	-19.9316	-6.1638	-19.9316	-19.9316	-19.9316	-19.9316	-19.9316	-19.9316	-19.9316	-19.9316	-19.9316	-19.9316	-19.9316	-19.9316	-19.9316	-19.9316	-19.9316	-10.8132	-19.9316	-19.9316	-19.9316	-19.9316	-19.9316	-19.9316	-19.9316	-19.9316	-19.9316	-19.9316	-19.9316	-19.9316	-19.9316	-19.9316	-19.9316	-19.9316	-19.9316	-19.9316	-19.9316	-12.0612	-19.9316	-19.9316	-19.9316
	Sample_101	18	-19.9316	-19.9316	-19.9316	-13.1596	-19.9316	-19.9316	-19.9316	-10.668	-13.1596	-19.9316	-12.4279	-19.9316	-15.1205	-19.9316	-19.9316	-15.68	-19.9316	-19.9316	-19.9316	-19.9316	-12.5015	-19.9316	-19.9316	-9.61712	-19.9316	-19.9316	-19.9316	-12.1076	-19.9316	-19.9316	-19.9316	-19.9316	-12.1076	-19.9316	-19.9316	-19.9316	-9.4081	-19.9316	-19.9316	-19.9316	-19.9316	-19.9316	-19.9316	-19.9316	-19.9316	-19.9316	-19.9316
	Sample_102	21	-19.9316	-19.9316	-19.9316	-19.9316	-14.4287	-19.9316	-19.9316	-8.6338	-19.9316	-19.9316	-19.9316	-19.9316	-19.9316	-19.9316	-19.9316	-19.9316	-19.9316	-19.9316	-19.9316	-19.9316	-19.9316	-19.9316	-19.9316	-8.7256	-19.9316	-19.9316	-19.9316	-19.9316	-19.9316	-19.9316	-19.9316	-19.9316	-19.9316	-19.9316	-19.9316	-19.9316	-5.28969	-19.9316	-19.9316	-19.9316	-19.9316	-19.9316	-19.9316	-19.9316	-13.8544	-19.9316	-19.9316
	Sample_103	22	-19.9316	-19.9316	-19.9316	-11.391	-19.9316	-19.9316	-19.9316	-8.23829	-19.9316	-19.9316	-7.3869	-19.9316	-19.9316	-19.9316	-19.9316	-19.9316	-19.9316	-19.9316	-19.9316	-19.9316	-19.9316	-19.9316	-12.7071	-9.19237	-19.9316	-19.9316	-19.9316	-19.9316	-19.9316	-19.9316	-10.2935	-19.9316	-10.9666	-19.9316	-19.9316	-19.9316	-6.6111	-19.9316	-19.9316	-19.9316	-19.9316	-19.9316	-19.9316	-19.9316	-19.9316	-19.9316	-19.9316
	Sample_104	22	-19.9316	-19.9316	-19.9316	-19.9316	-19.9316	-19.9316	-19.9316	-10.6408	-19.9316	-19.9316	-10.5313	-19.9316	-19.9316	-19.9316	-19.9316	-19.9316	-19.9316	-19.9316	-19.9316	-19.9316	-19.9316	-19.9316	-19.9316	-8.92454	-19.9316	-19.9316	-19.9316	-19.9316	-19.9316	-19.9316	-19.9316	-19.9316	-19.9316	-19.9316	-19.9316	-19.9316	-5.7578	-19.9316	-19.9316	-19.9316	-19.9316	-19.9316	-19.9316	-19.9316	-19.9316	-19.9316	-19.9316
	Sample_105	23	-19.9316	-19.9316	-19.9316	-19.9316	-19.9316	-19.9316	-19.9316	-9.87563	-19.9316	-14.7592	-19.9316	-19.9316	-19.9316	-19.9316	-19.9316	-19.9316	-19.9316	-12.5686	-19.9316	-19.9316	-12.9142	-19.9316	-19.9316	-6.90281	-19.9316	-19.9316	-19.9316	-19.9316	-19.9316	-19.9316	-19.9316	-19.9316	-11.2937	-19.9316	-19.9316	-19.9316	-9.3726	-19.9316	-19.9316	-19.9316	-19.9316	-15.3243	-19.9316	-19.9316	-19.9316	-19.9316	-19.9316
	Sample_106	23	-19.9316	-19.9316	-19.9316	-11.4139	-19.9316	-19.9316	-19.9316	-8.148	-19.9316	-19.9316	-10.7964	-19.9316	-19.9316	-19.9316	-19.9316	-19.9316	-19.9316	-19.9316	-19.9316	-19.9316	-19.9316	-19.9316	-19.9316	-13.622	-19.9316	-19.9316	-19.9316	-19.9316	-19.9316	-19.9316	-9.68488	-19.9316	-19.9316	-19.9316	-19.9316	-19.9316	-7.65888	-19.9316	-19.9316	-11.4139	-19.9316	-19.9316	-19.9316	-19.9316	-19.9316	-19.9316	-19.9316
	Sample_107	24	-19.9316	-19.9316	-19.9316	-11.1213	-19.9316	-19.9316	-19.9316	-19.9316	-19.9316	-19.9316	-10.0311	-19.9316	-19.9316	-19.9316	-19.9316	-15.3126	-19.9316	-19.9316	-19.9316	-19.9316	-12.6627	-19.9316	-19.9316	-19.9316	-10.4636	-19.9316	-19.9316	-19.9316	-19.9316	-19.9316	-19.9316	-19.9316	-12.1958	-19.9316	-19.9316	-19.9316	-5.77715	-10.7553	-19.9316	-19.9316	-19.9316	-19.9316	-19.9316	-19.9316	-19.9316	-19.9316	-19.9316
	Sample_109	27	-19.9316	-19.9316	-19.9316	-19.9316	-19.9316	-19.9316	-19.9316	-10.0776	-19.9316	-19.9316	-19.9316	-19.9316	-19.9316	-19.9316	-19.9316	-19.9316	-19.9316	-19.9316	-19.9316	-19.9316	-19.9316	-19.9316	-12.9744	-19.9316	-19.9316	-19.9316	-19.9316	-19.9316	-19.9316	-19.9316	-12.6548	-19.9316	-19.9316	-19.9316	-19.9316	-19.9316	-10.2118	-19.9316	-19.9316	-19.9316	-19.9316	-19.9316	-19.9316	-19.9316	-19.9316	-19.9316	-19.9316
	Sample_110	27	-19.9316	-10.4237	-19.9316	-19.9316	-13.1133	-19.9316	-19.9316	-7.49167	-19.9316	-16.5641	-19.9316	-19.9316	-19.9316	-19.9316	-19.9316	-19.9316	-19.9316	-9.59105	-19.9316	-19.9316	-19.9316	-19.9316	-7.65553	-14.6729	-19.9316	-19.9316	-19.9316	-19.9316	-19.9316	-19.9316	-19.9316	-19.9316	-19.9316	-19.9316	-19.9316	-19.9316	-19.9316	-19.9316	-19.9316	-19.9316	-19.9316	-19.9316	-19.9316	-19.9316	-19.9316	-19.9316	-19.9316
	Sample_112	33	-19.9316	-19.9316	-19.9316	-11.2607	-19.9316	-19.9316	-19.9316	-19.9316	-19.9316	-19.9316	-10.6166	-19.9316	-19.9316	-19.9316	-19.9316	-19.9316	-19.9316	-19.9316	-19.9316	-19.9316	-19.9316	-19.9316	-13.9418	-19.9316	-19.9316	-19.9316	-19.9316	-19.9316	-19.9316	-19.9316	-19.9316	-19.9316	-19.9316	-19.9316	-19.9316	-19.9316	-5.96739	-19.9316	-19.9316	-19.9316	-19.9316	-19.9316	-19.9316	-19.9316	-19.9316	-19.9316	-16.4175
	Sample_113	34	-19.9316	-19.9316	-19.9316	-19.9316	-19.9316	-19.9316	-19.9316	-19.9316	-19.9316	-19.9316	-19.9316	-19.9316	-19.9316	-19.9316	-19.9316	-19.9316	-19.9316	-19.9316	-19.9316	-19.9316	-19.9316	-12.3084	-19.9316	-19.9316	-19.9316	-19.9316	-19.9316	-19.9316	-19.9316	-19.9316	-19.9316	-19.9316	-19.9316	-19.9316	-19.9316	-19.9316	-11.3437	-19.9316	-19.9316	-19.9316	-19.9316	-19.9316	-19.9316	-19.9316	-19.9316	-19.9316	-19.9316
	Sample_115	35	-19.9316	-13.2529	-19.9316	-11.6774	-19.9316	-19.9316	-19.9316	-19.9316	-19.9316	-19.9316	-10.6798	-19.9316	-19.9316	-19.9316	-16.578	-19.9316	-19.9316	-13.1286	-19.9316	-19.9316	-9.40362	-19.9316	-19.9316	-19.9316	-19.9316	-19.9316	-19.9316	-19.9316	-19.9316	-19.9316	-19.9316	-19.9316	-19.9316	-19.9316	-19.9316	-19.9316	-3.49754	-19.9316	-19.9316	-19.9316	-19.9316	-19.9316	-19.9316	-19.9316	-19.9316	-19.9316	-19.9316
	Sample_116	35	-19.9316	-19.9316	-19.9316	-12.1602	-19.9316	-19.9316	-19.9316	-19.9316	-19.9316	-19.9316	-19.9316	-19.9316	-19.9316	-19.9316	-19.9316	-19.9316	-19.9316	-19.9316	-19.9316	-19.9316	-19.9316	-19.9316	-19.9316	-19.9316	-19.9316	-19.9316	-19.9316	-19.9316	-19.9316	-19.9316	-19.9316	-19.9316	-19.9316	-19.9316	-19.9316	-19.9316	-11.2628	-19.9316	-19.9316	-19.9316	-19.9316	-19.9316	-19.9316	-19.9316	-19.9316	-19.9316	-19.9316
	Sample_117	36	-19.9316	-19.9316	-19.9316	-19.9316	-19.9316	-19.9316	-19.9316	-10.3772	-19.9316	-19.9316	-19.9316	-19.9316	-19.9316	-19.9316	-19.9316	-19.9316	-19.9316	-19.9316	-19.9316	-19.9316	-11.4984	-19.9316	-19.9316	-8.15466	-19.9316	-19.9316	-19.9316	-19.9316	-19.9316	-19.9316	-19.9316	-19.9316	-19.9316	-19.9316	-19.9316	-19.9316	-8.4452	-19.9316	-19.9316	-19.9316	-19.9316	-19.9316	-19.9316	-19.9316	-19.9316	-19.9316	-19.9316
	Sample_118	37	-19.9316	-19.9316	-19.9316	-19.9316	-19.9316	-19.9316	-19.9316	-10.1882	-19.9316	-19.9316	-11.7293	-19.9316	-19.9316	-19.9316	-19.9316	-19.9316	-19.9316	-19.9316	-19.9316	-19.9316	-9.07994	-19.9316	-19.9316	-9.27384	-19.9316	-19.9316	-19.9316	-19.9316	-19.9316	-19.9316	-19.9316	-19.9316	-19.9316	-19.9316	-19.9316	-19.9316	-7.99683	-19.9316	-19.9316	-19.9316	-11.5076	-19.9316	-19.9316	-19.9316	-19.9316	-19.9316	-19.9316
	Sample_119	37	-19.9316	-19.9316	-19.9316	-11.4775	-15.0933	-19.9316	-19.9316	-10.4987	-19.9316	-19.9316	-19.9316	-19.9316	-19.9316	-19.9316	-19.9316	-19.9316	-19.9316	-19.9316	-19.9316	-19.9316	-13.5424	-19.9316	-12.0231	-7.86507	-19.9316	-19.9316	-19.9316	-19.9316	-19.9316	-19.9316	-19.9316	-19.9316	-13.0171	-19.9316	-19.9316	-19.9316	-5.3975	-19.9316	-19.9316	-19.9316	-19.9316	-19.9316	-19.9316	-19.9316	-19.9316	-19.9316	-19.9316
	Sample_120	38	-19.9316	-19.9316	-19.9316	-12.4011	-19.9316	-19.9316	-19.9316	-10.7544	-19.9316	-19.9316	-19.9316	-19.9316	-19.9316	-19.9316	-19.9316	-19.9316	-19.9316	-11.568	-19.9316	-19.9316	-19.9316	-19.9316	-19.9316	-7.13394	-19.9316	-19.9316	-19.9316	-19.9316	-19.9316	-19.9316	-19.9316	-19.9316	-19.9316	-19.9316	-19.9316	-19.9316	-8.57911	-19.9316	-19.9316	-19.9316	-19.9316	-19.9316	-19.9316	-19.9316	-19.9316	-19.9316	-19.9316
	Sample_121	38	-19.9316	-19.9316	-19.9316	-10.2057	-15.8855	-19.9316	-19.9316	-19.9316	-19.9316	-19.9316	-11.9256	-19.9316	-19.9316	-19.9316	-19.9316	-19.9316	-19.9316	-11.2716	-19.9316	-19.9316	-19.9316	-19.9316	-11.9256	-16.8007	-19.9316	-19.9316	-19.9316	-19.9316	-19.9316	-19.9316	-19.9316	-19.9316	-19.9316	-19.9316	-19.9316	-19.9316	-7.90915	-19.9316	-19.9316	-12.5077	-19.9316	-19.9316	-19.9316	-19.9316	-19.9316	-19.9316	-16.8007
	Sample_122	41	-19.9316	-19.9316	-19.9316	-10.1666	-19.9316	-19.9316	-19.9316	-9.41728	-19.9316	-19.9316	-11.7647	-19.9316	-19.9316	-19.9316	-19.9316	-19.9316	-19.9316	-12.9161	-19.9316	-19.9316	-19.9316	-19.9316	-19.9316	-10.8437	-19.9316	-19.9316	-19.9316	-19.9316	-19.9316	-19.9316	-19.9316	-19.9316	-19.9316	-19.9316	-19.9316	-19.9316	-7.33516	-19.9316	-19.9316	-19.9316	-19.9316	-19.9316	-19.9316	-19.9316	-19.9316	-19.9316	-19.9316
	Sample_123	41	-19.9316	-19.9316	-19.9316	-10.4214	-19.9316	-19.9316	-19.9316	-9.13837	-19.9316	-19.9316	-19.9316	-19.9316	-19.9316	-19.9316	-19.9316	-19.9316	-19.9316	-19.9316	-16.2597	-19.9316	-12.2009	-19.9316	-19.9316	-10.1471	-19.9316	-19.9316	-19.9316	-19.9316	-19.9316	-19.9316	-19.9316	-19.9316	-19.9316	-19.9316	-19.9316	-19.9316	-6.93239	-19.9316	-19.9316	-19.9316	-19.9316	-19.9316	-19.9316	-19.9316	-19.9316	-19.9316	-19.9316
	Sample_124	42	-19.9316	-19.9316	-19.9316	-19.9316	-19.9316	-19.9316	-19.9316	-19.9316	-13.0084	-19.9316	-19.9316	-19.9316	-19.9316	-19.9316	-19.9316	-19.9316	-19.9316	-19.9316	-19.9316	-19.9316	-19.9316	-19.9316	-19.9316	-19.9316	-19.9316	-19.9316	-19.9316	-19.9316	-19.9316	-19.9316	-19.9316	-19.9316	-19.9316	-19.9316	-19.9316	-19.9316	-7.6689	-19.9316	-19.9316	-19.9316	-19.9316	-19.9316	-19.9316	-19.9316	-19.9316	-19.9316	-19.9316
	Sample_125	43	-19.9316	-19.9316	-19.9316	-10.6226	-14.4007	-19.9316	-19.9316	-19.9316	-19.9316	-19.9316	-19.9316	-19.9316	-19.9316	-19.9316	-19.9316	-19.9316	-19.9316	-13.7344	-19.9316	-19.9316	-13.156	-19.9316	-19.9316	-19.9316	-19.9316	-19.9316	-19.9316	-19.9316	-19.9316	-19.9316	-19.9316	-19.9316	-19.9316	-19.9316	-19.9316	-19.9316	-8.63987	-19.9316	-19.9316	-19.9316	-19.9316	-19.9316	-19.9316	-19.9316	-19.9316	-19.9316	-19.9316
	Sample_127	47	-19.9316	-19.9316	-19.9316	-13.1125	-19.9316	-19.9316	-19.9316	-11.0272	-19.9316	-19.9316	-12.6684	-19.9316	-19.9316	-19.9316	-19.9316	-19.9316	-19.9316	-19.9316	-19.9316	-19.9316	-19.9316	-19.9316	-19.9316	-12.7673	-19.9316	-19.9316	-19.9316	-19.9316	-14.5497	-19.9316	-19.9316	-19.9316	-19.9316	-19.9316	-19.9316	-19.9316	-8.05299	-19.9316	-19.9316	-19.9316	-19.9316	-19.9316	-19.9316	-19.9316	-19.9316	-19.9316	-19.9316
	Sample_128	47	-19.9316	-19.9316	-19.9316	-19.9316	-19.9316	-19.9316	-19.9316	-19.9316	-19.9316	-19.9316	-19.9316	-19.9316	-19.9316	-19.9316	-19.9316	-19.9316	-19.9316	-10.7895	-19.9316	-19.9316	-19.9316	-19.9316	-19.9316	-19.9316	-19.9316	-19.9316	-19.9316	-12.7517	-19.9316	-19.9316	-19.9316	-19.9316	-19.9316	-19.9316	-19.9316	-19.9316	-9.71606	-19.9316	-19.9316	-19.9316	-19.9316	-19.9316	-19.9316	-19.9316	-19.9316	-19.9316	-19.9316
	Sample_129	48	-19.9316	-19.9316	-19.9316	-13.9153	-19.9316	-19.9316	-19.9316	-9.61472	-19.9316	-19.9316	-19.9316	-19.9316	-19.9316	-15.668	-19.9316	-19.9316	-19.9316	-19.9316	-19.9316	-19.9316	-19.9316	-19.9316	-19.9316	-11.653	-19.9316	-19.9316	-19.9316	-19.9316	-19.9316	-19.9316	-19.9316	-19.9316	-19.9316	-19.9316	-19.9316	-19.9316	-7.27935	-19.9316	-19.9316	-19.9316	-19.9316	-19.9316	-19.9316	-19.9316	-19.9316	-19.9316	-19.9316
	Sample_130	49	-19.9316	-19.9316	-19.9316	-13.202	-19.9316	-19.9316	-19.9316	-11.5333	-19.9316	-19.9316	-19.9316	-19.9316	-19.9316	-19.9316	-19.9316	-19.9316	-19.9316	-19.9316	-19.9316	-19.9316	-14.9076	-19.9316	-19.9316	-16.4065	-19.9316	-19.9316	-19.9316	-19.9316	-19.9316	-19.9316	-19.9316	-19.9316	-19.9316	-19.9316	-19.9316	-19.9316	-10.2139	-19.9316	-19.9316	-19.9316	-19.9316	-19.9316	-19.9316	-19.9316	-19.9316	-19.9316	-19.9316
	Sample_131	49	-19.9316	-19.9316	-19.9316	-9.88599	-15.1556	-19.9316	-19.9316	-14.1822	-19.9316	-19.9316	-13.8657	-19.9316	-19.9316	-19.9316	-19.9316	-19.9316	-19.9316	-19.9316	-19.9316	-19.9316	-19.9316	-19.9316	-12.6152	-19.9316	-19.9316	-19.9316	-19.9316	-8.95118	-19.9316	-19.9316	-19.9316	-19.9316	-19.9316	-19.9316	-19.9316	-19.9316	-19.9316	-19.9316	-19.9316	-19.9316	-19.9316	-19.9316	-19.9316	-19.9316	-19.9316	-19.9316	-19.9316
	Sample_133	51	-19.9316	-19.9316	-19.9316	-11.0331	-19.9316	-12.1929	-19.9316	-19.9316	-19.9316	-19.9316	-19.9316	-19.9316	-19.9316	-19.9316	-19.9316	-19.9316	-19.9316	-19.9316	-19.9316	-19.9316	-13.5047	-19.9316	-19.9316	-19.9316	-11.931	-19.9316	-19.9316	-19.9316	-19.9316	-19.9316	-19.9316	-19.9316	-19.9316	-19.9316	-19.9316	-19.9316	-19.9316	-19.9316	-19.9316	-19.9316	-16.6831	-19.9316	-19.9316	-19.9316	-19.9316	-12.8329	-19.9316
	Sample_135	52	-19.9316	-19.9316	-19.9316	-11.4863	-19.9316	-19.9316	-19.9316	-19.9316	-19.9316	-19.9316	-11.9155	-19.9316	-19.9316	-19.9316	-19.9316	-19.9316	-19.9316	-19.9316	-19.9316	-19.9316	-19.9316	-19.9316	-19.9316	-9.75686	-19.9316	-19.9316	-19.9316	-11.1195	-19.9316	-19.9316	-19.9316	-19.9316	-19.9316	-19.9316	-19.9316	-19.9316	-6.6339	-19.9316	-19.9316	-19.9316	-19.9316	-19.9316	-19.9316	-19.9316	-19.9316	-19.9316	-19.9316
	Sample_136	54	-19.9316	-19.9316	-19.9316	-10.5224	-19.9316	-19.9316	-19.9316	-19.9316	-19.9316	-19.9316	-10.4094	-19.9316	-19.9316	-19.9316	-19.9316	-19.9316	-19.9316	-19.9316	-19.9316	-19.9316	-19.9316	-19.9316	-19.9316	-19.9316	-19.9316	-19.9316	-19.9316	-14.52	-19.9316	-19.9316	-19.9316	-19.9316	-19.9316	-19.9316	-19.9316	-19.9316	-12.9578	-11.136	-19.9316	-19.9316	-19.9316	-19.9316	-19.9316	-19.9316	-19.9316	-19.9316	-19.9316
	Sample_137	55	-19.9316	-19.9316	-19.9316	-11.266	-19.9316	-19.9316	-19.9316	-19.9316	-19.9316	-19.9316	-19.9316	-19.9316	-19.9316	-19.9316	-19.9316	-19.9316	-19.9316	-19.9316	-19.9316	-19.9316	-19.9316	-19.9316	-19.9316	-19.9316	-9.86162	-19.9316	-19.9316	-19.9316	-19.9316	-19.9316	-19.9316	-19.9316	-19.9316	-19.9316	-19.9316	-13.6768	-10.3364	-19.9316	-19.9316	-19.9316	-15.0607	-19.9316	-19.9316	-19.9316	-19.9316	-19.9316	-19.9316
	Sample_138	56	-19.9316	-19.9316	-19.9316	-12.082	-19.9316	-19.9316	-19.9316	-13.3946	-19.9316	-19.9316	-19.9316	-19.9316	-19.9316	-16.2897	-19.9316	-19.9316	-19.9316	-19.9316	-19.9316	-19.9316	-19.9316	-19.9316	-19.9316	-9.40924	-15.3487	-19.9316	-19.9316	-19.9316	-19.9316	-19.9316	-19.9316	-19.9316	-19.9316	-19.9316	-19.9316	-12.9394	-12.2333	-19.9316	-19.9316	-19.9316	-13.8045	-19.9316	-19.9316	-19.9316	-19.9316	-19.9316	-19.9316
	Sample_139	56	-19.9316	-19.9316	-19.9316	-11.5965	-19.9316	-19.9316	-19.9316	-19.9316	-19.9316	-19.9316	-19.9316	-19.9316	-19.9316	-19.9316	-19.9316	-19.9316	-19.9316	-19.9316	-19.9316	-19.9316	-19.9316	-19.9316	-19.9316	-19.9316	-11.546	-19.9316	-19.9316	-19.9316	-19.9316	-19.9316	-19.9316	-19.9316	-19.9316	-19.9316	-19.9316	-14.3773	-8.91575	-19.9316	-19.9316	-19.9316	-14.0615	-19.9316	-19.9316	-19.9316	-19.9316	-19.9316	-19.9316
	Sample_140	57	-19.9316	-19.9316	-19.9316	-19.9316	-19.9316	-19.9316	-19.9316	-12.0007	-19.9316	-19.9316	-19.9316	-19.9316	-19.9316	-19.9316	-19.9316	-19.9316	-19.9316	-19.9316	-19.9316	-19.9316	-19.9316	-19.9316	-19.9316	-19.9316	-19.9316	-19.9316	-19.9316	-15.6318	-19.9316	-19.9316	-19.9316	-19.9316	-19.9316	-19.9316	-19.9316	-19.9316	-6.35376	-19.9316	-11.1492	-19.9316	-19.9316	-19.9316	-19.9316	-19.9316	-19.9316	-19.9316	-19.9316
	Sample_141	57	-19.9316	-19.9316	-19.9316	-10.1449	-15.6262	-19.9316	-19.9316	-13.1034	-19.9316	-19.9316	-19.9316	-19.9316	-19.9316	-15.6262	-19.9316	-19.9316	-8.61839	-12.4451	-19.9316	-19.9316	-19.9316	-19.9316	-19.9316	-14.3488	-19.9316	-19.9316	-19.9316	-19.9316	-19.9316	-19.9316	-19.9316	-19.9316	-19.9316	-19.9316	-19.9316	-19.9316	-19.9316	-9.27395	-19.9316	-19.9316	-19.9316	-19.9316	-19.9316	-19.9316	-19.9316	-19.9316	-19.9316
	Sample_142	59	-19.9316	-19.9316	-19.9316	-9.80601	-19.9316	-19.9316	-19.9316	-12.8519	-19.9316	-19.9316	-11.6485	-19.9316	-19.9316	-19.9316	-19.9316	-19.9316	-19.9316	-11.8572	-19.9316	-19.9316	-19.9316	-12.1013	-19.9316	-13.2634	-7.65285	-19.9316	-19.9316	-19.9316	-19.9316	-19.9316	-19.9316	-19.9316	-19.9316	-19.9316	-19.9316	-19.9316	-2.44539	-9.27673	-19.9316	-19.9316	-16.7002	-19.9316	-19.9316	-14.2493	-19.9316	-19.9316	-15.7791
	Sample_143	60	-19.9316	-19.9316	-19.9316	-11.1828	-19.9316	-19.9316	-19.9316	-19.9316	-19.9316	-19.9316	-19.9316	-19.9316	-19.9316	-19.9316	-19.9316	-19.9316	-19.9316	-19.9316	-19.9316	-19.9316	-19.9316	-11.9688	-19.9316	-19.9316	-19.9316	-19.9316	-19.9316	-19.9316	-19.9316	-19.9316	-19.9316	-19.9316	-19.9316	-19.9316	-19.9316	-13.828	-9.06696	-13.828	-19.9316	-19.9316	-11.905	-19.9316	-19.9316	-19.9316	-19.9316	-19.9316	-19.9316
	Sample_145	65	-19.9316	-19.9316	-19.9316	-9.33409	-19.9316	-19.9316	-19.9316	-11.7287	-19.9316	-19.9316	-19.9316	-19.9316	-19.9316	-16.0888	-19.9316	-19.9316	-19.9316	-19.9316	-19.9316	-19.9316	-12.5991	-19.9316	-19.9316	-7.80467	-16.0888	-19.9316	-19.9316	-19.9316	-14.1662	-19.9316	-19.9316	-19.9316	-19.9316	-19.9316	-19.9316	-13.3703	-11.9394	-19.9316	-19.9316	-19.9316	-16.0888	-19.9316	-19.9316	-19.9316	-19.9316	-19.9316	-19.9316
	Sample_147	66	-19.9316	-19.9316	-19.9316	-12.4467	-16.5565	-19.9316	-19.9316	-14.6648	-19.9316	-19.9316	-19.9316	-19.9316	-19.9316	-19.9316	-19.9316	-19.9316	-19.9316	-12.8844	-10.592	-15.0674	-19.9316	-19.9316	-12.2363	-16.5565	-19.9316	-19.9316	-19.9316	-19.9316	-16.5565	-19.9316	-19.9316	-19.9316	-19.9316	-19.9316	-19.9316	-19.9316	-8.7596	-19.9316	-19.9316	-19.9316	-19.9316	-19.9316	-19.9316	-19.9316	-19.9316	-19.9316	-19.9316
	Sample_148	74	-19.9316	-19.9316	-19.9316	-9.6033	-19.9316	-19.9316	-19.9316	-19.9316	-19.9316	-19.9316	-19.9316	-19.9316	-19.9316	-15.4906	-19.9316	-19.9316	-19.9316	-19.9316	-19.9316	-19.9316	-19.9316	-11.9092	-19.9316	-19.9316	-11.4671	-19.9316	-19.9316	-19.9316	-19.9316	-19.9316	-19.9316	-19.9316	-19.9316	-19.9316	-19.9316	-19.9316	-9.058	-19.9316	-19.9316	-19.9316	-19.9316	-19.9316	-12.0929	-19.9316	-19.9316	-19.9316	-13.7315
	Sample_149	78	-19.9316	-19.9316	-19.9316	-12.0634	-19.9316	-19.9316	-19.9316	-19.9316	-19.9316	-19.9316	-19.9316	-19.9316	-19.9316	-19.9316	-19.9316	-19.9316	-19.9316	-19.9316	-13.2256	-19.9316	-13.6361	-19.9316	-19.9316	-19.9316	-19.9316	-19.9316	-19.9316	-19.9316	-19.9316	-19.9316	-19.9316	-19.9316	-19.9316	-19.9316	-19.9316	-14.6178	-19.9316	-19.9316	-19.9316	-19.9316	-19.9316	-19.9316	-19.9316	-19.9316	-19.9316	-19.9316	-19.9316
	Sample_150	70	-19.9316	-19.9316	-19.9316	-19.9316	-19.9316	-19.9316	-19.9316	-9.56295	-19.9316	-19.9316	-19.9316	-19.9316	-19.9316	-14.6251	-19.9316	-19.9316	-19.9316	-19.9316	-19.9316	-19.9316	-19.9316	-19.9316	-19.9316	-19.9316	-19.9316	-19.9316	-19.9316	-19.9316	-19.9316	-19.9316	-19.9316	-19.9316	-19.9316	-19.9316	-19.9316	-19.9316	-19.9316	-19.9316	-19.9316	-19.9316	-19.9316	-19.9316	-19.9316	-19.9316	-19.9316	-19.9316	-19.9316
Independent validation set	Sample_16	29	-19.9316	-19.9316	-19.9316	-19.9316	-13.6334	-19.9316	-19.9316	-11.5101	-19.9316	-19.9316	-19.9316	-19.9316	-19.9316	-19.9316	-19.9316	-19.9316	-19.9316	-19.9316	-19.9316	-19.9316	-19.9316	-19.9316	-11.7987	-8.72525	-19.9316	-19.9316	-19.9316	-19.9316	-19.9316	-19.9316	-19.9316	-19.9316	-19.9316	-19.9316	-19.9316	-19.9316	-19.9316	-19.9316	-19.9316	-19.9316	-19.9316	-19.9316	-19.9316	-19.9316	-19.9316	-19.9316	-19.9316
	Sample_17	31	-19.9316	-19.9316	-19.9316	-19.9316	-19.9316	-19.9316	-19.9316	-11.8969	-19.9316	-19.9316	-19.9316	-19.9316	-19.9316	-19.9316	-19.9316	-19.9316	-19.9316	-19.9316	-19.9316	-19.9316	-12.0034	-19.9316	-19.9316	-9.53876	-19.9316	-19.9316	-19.9316	-19.9316	-19.9316	-19.9316	-19.9316	-19.9316	-19.9316	-19.9316	-19.9316	-19.9316	-11.8969	-19.9316	-19.9316	-19.9316	-19.9316	-19.9316	-19.9316	-19.9316	-19.9316	-19.9316	-19.9316
	Sample_30	49	-19.9316	-19.9316	-19.9316	-10.6419	-19.9316	-19.9316	-19.9316	-19.9316	-19.9316	-19.9316	-19.9316	-19.9316	-19.9316	-19.9316	-19.9316	-19.9316	-19.9316	-19.9316	-19.9316	-19.9316	-19.9316	-19.9316	-19.9316	-12.9061	-19.9316	-19.9316	-19.9316	-19.9316	-19.9316	-19.9316	-19.9316	-19.9316	-19.9316	-19.9316	-19.9316	-19.9316	-9.8861	-19.9316	-19.9316	-19.9316	-19.9316	-19.9316	-19.9316	-19.9316	-19.9316	-19.9316	-19.9316
	Sample_48	65	-19.9316	-19.9316	-19.9316	-11.6667	-19.9316	-19.9316	-19.9316	-19.9316	-19.9316	-19.9316	-19.9316	-19.9316	-19.9316	-19.9316	-19.9316	-19.9316	-19.9316	-19.9316	-19.9316	-19.9316	-19.9316	-19.9316	-19.9316	-19.9316	-19.9316	-19.9316	-19.9316	-19.9316	-19.9316	-19.9316	-19.9316	-19.9316	-19.9316	-19.9316	-19.9316	-19.9316	-11.1826	-19.9316	-19.9316	-19.9316	-19.9316	-19.9316	-19.9316	-19.9316	-19.9316	-19.9316	-19.9316
	Sample_70	39	-19.9316	-19.9316	-19.9316	-11.1793	-19.9316	-19.9316	-19.9316	-19.9316	-13.591	-19.9316	-19.9316	-19.9316	-19.9316	-19.9316	-19.9316	-19.9316	-19.9316	-10.5194	-19.9316	-19.9316	-19.9316	-19.9316	-19.9316	-19.9316	-19.9316	-19.9316	-19.9316	-19.9316	-19.9316	-19.9316	-19.9316	-19.9316	-19.9316	-19.9316	-19.9316	-19.9316	-11.2132	-19.9316	-19.9316	-19.9316	-19.9316	-19.9316	-19.9316	-19.9316	-19.9316	-19.9316	-19.9316
	Sample_83	48	-19.9316	-19.9316	-19.9316	-10.1077	-19.9316	-19.9316	-19.9316	-19.9316	-19.9316	-19.9316	-19.9316	-19.9316	-19.9316	-19.9316	-19.9316	-19.9316	-19.9316	-19.9316	-19.9316	-19.9316	-19.9316	-19.9316	-19.9316	-19.9316	-19.9316	-19.9316	-19.9316	-19.9316	-12.4233	-19.9316	-19.9316	-19.9316	-19.9316	-19.9316	-19.9316	-19.9316	-6.80353	-19.9316	-19.9316	-19.9316	-19.9316	-19.9316	-19.9316	-19.9316	-19.9316	-19.9316	-19.9316
	Sample_94	58	-19.9316	-19.9316	-19.9316	-19.9316	-19.9316	-19.9316	-19.9316	-19.9316	-19.9316	-19.9316	-19.9316	-19.9316	-15.8104	-19.9316	-19.9316	-19.9316	-19.9316	-19.9316	-19.9316	-19.9316	-19.9316	-19.9316	-19.9316	-19.9316	-19.9316	-19.9316	-19.9316	-19.9316	-19.9316	-19.9316	-19.9316	-19.9316	-19.9316	-19.9316	-19.9316	-19.9316	-10.2501	-19.9316	-19.9316	-19.9316	-19.9316	-19.9316	-19.9316	-19.9316	-19.9316	-19.9316	-15.8104
	Sample_108	25	-19.9316	-19.9316	-19.9316	-19.9316	-13.514	-19.9316	-19.9316	-12.0104	-19.9316	-19.9316	-19.9316	-19.9316	-19.9316	-19.9316	-15.2798	-19.9316	-19.9316	-19.9316	-19.9316	-19.9316	-12.8681	-19.9316	-11.9403	-9.27135	-19.9316	-19.9316	-19.9316	-19.9316	-19.9316	-19.9316	-19.9316	-19.9316	-19.9316	-19.9316	-19.9316	-19.9316	-19.9316	-19.9316	-19.9316	-19.9316	-19.9316	-19.9316	-19.9316	-19.9316	-19.9316	-19.9316	-19.9316
	Sample_111	28	-19.9316	-19.9316	-19.9316	-19.9316	-19.9316	-19.9316	-19.9316	-9.84843	-19.9316	-19.9316	-19.9316	-19.9316	-19.9316	-19.9316	-19.9316	-19.9316	-19.9316	-19.9316	-19.9316	-19.9316	-13.1584	-19.9316	-19.9316	-5.73282	-19.9316	-19.9316	-19.9316	-19.9316	-19.9316	-19.9316	-19.9316	-19.9316	-19.9316	-19.9316	-19.9316	-19.9316	-6.67369	-19.9316	-19.9316	-19.9316	-19.9316	-19.9316	-19.9316	-19.9316	-19.9316	-19.9316	-19.9316
	Sample_114	34	-19.9316	-19.9316	-19.9316	-11.1864	-19.9316	-19.9316	-19.9316	-19.9316	-19.9316	-19.9316	-19.9316	-19.9316	-19.9316	-19.9316	-19.9316	-19.9316	-19.9316	-19.9316	-19.9316	-19.9316	-13.701	-19.9316	-19.9316	-19.9316	-19.9316	-19.9316	-11.8848	-19.9316	-19.9316	-19.9316	-19.9316	-19.9316	-19.9316	-19.9316	-19.9316	-19.9316	-12.7925	-19.9316	-19.9316	-19.9316	-19.9316	-19.9316	-19.9316	-19.9316	-19.9316	-19.9316	-19.9316
	Sample_126	46	-19.9316	-19.9316	-19.9316	-11.0554	-19.9316	-19.9316	-19.9316	-15.2121	-19.9316	-19.9316	-12.1738	-19.9316	-19.9316	-19.9316	-19.9316	-19.9316	-19.9316	-19.9316	-19.9316	-19.9316	-9.13782	-19.9316	-19.9316	-13.0854	-19.9316	-19.9316	-19.9316	-19.9316	-13.2538	-19.9316	-19.9316	-19.9316	-19.9316	-19.9316	-19.9316	-19.9316	-7.47325	-19.9316	-19.9316	-19.9316	-19.9316	-19.9316	-19.9316	-19.9316	-19.9316	-19.9316	-19.9316
	Sample_132	50	-19.9316	-19.9316	-19.9316	-9.95966	-19.9316	-19.9316	-19.9316	-19.9316	-19.9316	-19.9316	-19.9316	-19.9316	-19.9316	-19.9316	-19.9316	-19.9316	-10.8235	-19.9316	-19.9316	-19.9316	-19.9316	-12.8157	-19.9316	-19.9316	-19.9316	-19.9316	-19.9316	-19.9316	-19.9316	-19.9316	-10.1084	-19.9316	-19.9316	-19.9316	-19.9316	-19.9316	-6.68063	-19.9316	-19.9316	-19.9316	-19.9316	-19.9316	-19.9316	-19.9316	-19.9316	-19.9316	-19.9316
	Sample_134	52	-19.9316	-19.9316	-19.9316	-10.8041	-19.9316	-19.9316	-19.9316	-19.9316	-19.9316	-19.9316	-19.9316	-19.9316	-19.9316	-19.9316	-19.9316	-19.9316	-19.9316	-19.9316	-19.9316	-19.9316	-19.9316	-19.9316	-19.9316	-19.9316	-19.9316	-19.9316	-19.9316	-19.9316	-19.9316	-19.9316	-19.9316	-19.9316	-19.9316	-19.9316	-19.9316	-19.9316	-10.0597	-19.9316	-19.9316	-19.9316	-19.9316	-19.9316	-19.9316	-19.9316	-19.9316	-19.9316	-19.9316
	Sample_144	60	-19.9316	-19.9316	-19.9316	-19.9316	-19.9316	-19.9316	-19.9316	-19.9316	-19.9316	-19.9316	-19.9316	-19.9316	-19.9316	-19.9316	-19.9316	-19.9316	-19.9316	-19.9316	-19.9316	-19.9316	-19.9316	-19.9316	-19.9316	-19.9316	-19.9316	-19.9316	-19.9316	-19.9316	-19.9316	-19.9316	-19.9316	-19.9316	-19.9316	-19.9316	-19.9316	-19.9316	-19.9316	-19.9316	-19.9316	-19.9316	-19.9316	-19.9316	-19.9316	-19.9316	-19.9316	-19.9316	-19.9316
	Sample_146	66	-19.9316	-19.9316	-19.9316	-12.2558	-19.9316	-19.9316	-19.9316	-19.9316	-19.9316	-19.9316	-13.0579	-19.9316	-19.9316	-16.5135	-19.9316	-19.9316	-19.9316	-19.9316	-19.9316	-19.9316	-13.3185	-19.9316	-19.9316	-19.9316	-19.9316	-19.9316	-19.9316	-19.9316	-19.9316	-19.9316	-19.9316	-19.9316	-19.9316	-19.9316	-19.9316	-19.9316	-10.4054	-19.9316	-19.9316	-19.9316	-19.9316	-19.9316	-19.9316	-19.9316	-19.9316	-19.9316	-19.9316
Table S4-4 The 26 ASVs selected from the training set (n = 135) for constructing the ensemble model using relative abundance data.
	Sample	Age	ASV_476	ASV_1627	ASV_5580	ASV_6850	ASV_9196	ASV_13366	ASV_13479	ASV_16575	ASV_18111	ASV_18786	ASV_25284	ASV_25634	ASV_26152	ASV_26228	ASV_27303	ASV_29598	ASV_33295	ASV_36187	ASV_41733	ASV_42122	ASV_44514	ASV_44958	ASV_46048	ASV_46137	ASV_48762	ASV_51509
	taxonomy		d__Bacteria; p__Firmicutes; c__Bacilli; o__Lactobacillales; f__Streptococcaceae; g__Streptococcus; s__unclassified_Streptococcus	d__Bacteria; p__Bacteroidota; c__Bacteroidia; o__Bacteroidales; f__Tannerellaceae; g__Tannerella; s__Tannerella_sp.	d__Bacteria; p__Firmicutes; c__Bacilli; o__Lactobacillales; f__Streptococcaceae; g__Streptococcus; s__Streptococcus_sanguinis	d__Bacteria; p__Proteobacteria; c__Gammaproteobacteria; o__Enterobacterales; f__Pasteurellaceae; g__Haemophilus; s__unclassified_Haemophilus	d__Bacteria; p__Firmicutes; c__Clostridia; o__Lachnospirales; f__Lachnospiraceae; g__Catonella; s__uncultured_bacterium	d__Bacteria; p__Firmicutes; c__Bacilli; o__Lactobacillales; f__Streptococcaceae; g__Streptococcus; s__unclassified_Streptococcus	d__Bacteria; p__Patescibacteria; c__Saccharimonadia; o__Saccharimonadales; f__Saccharimonadales; g__Saccharimonadales; s__TM7_phylum	d__Bacteria; p__Actinobacteriota; c__Actinobacteria; o__Corynebacteriales; f__Corynebacteriaceae; g__Corynebacterium; s__Corynebacterium_matruchotii	d__Bacteria; p__Proteobacteria; c__Gammaproteobacteria; o__Burkholderiales; f__Neisseriaceae; g__Neisseria; s__unclassified_Neisseria	d__Bacteria; p__Fusobacteriota; c__Fusobacteriia; o__Fusobacteriales; f__Leptotrichiaceae; g__Leptotrichia; s__uncultured_bacterium	d__Bacteria; p__Firmicutes; c__Clostridia; o__Lachnospirales; f__Lachnospiraceae; g__Lachnoanaerobaculum; s__Lachnoanaerobaculum_umeaense	d__Bacteria; p__Firmicutes; c__Bacilli; o__Lactobacillales; f__P5D1-392; g__P5D1-392; s__uncultured_bacterium	d__Bacteria; p__Firmicutes; c__Bacilli; o__Lactobacillales; f__Streptococcaceae; g__Streptococcus; s__unclassified_Streptococcus	d__Bacteria; p__Fusobacteriota; c__Fusobacteriia; o__Fusobacteriales; f__Leptotrichiaceae; g__Leptotrichia; s__unclassified_Leptotrichia	d__Bacteria; p__Bacteroidota; c__Bacteroidia; o__Flavobacteriales; f__Flavobacteriaceae; g__Capnocytophaga; s__Capnocytophaga_leadbetteri	d__Bacteria; p__Proteobacteria; c__Gammaproteobacteria; o__Burkholderiales; f__Neisseriaceae; g__Neisseria; s__unclassified_Neisseria	d__Bacteria; p__Firmicutes; c__Clostridia; o__Clostridia_UCG-014; f__Clostridia_UCG-014; g__Clostridia_UCG-014; s__unclassified_Clostridia_UCG-014	d__Bacteria; p__Patescibacteria; c__Saccharimonadia; o__Saccharimonadales; f__Saccharimonadaceae; g__Saccharimonadaceae; s__unclassified_Saccharimonadaceae	d__Bacteria; p__Bacteroidota; c__Bacteroidia; o__Bacteroidales; f__Porphyromonadaceae; g__Porphyromonas; s__Porphyromonas_catoniae	d__Bacteria; p__Proteobacteria; c__Gammaproteobacteria; o__Enterobacterales; f__Pasteurellaceae; g__Haemophilus; s__unclassified_Haemophilus	d__Bacteria; p__Patescibacteria; c__Gracilibacteria; o__Absconditabacteriales_(SR1); f__Absconditabacteriales_(SR1); g__Absconditabacteriales_(SR1); s__SR1_bacterium	d__Bacteria; p__Bacteroidota; c__Bacteroidia; o__Bacteroidales; f__Porphyromonadaceae; g__Porphyromonas; s__uncultured_bacterium	d__Bacteria; p__Fusobacteriota; c__Fusobacteriia; o__Fusobacteriales; f__Leptotrichiaceae; g__Leptotrichia; s__Leptotrichia_hofstadii	d__Bacteria; p__Proteobacteria; c__Gammaproteobacteria; o__Burkholderiales; f__Neisseriaceae; g__Neisseria; s__unclassified_Neisseria	d__Bacteria; p__Proteobacteria; c__Gammaproteobacteria; o__Burkholderiales; f__Neisseriaceae; g__Neisseria; s__Neisseria_elongata	d__Bacteria; p__Firmicutes; c__Bacilli; o__Lactobacillales; f__Carnobacteriaceae; g__Granulicatella; s__uncultured_organism
Training set	Sample_1	6	0.000100161	0	0	0.000160258	0.000410661	0.00238384	0.00044071	0	0	0	0	0	1e-05	0	0	0	0	0	0	0	0	0	0	0	0	0.00175282
	Sample_2	11	0.000362725	0	0	0.00235771	0.000181363	0.00154158	0	0	0.00146224	0	0	0	0.000260709	0	0	0	0	0	0	0.000136022	0	0	0	0.00835402	0	0.00556557
	Sample_3	13	0	0	0	0	0	0.00321826	0	0	0.00290479	0	0	0	0.000303018	0	0	0	0	0	0	5.22e-05	0	0	0	0.000365711	0	0.000459751
	Sample_4	19	0.000535495	0.000188147	0	0	0.000347348	0.00115783	0	0	0.000477603	0	0	0	0.000752587	0	0	0	0	0	0.000188147	0	0	0	0	0	0	0.00804689
	Sample_5	20	0.000150305	0.000104057	0	0	0	0.000462476	0	8.09e-05	0	0	0	0	0.00091339	0	0	0	0	0	0.000219676	9.25e-05	0	0	0	0.000693714	0	0.00439352
	Sample_6	20	0.000359358	0	0	0	9.32e-05	0	0	0	0.00401948	0	0	0	0.000146405	0	0	0	0	0	6.65e-05	6.65e-05	0	0	0	0.000998217	0	0
	Sample_7	20	0.000307049	0	0	0.000354287	0	0.000732194	0.000436955	0	0	0	0	0	0.000248001	0	0	0	0	0	0	0	0	0	0	0	0	0.00797147
	Sample_8	21	0.00110679	0	0	8.8e-05	0.000968444	0.00134576	0	0	0.00164761	0	0	0	0.00062886	0	0	0	0	0	0	0	0	0	0	0.0139481	0	0.000918135
	Sample_9	22	0.000123114	0	0	0.000410378	0	0.000923352	0	0	0.00252383	0	0	0	0.000133373	0	0	0	0	0	0.000174411	0	0	0	0	0.00810498	0	0
	Sample_10	23	0.000210513	0	0	0	0	0	0	0	0	0	0	0	0.000111448	0	0	0	0	0	0.000470559	7.43e-05	0	0	0	0	0	0.00331868
	Sample_11	25	0.000320989	0	0	5.94e-05	0	0.000404209	0	0	0.0196992	0	0	0	8.32e-05	0	0	0	0	0	8.32e-05	4.76e-05	0	0	0	0.0181062	0	0
	Sample_12	25	0	0	0	0.00065236	0	0.000282365	0	0	0.00131446	0	0	0	0.000311575	0	0	0	0	0	0	2.92e-05	0	0	0	0.00287233	0	0
	Sample_13	26	0	0	0	0.000132912	0	0	0.000620256	0	0.0003692	0	0	0	0.000472576	0	0	0	0	0	0.000354432	0	0	0	0	0	0	0.00171309
	Sample_14	27	0	0	0	0.00165904	0.000381388	0	0	0	0	0	0	0	0.000190694	0	0	0	0	0	0	0	0	0	0	0.000819985	0	0
	Sample_15	28	0	0	0	0	0	0	0	0	0	0	0	0	0.00015365	0.000680451	0	0	0	0	0	0	0	0	0	0	0	0.00155845
	Sample_18	32	0	0	0	0.000450248	0.000407367	0	0.000214404	0	0.00102914	0	0	0	0.000192963	0	0	0	0	0	0	0	0	0	0	0	0	0.00313029
	Sample_19	37	0	0.000267289	0	0	0	0	0	0	0.000890964	0	0	0	0.000570217	0	0	0	0	0	0	0	0	0	0	0.00910565	0	0.00356385
	Sample_20	37	0	0	0	9.48e-05	0	0	0	0	0.00136501	0	0	0	0.00036021	0	0	0	0	0	0	0	0	0	0	0.0493109	0	0.00379168
	Sample_21	38	0	0.000101945	0	0	0.000424773	0	0	0	0.00383995	0	0	0	0.000271855	0	0	0	0	0	0	0	0	0	0	0	0	0.000475745
	Sample_22	39	0	0.000522899	0	0	0	0	0	0	0	0	0	0	0	0	0	0	0	0	0	0	0	0	0	0	0	0.000893285
	Sample_23	39	0	0	0	0	0.000639888	0	0	0	0.00577963	0	0	0	0	0	0	0	0	0	0	0	0	0	0	0.0399001	0	0.00518103
	Sample_24	41	0	0	0	0	0	0	0	0	0	0	0	0	0	0	0	0	0	0	0	0	0	0	0	0	0	0
	Sample_25	42	0	0.000220119	0	0.000269034	0	0	0	0	0.00105168	0	0	0	0	0	0	0	0	0	0	0	0	0	0	0.0632964	0	0.000440238
	Sample_26	42	0	0	0	0	0.00058067	0	0	0	0.00195707	0	0	0	0	0	0	0	0	0	0	0	0	0	0	0.0743043	0	0.00335498
	Sample_27	43	0	0	0	0.000113473	0	0	0.000321507	0	0.00557909	0	0	0	0	0	0	0	0.000208034	0	0	0	0	0	0	0	0	0.000945609
	Sample_28	48	0	0	0	0	0.001084	0	0	0	0.0140228	0	0	0	0	0	0	0	0	0	0	0	0	0	0	0	0	0.0018451
	Sample_29	48	0	0.000290704	0	0.000111809	0	0	0	0	0.0212214	0	0	0	0	0	0	0	0	0	0.00035779	0	0	0	0	0.00353317	0	0.00286232
	Sample_31	47	0	0	0	0	0	0	0	0	0	0	0	0	0	0	0	0	0	0	0	0	0	0	0	0.0392233	0	0.0121468
	Sample_32	49	0	0.000136503	0	0	0	0	0	0.000682516	0	0	0	0.000887271	0	0	0	0	0	0	0	0	0	0	0	0.00122853	0	0
	Sample_33	55	0	0	0	0	0	0	0	0	0.000499251	0	0	0.000902492	0	0	0	0	0	0	0	0	0	0	0	0.0240601	0	0.00524214
	Sample_34	51	0	0.000190313	0	0	0	0	0	0	0.000570939	0	0	0.000451994	0	0	0	0	0	0	0	0	0	0	0	0.0238843	0	0.00763631
	Sample_35	52	0	0	0	0	0	0	0	0	0.00200661	0	0	0.000832008	0	0	0	0	0	0	0	0	0	0	0	0.0135568	0	0.00650924
	Sample_36	52	0	0	0	0	0	0	0	0	0	0	0	0.000370801	0	0	0	0	0	0	0	0	0	0	0	0	0	0.0013596
	Sample_37	53	0	0	0	0	0	0	0	0	0	0	0.000377572	0.000997869	0	0	0	0	0	0	0	0	0	0	0	0.0646727	0	0.00188786
	Sample_38	54	0	0.00111746	0	0	0.00111746	0	0	0	0.0023365	0	0	0.00223491	0	0	0	0	0	0	0.000487617	0	0	0	0	0.0227961	0	0.00609521
	Sample_39	55	0	0	0	0	0	0	0	0.00207191	0	0	0	0	0	0	0	0	0	0	0	0	0	0	0	0.000292505	0	0
	Sample_40	56	0	0.000175919	0	0	0.000125657	0	0	0	0.000854465	0	0	0	0	0	0	0	0	0	0	0	0	0	0.000779071	0.00419693	0	0.00442311
	Sample_41	56	0	8.2e-05	0	0	0	0	0	0	0	0	0	0.000245934	0	0	0	0	0	0	0	0	0	0	0	0.00252492	0	0
	Sample_42	57	0	0	0	0	0.000102192	0	0	0	0.00288692	0	0	0.00224822	0	0	0	0	0	0	0	0	0	0	0	0	0	0.00130295
	Sample_43	34	0	0	0	0.000366057	0	0	0	0	0.00214211	4.07e-05	0	0	0	0	0	0	0	0	0.000610095	0	0	0	0	0.0776719	0	0.00959883
	Sample_44	70	0	0.000234247	0	0	0.00055048	0	0	0.000609042	0.000210822	0	0	0	0	0	0.000175685	0	0	0	0	0	0	0	0.000702741	0.00224877	1.17e-05	0
	Sample_45	36	0	0.000200882	0	0	0.000703086	0	0	0.000223202	0.0111824	5.58e-05	0	0	0	0	0	1.12e-05	0	0	0	0	0	0	0	0.000859327	0	0.00363819
	Sample_46	68	0	0.000558792	0	0	0	0	0	0	0.028075	0.000406394	0	0	8.47e-05	0	0.00022013	0.000135465	0.000152398	0	0	0	0	0	0	0.0570814	0	0.000846654
	Sample_47	61	0	0	0	0	0.000397282	0	0	0	0	0	0	0	0	0	0	0	0	0	0.000287687	0	0	0	0	0.211984	0	0.0021645
	Sample_49	45	0	0	0	0	0	0	0	0	0	0	0	0	0	0	0	0	0	0	0	0	0	7.69e-05	0	0	0	0.00789082
	Sample_50	35	0	0.000359544	0	0	0	0	0	0	0.000947888	0	0	0	0	0	0	0	0	0	0.000555658	0	0	0	0	0.0234466	0	0.00131833
	Sample_51	20	0	0.000316072	0	0.000341357	0.0002655	0	0.000543643	0	0.00687772	0	0	0	0	0	0	0	0	2.53e-05	0.000227572	0	0	0	0	0.0022125	0	0.001416
	Sample_52	21	0	8.05e-05	0.000724848	8.05e-05	0.00085371	0	0	0	0	0	0	0	0	0.000161077	0	0	0	0	0.000257724	0	0	0	0	0	0	0
	Sample_53	22	0	0	0	0	0.00356972	0	0.000176925	0	0.00114481	0	0	0	0	0	0	0	0	0	0.000416294	0	0	0	0	0.00135296	0	0.00188373
	Sample_54	21	0	0	0.000261972	0	0.00233155	0	0	0	0	0	0	0	0	0	0	0	0	0	0	0	0	0	0	0.00475479	0	0.00047155
	Sample_55	22	0	0.000280211	0	0	0	0	0	0	0.00312383	0.000217942	0	0	0	0	0	0	0	5.19e-05	0.000134916	0	0	0	0	0	0	0.00671468
	Sample_56	23	0	0.000239956	0	4.5e-05	0.000689872	0	0	0	0.00299944	0	0	0	0	0.000584892	0	0	0	0	0.000329939	0	0	0	0	0.0064638	0	0.00173968
	Sample_57	22	0	0	0	0.000279945	0	0	0	0	0.000827663	0	0	0	0	0.000292117	0	0	0	0	0	0	0	0	0	0	0	0.00295768
	Sample_58	24	0	0	0	0	0.001418	0	0	0	0	0	0	0	0	0	0	0	0	0	0	0	0	0	0	0	0	0
	Sample_59	27	0	0	0	0	0.000604489	0	0	0	0.00497241	0	0	0	0	0.00054599	0	0	0	0	0.00054599	0	0	0	0	0.00610339	0	0.00212546
	Sample_60	28	0	0	0	0.000151651	0.00186117	0	0	0	0.00128214	0	0	0	0	0	0	0	0	0	0	0	0	0	0	0	0	0
	Sample_61	29	0	0.000454905	0	0	0	0	0	0	0.00549135	2.17e-05	0	0	0	0	0	0	0	2.17e-05	0	0	0	0	0	0.00370422	0	0.00233951
	Sample_62	30	0	0.000348011	0.00063802	0	0.00117937	0	0	0.000792692	0	0	0	0	0	0	0	0	0	0	0.000232007	0	0	0	0	0	0	0
	Sample_63	31	0	0	0	0	0.000757931	0	0	0	0.00183281	0	0	0	0	0	0	0	0	0	0	0	0	0	0	0	0	0
	Sample_64	32	0	0	0	0	0.000931234	0	0	0	0.000653073	0	0	0	0	0.000387006	0	0	0	0	0.0010038	0	0	0	0	0	0	0.00291464
	Sample_65	35	0	0	0	0	0	0	0	0	0.000247109	0	0	0	0	0	0	1.7e-05	0	0	0	0	0	0	0.00050274	0.0358564	0	0.00899819
	Sample_66	35	0	0	0	0	0.00141745	0	0	0	0	0	0	0	0	0	0	0	0	0	0.000109034	0	0	0	0	0	0	0.00393302
	Sample_67	36	0	0	0	0	0.000848386	0	0	0	0.00263107	0	0	0	0	0.00046178	0	0	0	0	4.3e-05	0	0	0	0	0	0	0.00155716
	Sample_68	35	0	0.000179769	0	0	0.000251676	0	0	0	0.000530318	0	0	0	0	0	0	0	0	0	0.000386503	0	0	0	0	0.00610315	0	0.00112356
	Sample_69	37	0	0.000122346	0	0	0.00239448	0	0	0	0.000856419	0	0	0	0	0	0	0	0	0	8.74e-05	0	0	0	0	0.0122083	0	0.00351307
	Sample_71	38	0	0.000178531	0	0	0.00128939	0	0	0	0.000287633	0	0	0	0	0	0	0	0	0	0	0	0	0	0	0	0	0.000614939
	Sample_72	41	0	0	0	0	0.000228008	0	0	0	0.00167896	0	0	0	0	0	0	0	0	0	0	0	1.04e-05	0	0	0.00779371	0	0.00570019
	Sample_73	42	0	0.00039363	0	3.19e-05	0	0	0	0	0	0	0	0	0	0	0	0	0	0	0	0	0	0	0	0	2.13e-05	0.00104259
	Sample_74	42	0	0.000980621	0	0	0.00286419	0	0	0	0.000737893	0	0	0	0	0	9.71e-06	0	0	0	0.000184473	0	0	0	0	0.00778671	0	0.0112237
	Sample_75	42	0	0	0	0	0.00127907	0	0	0	0.000468993	0	0.000149225	0	0	0.00020252	0	0	0	0	0	0	0	0	0	0.0172035	0	0.00146027
	Sample_76	44	0	0.000139288	0	0	0	0	0	0	0.000835729	0	0	0	0	0	0	0	0	0	0.00023878	0	0	0	0	0	0	0.0035021
	Sample_77	44	0	0.000148251	0	0.000138985	0.000694927	0	0.000111188	0.00019458	0.000379893	0	0.000277971	0	0	0	0	0	0	0	0	0	0	0	0	0.000824647	0	0.00760714
	Sample_78	45	0	0	0	0.000124747	0.000485127	0	0	0	0.00440773	0	0	0	0	0	0	0	0	0	0	0	0	8.32e-05	0	0.0149003	0	0.00428298
	Sample_79	45	0	0.000449399	0	0	0.00156313	0	0	0	0.00232515	0	0	0	0	0	0	0	0	0	0.000185621	0	0	0	0	0.00324349	0	0.00135797
	Sample_80	45	0	0.000361072	0	0	0.000324964	0	0	0	0.000625858	0	0	0	0	0	0	0	0	0	0.000216643	0	0	0	0	0.159979	0	0.00458561
	Sample_81	46	0	0.000788251	0	0	0.000760099	0	0	0	0.00589312	0	0	0	0	0.000375358	0	0	0	0	0	0	0	0	0	0.0650495	0	0.00470136
	Sample_82	46	0	0.00041606	0	0	0.000520075	0	0	0	0.00507362	0	0	0	0	0	0	0	0	0	0.000173358	0	0	0	0	0	0	0.00944225
	Sample_84	49	0	0.000476066	0	0	0.000269472	0	0	0	0.00228153	0	0	0	0	0	0	0	0	0	0.000583855	0	0	0	0	0.000242524	0	0.00248812
	Sample_85	49	0	0.00021075	0	0	0.000443685	0	0	0.000499146	0.000765357	0	0	0	0	0	0	0	0	0	0	0	0	0	0	0	0	0.00801961
	Sample_86	50	0	0.000651466	0	0	0	0	0	0.00111435	0	8.57e-06	0	0	0	0	0	0	0	0	0.000240014	0	0	0	0	0.000205726	0	0.00212584
	Sample_87	50	0	0.00183408	0	0	0.00196227	0	0	0	0.00236656	9.86e-06	0	0	0	0	0	0	0	0	0	0	0	0	0	0.0035597	0	0.00689261
	Sample_88	51	0	0.000602521	0	0	0	0	0	0	0.00203108	8.75e-05	0	0	0	0	0	9.72e-06	0	0	0.00100096	0	0	0	0	0.00166179	0	0.00388723
	Sample_89	51	0	0.000565731	0	0	0.000229828	0	0	0	0.00216569	0.000123754	0	0	0	0	0.000282865	0	0	0	0	0	0	0.000141433	0	0.00106075	0	0.00296125
	Sample_90	51	0	0.000469577	0	0	0.000366111	0	0	0	0.00373274	0	0	0	0	0	0	0	0	0	0.000191014	0	0	0	0	0.0982769	0	0.00964622
	Sample_91	54	0	0.000722597	0	0	0	0	0	0	0.00548432	0	0.000981991	0	0	0	0	0	0	0	0	0	0	0	0	0.0356481	0	0.00359446
	Sample_92	54	0	0	0	0	0	0	0	0	0.00805446	0	0.000555947	0	0	0	0	0	0	0	0	0	0	0	0	0	0	0.00484081
	Sample_93	57	0	0.000124434	0	0	0	0	0	0	0.00583285	0.000357748	0	0	0	0	0	1.56e-05	0	0	0	0	0	0	0	0.0167986	0	0.00759049
	Sample_95	56	0	0	0	0	0.000736691	0	0	0	0.000982255	0	0	0	0	0	0	0	0	0	0	0	0	0	0	0.00209375	0	0.00809068
	Sample_96	58	0	0.000181907	0	0.000349822	0	0	0	0	0.00306444	0	0	0	0	0	0	0	0	0	0	0	0	0	0.000615686	0.00232282	0	0.00331631
	Sample_97	60	0	0.000266155	0	0	0.000510131	0	0	0	0	0	0	0	0	0	0	0	0	0	0	0	0	0	0	0	2.22e-05	0
	Sample_98	62	0	0.000738976	0	0	0.000408091	0	0	0.00227208	0.00240443	0	0	0	0	0	0	0	0	0	0	0	0	0	0.000319855	0.065063	0	0.00354047
	Sample_99	73	0	0.000120224	0	0	0.000200374	0	0	0.000120224	0.00594443	0.000187016	0.000267165	0	0	0	0.000627839	0	0	0	0	0	0	0.000227091	0	0.197729	0	0.0111007
	Sample_100	75	0	0	0	0	0	0	0	0	0.0070678	0	0.000288482	0	0	0.000210814	0	0.000144241	0	0	9.99e-05	0	6.66e-05	9.99e-05	0	0.186381	0	0.00765586
	Sample_101	18	0	0.000108288	0	0.000171455	0.00201235	0	0.000225599	0	0	0	0	0	0	0.000297791	0	0	0	0	0	0	0	0	0	0.000442174	0	0.000622654
	Sample_102	21	0	0	0	0	0.00426806	0	0	0	0	0	0	0	0	0	0	0	0	0	9.98e-05	0	0	0	0	0	0	0
	Sample_103	22	0	0.000371372	0	0	0.00100801	0	0.0004987	0	0.00320441	0	0	0	0	0	0	0	0	0	0.000286487	0	0	0	0	0	0	0.00116717
	Sample_104	22	0	0	0.000789889	0	0.00115192	0	0	0	0.000197472	0	0	0	0	0.00202409	0	0	0	0	0.000411401	0	0	0	0	0	0	0
	Sample_105	23	0	0	0	0.000128553	0.00107517	0	0.000397345	0	0.00648607	3.51e-05	0	0	0	0	0	0	0	0	0.000116866	0	0	0.000151926	0	0	0	0.00551608
	Sample_106	23	0	0.000365492	0	0	0.000639612	0	0	0	0.00972471	0	0	0	0	0.000509079	0	0	0	0	0.000639612	0	0	0	0	0.0059523	0	0.0049472
	Sample_107	24	0	0.000447891	0	0.000153226	0	0	0.000212159	0.000577544	0	0	0	0	0	0	0	0	0	1.18e-05	0.000306452	0	0	0	0	0.00170906	0	0.000388958
	Sample_109	27	0	0	0	0	0.000390304	0	0	0	0.000308135	0	0	0	0	0	0	0	0	0	0	0	0	0	0	0.00161257	0	0.0028143
	Sample_110	27	0	0	0	0	0	0	0	0	0.00053129	0	0	0	0	0	0	1.86e-05	0	0	0.000941409	0	0	0	0	0.0201051	0	0.00121171
	Sample_112	33	0	0.000406568	0	0	0	0	0	0	0.000594214	0	0	0	0	0	0	0	0	0	0	0	0	0	0	0	0	0.000646338
	Sample_113	34	0	0	0	0	0	0	0	0	0	0	0	0	0	0	0	0	0	0	0	0	0	0	0	0.00170571	0	0.00156073
	Sample_115	35	0	0.000304319	0	0.00147548	0.000230544	0	0	0	0.00218556	0	0	0	0	0	0.000295097	0	0	0	5.53e-05	0	0	0	0	0.00025821	0	0.00308007
	Sample_116	35	0	0.000217489	0	0	0.000478476	0	0	0	0.00059447	0	0	0	0	0	0	0	0	1.45e-05	0	0	0	0	0	0.00155142	0	0
	Sample_117	36	0	0	0	0.000344662	0	0	0	0	0.00310196	0	0	0	0	0	0	0	0	0	0.00018464	0	0	0	0	0.164552	0	0.00546535
	Sample_118	37	0	0	0	0.00184685	0.000782769	0	0	0	0.00605423	0	0	0	0	0.000611539	0	0	0	0	0	0	0	0	0	0.00901408	0	0.005883
	Sample_119	37	0	0.000349683	0	8.28e-05	0.00021165	0	0.000119628	0	0.00245698	0	0	0	0	0	0	0	0	0	0.000184043	0	0	0	0	0.00307353	0	0.00448146
	Sample_120	38	0	0.000183881	0	0	0.00277136	0	0	0	0.0028633	0	0	0	0	0.000788063	0	0	0	0	0	0	0	0	0	0	0	0.00101135
	Sample_121	38	0	0.000845794	0	0	0	0	0	0	0.000116394	3.88e-05	0.000108634	0	0	0	0	0	0	0	0	0	0	0	0	0.000271585	0	0.00176918
	Sample_122	41	0	0.000869041	0	0	0.000553026	0	0	0	0.00534263	0	0	0	0	0	0	0	0.000158008	0	0.00030614	0	0	0	0	0.00372305	0	0.0041477
	Sample_123	41	0	0.000728195	0	0.000211412	0.00158559	0	0	0	0.00270137	0	0	0	0	0	0	0	0	0	0.000493294	0	0	0	0	0.00770478	0	0.003594
	Sample_124	42	0	0	0	0	0.000317318	0	0	0	0.00191485	0	0	0	0	0	0	2.19e-05	0	0	0	0	0	0	0	0.0369292	0	0.0100885
	Sample_125	43	0	0.000633266	0	0.00010856	0	0	0	0	0.00128463	0	0.000235213	0	0	0	0	0	0	0	2.71e-05	0	0	0	0	0.0155512	0	0.0023069
	Sample_127	47	0	0.000111914	0	0	0.000498525	0	0	0	0.00094618	0	0	0	0	0	0	0	0	0	0	0	0	0	0	0.00104792	0	0.000376437
	Sample_128	47	0	0	0	0	0.00203996	0	0	0	0.00709186	0	0	0	0	0	0	0	0	0	0	0	1.2e-05	0	0	0	0	0
	Sample_129	48	0	6.37e-05	0	0	0	0	0	0	0.0040875	0.000273107	0	0	0	0	0	2.73e-05	0	0	0.000100139	0	0	0	0	0.0463099	0	0.00275838
	Sample_130	49	0	0.000105124	0	3.15e-05	0.000714841	0	0	0	0.00185018	0	0	0	0	0	0	0	0	0	0	0	0	0.000231272	0	0	0	0.016599
	Sample_131	49	0	0.00105587	0	0	0.000686315	0	0	0	3.96e-05	0	0	0	0	0	0	0	0	0	0.000118785	0	0	0	0	7.92e-05	0	0
	Sample_133	51	0	0.000476199	0	8.5e-05	0	0	0	0	0.00273814	0.000127553	0	0	0	0	0	0	0	0	0.000136057	0	0	0	0	0.000221092	0	0.00198983
	Sample_135	52	0	0.000347569	0	0	0.000358781	0	0	0	0.0141382	0	0	0	0	0	0	0	0	0	0	0	0	0	0.000291509	0.00497808	0	0.00205178
	Sample_136	54	0	0.000678887	0	0	0	0	0	0.000443355	0	0.000540338	0	0	0	0	0	0	0	1.39e-05	0	0	0	0	0	0	0	0.00534796
	Sample_137	55	0	0.000405057	0	0	0.000857213	0	0	0	0	0	0	0	0	0.000178979	0.000339117	0	0	0	0	0	3.77e-05	0	0	0.00110213	0	0.00498314
	Sample_138	56	0	0.000229647	0	0	0.000275577	0	0	0	0.0103686	0	0	0	0	0	0	3.44e-05	0	0	0.000172236	0	0	0.000252612	0	0.00390401	0	0.00160753
	Sample_139	56	0	0.000321935	0	0	0.00265597	0	0	0	0.0175225	0	0	0	0	0.00029894	0	0	0	0	0	0	0	0	0	0.00144871	0	0.0084508
	Sample_140	57	0	0	0	0	0	0	0	0	0.0011871	0	0	0	0	0	0	0	0	0	0	0	0	0	0	0.000626268	0	0.000280418
	Sample_141	57	0	0.000882256	0	0	0.0001971	0	0	0.00161434	0.00597869	0	0	0	0	0	0	0	0	0	9.39e-05	0	0	0	0	0.000253414	0	0.00618518
	Sample_142	59	0	0.00111611	0	0	0.000268537	0	0	0.00161122	0.0010238	0	0.000209795	0	0	0	0	0	0	0	0	0	0	0	0	0	0	0.000906314
	Sample_143	60	0	0.00042918	0	0	0	0	0	6.78e-05	0.0015586	0	0	0	0	0	1.13e-05	0	0	0	0	0	0	0	0	0.00196519	0	0.0275014
	Sample_145	65	0	0.00154838	0	0.000160177	0.000413791	0	0	0	0.00154838	0	0	0	0	0.000226918	0.000947715	0	0	0	0	0	0	0.000226918	0	0.0133748	0	0.00359064
	Sample_147	66	0	0.000178126	0	0	0.000178126	0	0	0	0.00611254	0.000178126	0	0	0	0	0.000506253	0	0	0	0	0	0	0	0	0.0243752	3.75e-05	0.0045094
	Sample_148	74	0	0.00128464	0	0	0.0003108	0	0	0	0.00215488	0.0017094	0.00039368	0	0	0	0	0	0	0	3.11e-05	0	0	0.00013468	0	0.00598809	0	0.00292152
	Sample_149	78	0	0.000232642	0	7.75e-05	0.000607455	0	0	0	0.0105852	0	0	0	0	0	0.000348963	0	0	0	0.000129246	0	6.46e-05	0.000348963	0	0.0111539	2.58e-05	0.00608747
	Sample_150	70	0	0	0	0	0	0	0	0	0.00786878	0	0	0	0	0	0	0	0.00122467	0	0	0	0	0	0.000414654	0	0	0.00197684
Independent validation set	Sample_16	29	0	0	0	0	0	0	0	0	0.000419541	0	0	0	0.000186463	0	0	0	0	0	0	0	0	0	0	0	0	0
	Sample_17	31	0	0	0	0.000242569	0.000186592	0	0	0	0.00393708	0	0	0	0.000261228	0	0	0	0	0	0	0	0	0	0	0.00108223	0	0.00111955
	Sample_30	49	0	0.000624852	0	0	0.000107733	0	0	0	0.00381375	0	0	0	0	0	0	0	0	0	0	0	0	0	0	0.000711038	0	0.00314581
	Sample_48	65	0	0.000306589	0	0	0	0	0	0	0.0255082	0	0	0	0	0	0	0	0	0	0	0	0	0	0	0	0	0
	Sample_70	39	0	0.000430206	0	0	0.00122059	0	0	0	0.0058228	0	0	0	0	0.000450216	0	0	0	0	0.000320154	0	0	0	0	0	0	0.00367176
	Sample_83	48	0	0.000905315	0	0	0.00035081	0	0	0	0.00220671	0	0	0	0	0	0	0	0	0	0	0	0	0	0	0.00728779	0	0.00228592
	Sample_94	58	0	0	0	0	0	0	0	0	0	0	0	0	0	0	0	0	0	0	0	0	0	0	0	0	0	0.00337888
	Sample_108	25	0	0	0	0.000132759	0.00105	0	0	0	0.00638449	0	0	0	0	0	0	0	0	0	0.000205173	0	0	0	0	0.00118276	0	0.0142414
	Sample_111	28	0	0	0	0.000108375	0.0013005	0	0	0	0.00563548	0	0	0	0	0	0	0	0	0	0	0	0	0	0	0.0103769	0	0
	Sample_114	34	0	0.000428089	0	7.41e-05	0.000699761	0	0	0	0	0	0	0	0	0	0	0	0	0	0.000353997	0	0	0	0	0	0	0.0186054
	Sample_126	46	0	0.000468889	0	0.00177417	0.000405525	0	0	0	0.00510708	0	0	0	0	0	0	0	0	2.53e-05	0.000633633	0	0	0	0	0.00737549	0	0.000747687
	Sample_132	50	0	0.00100326	0	0	0.00226224	0	0	0	0.0041704	0	0	0	0	0	0	0	2.95e-05	9.84e-06	0.000137702	0	0	0	0	0	0	0.00328517
	Sample_134	52	0	0.000558301	0	0	0.000550091	0	0	0	0.00349759	0	0	0	0	0	0	0	0	0	0	0	0	0	0	0.00775054	0	0.014483
	Sample_144	60	0	0	0	0	0.000628708	0	0	0	0.00397854	0	0	0	0	0	0	0	0	0	0	0	0	0	0	0	0	0.00656214
	Sample_146	66	0	0.000203467	0	9.69e-05	0	0	0	0	0.0139811	0	0	0	0	0	0	0.000213156	0	0	0	0	0	0	0	0.165612	0	0.0035752
[truncated: 74 more columns]

## Sheet: Table S5-1 2
Table S5-1 Summary of hyperparameter tuning for the ensemble model across four data processing methods.																	Table S5-2 Summary of hyperparameter tuning for the traditional model across four data processing methods.
Algorithms	Processing_methods	Optimal hyperparameters under age bin (N) = 20									The best result of the training set and the corresponding MAE on the independent validation set						Algorithms	Processing_methods	Optimal hyperparameters									The best result of the training set and the corresponding MAE on the independent validation set
											Age bin (N)	MAE on the training set	MAE on the independent validation set	MAE in the 20–59 age group (independent validation set)														MAE on the training set	MAE on the independent validation set	MAE in the 20–59 age group (independent validation set)
KNN		n_neighbors	weights	metric													KNN		n_neighbors	weights	metric
	binarized	9	distance	manhattan							28	7.99259	9.13333	6.33333				binarized	7	distance	manhattan							7.4058	9.41447	6.46312
	CLR	3	distance	euclidean							23	8	9.26667	5.91667				CLR	3	distance	euclidean							7.4575	9.37887	6.16087
	log2	7	uniform	euclidean							15	8.02963	7.8	5				log2	5	distance	euclidean							7.9025	9.20189	6.00812
	relative_abundance	9	distance	euclidean							42	11.4963	13.4667	12.3333				relative_abundance	5	distance	manhattan							11.3844	12.4253	10.7197
LDA		solver	shrinkage														Neural network		unit	activation	learning_rate	alpha
	binarized	lsqr	auto								44	4.00741	10.6667	8.5				binarized	(3,)	relu	0.01	0.01						3.0419	9.94418	7.09329
	CLR	lsqr	auto								38	4.02222	8.53333	6.83333				CLR	(100,55)	tanh	0.005	0.001						3.7141	9.69977	7.14409
	log2	lsqr	auto								35	3.43704	7.33333	5.41667				log2	(95,)	relu	0.001	0.001						3.3122	8.56329	5.85384
	relative_abundance	svd	None								30	6.28148	10.1333	9.58333				relative_abundance	(90, 30)	relu	0.001	0.001						6.446	9.24531	8.62601
LR		penalty	solver	C	max_iter	l1_ratio											RF		bootstrap	max_depth	max_features	min_samples_leaf	min_samples_split	n_estimators	random_state
	binarized	elasticnet	saga	10	10000	0.1					48	4.38519	9.26667	6.66667				binarized	TRUE	20	sqrt	1	2	50	8			6.446	9.30991	6.96542
	CLR	l2	saga	10	10000	None					48	4.83704	8.6	4.58333				CLR	TRUE	None	sqrt	1	2	100	8			8.5311	9.644	6.915
	log2	l2	newton-cg	0.1	10000	None					38	4.87407	8.2	5.16667				log2	TRUE	None	log2	1	5	500	8			7.1836	8.60692	6.274
	relative_abundance	l2	sag	0.01	10000	None					33	12.3926	12.1333	9.75				relative_abundance	TRUE	None	log2	1	2	100	8			7.8252	8.81667	7.00083
Naïve Bayes		var_smoothing															SVR		C	epsilon	gamma	kernel
	binarized	0.1									24	6.02963	9.2	6.91667				binarized	10	1	scale	linear						2.5285	9.45849	6.70988
	CLR	0.1									24	5.17037	8.53333	6.16667				CLR	1	0.5	scale	linear						2.6467	8.48238	5.83564
	log2	0.1									22	5.0963	9.4	7.16667				log2	1	0.5	scale	linear						2.56748	9.06146	6.15431
	relative_abundance	1e-06									20	7.60741	9.66667	9.58333				relative_abundance	10	0.5	scale	rbf						11.54	11.7987	10.4026
Neural network		hidden_layers	activation	learning_rate	alpha												XGBoost		colsample_bytree	gamma	learning_rate	max_depth	min_child_weight	n_estimators	reg_alpha	reg_lambda	subsample
	binarized	(55, 20)	tanh	0.001	0.01						48	4.01481	9.86667	6.75				binarized	1	1	0.1	3	3	200	0.1	1	1	5.71	8.11294	5.59603
	CLR	(90, 30)	relu	0.01	0.0001						50	3.91111	8.46667	5.5				CLR	1	0	0.1	3	3	200	0.1	1	1	8.2319	9.5737	7.16168
	log2	(110, 50)	relu	0.005	0.01						20	5.45926	8.6	5.75				log2	1	0	0.1	3	3	200	0	1	1	7.6422	8.28323	5.99055
	relative_abundance	(15, 10)	tanh	0.01	0.0001						26	6.60741	8.2	8.33333				relative_abundance	1	0	0.1	5	3	200	0.1	5	1	8.3526	7.858	6.64069
RF		bootstrap	max_depth	max_features	min_samples_leaf	min_samples_split	n_estimators	random_state
	binarized	TRUE	None	log2	1	5	100	8			48	6.24444	9.73333	7.25
	CLR	TRUE	10	sqrt	1	2	50	8			38	8.04444	10.4667	7
	log2	TRUE	None	log2	1	5	50	8			31	6.51852	8.4	6
	relative_abundance	TRUE	10	sqrt	1	2	300	8			35	7.51111	9	7
SVM		C	gamma	kernel
	binarized	10	auto	rbf							28	4.60741	8.86667	6.41667
	CLR	0.01	scale	linear							30	4.83704	8	5.08333
	log2	0.01	scale	poly							28	4.74815	9.06667	6
	relative_abundance	10	scale	rbf							23	11.4148	12	10.5
XGBoost		colsample_bytree	gamma	learning_rate	max_depth	min_child_weight	n_estimators	reg_alpha	reg_lambda	subsample
	binarized	1	0	0.1	3	1	200	0	5	1	32	6.59259	7.2	4.33333
	CLR	1	0	0.05	3	1	200	0.1	1	1	60	8.45926	8.2	5.91667
	log2	1	0	0.05	3	1	200	0.1	1	1	21	8.33333	9.4	7.08333
	relative_abundance	1	0	0.1	3	1	200	0.1	5	1	43	8.85926	7.8	5.91667

## Sheet: Table S6
Table S6 The predictive results of eight machine learning algorithms and four data processing methods across age bins with widths ranging from 1 to 64 years.
The width of age bin	Binarized data								CLR-transformed data								log2-transformed data								Relative abundance data
	KNN	LDA	LR	Naïve Bayes	Neural network	RF	SVM	XGBoost	KNN	LDA	LR	Naïve Bayes	Neural network	RF	SVM	XGBoost	KNN	LDA	LR	Naïve Bayes	Neural network	RF	SVM	XGBoost	KNN	LDA	LR	Naïve Bayes	Neural network	RF	SVM	XGBoost
1	8.68148	7.68148	8.93333	8.43704	8.20741	7.97778	8.77037	9.57037	8.34074	6.27407	9.62963	8.22222	7.82222	9.78519	8.22222	10.837	10.4741	6.35556	9.14815	8.43704	8.71111	7.71111	8.25926	11.2519	12.5852	7.74815	15.6815	9.46667	12.1333	8.94074	16.3852	13.3037
2	8.93333	8.37037	9.05185	7.55556	8.51111	8.31852	8.41481	10.2222	8.38519	6.21481	9.02222	7.35556	8.83704	10.5778	8.55556	11.5407	10.3481	6.54074	9.0963	7.56296	9.2	9.74074	8.22963	11.5037	13.0889	7.67407	19.1407	8.6	10.437	9.82222	16.5481	13.0815
3	8.34815	8.38519	8.4963	6.45185	8.05926	8.07407	7.93333	9.6963	8.2963	6.01481	8.78519	7.66667	7.6	10.763	7.86667	11.4741	9.25185	6.28889	8.59259	7.81481	8.65926	9.18519	8.04444	11.5481	13.1037	7.37778	22.5407	8.48148	9	9.6963	16.2667	11.1852
4	8.40741	7.95556	8.41481	6.97778	7.67407	7.8	7.67407	9.5037	8.37778	5.97037	8.65926	7.17037	7.61481	11.5037	7.81481	11.7926	8.6	6	8.05926	7.12593	7.24444	8.54815	7.22222	10.3481	13.3556	7.64444	20.9407	8.14815	8.82222	9.16296	16.1185	11.0741
5	8.71111	8.35556	7.45185	7.32593	8.02222	7.85185	7.05926	9.14074	8.48889	5.72593	7.97037	6.85185	6.81481	11.6222	7.34074	11.4815	8.59259	5.68148	8.47407	7.00741	6.87407	8	7.2963	10.1778	13.2	7.12593	16.5778	8.63704	8.53333	9.14074	16.4815	10.3185
6	9.0963	8.11111	7.6	7.16296	7.07407	7.92593	6.99259	9.02222	8.42222	5.03704	8.60741	7.14815	6.77037	10.963	7.21481	11.1259	8.54815	5.37037	8.18519	7.17778	7.08148	8.32593	7.12593	9.61481	13.4444	7.03704	18.163	8.25926	8.08148	9.08889	16.8074	9.86667
7	8.62222	8.12593	7.5037	6.75556	6.54074	7.59259	6.75556	8.81481	8.4	5.05926	7.71111	6.53333	6.34074	10.8889	7.13333	10	8.56296	5.2963	8	6.68889	6.96296	8.22222	6.82963	10.4074	13.0815	6.85926	15.6889	8.20741	8.04444	8.83704	15.7481	9.94815
8	8.64444	7.74815	7.21481	6.86667	7.06667	7.57778	6.40741	8.31111	8.48889	5.11111	7.11852	6.48148	6.61481	10.363	6.41481	10.0667	8.51852	5.24444	7.55556	6.59259	6.18519	8.39259	6.23704	9.91852	13.3481	7.18519	14.1259	8.47407	8.08889	8.97037	14.7778	9.8963
9	8.54074	7.57037	7.45926	6.81481	6.8	7.35556	6.31852	8.41481	8.54074	5.00741	7.37037	6.31852	6.74074	10.3111	6.34815	10.9852	8.40741	5.14815	7.79259	6.5037	6.77037	8.37037	6.11852	9.84444	13	6.7037	13.2074	8.34074	8.1037	8.62222	14.2667	9.71111
10	8.57778	7.63704	7.1037	6.11111	6.8963	7.25926	6.25185	7.99259	8.43704	4.86667	7.19259	6.06667	6.48148	10.6815	6.21481	10.363	8.45926	5.03704	7.71111	6.02222	6.31852	8.46667	5.91852	9.97037	12.7407	6.68889	12.7037	7.85185	7.36296	8.35556	13.8593	9.77778
11	8.41481	7.48889	6.79259	6.37778	6.8	7.5037	6.04444	7.91852	8.43704	4.62222	7.31111	6.22222	6.16296	10.5778	6.05926	10.0593	8.39259	4.75556	7.62963	5.97778	6.77037	8.20741	5.61481	10	12.637	6.71111	12.8741	7.82222	8.46667	8.41481	14.0148	10.0519
12	8.24444	7.08148	6.56296	6.35556	6.14815	7.51852	5.80741	7.68889	8.3037	4.77778	6.68148	6.08148	6.05926	10.0593	6.02963	9.60741	8.17778	4.56296	7.11111	5.7037	6.48889	8.08889	5.44444	10.0519	12.3926	6.71852	13.3259	7.8	7.77037	8.17037	13.0222	9.82222
13	8.08148	7.17778	6.46667	6.2963	6.18519	7.4	5.53333	7.62963	8.31111	4.63704	6.4963	6.05185	5.57778	10.2963	5.61481	9.45185	8.15556	4.4963	7.08889	5.73333	6.33333	7.80741	5.44444	9.48148	12.0519	6.57037	13.0444	7.74074	7.8963	8.23704	12.7852	9.88889
14	8.07407	6.77037	6.76296	6.28148	6.02222	7.60741	5.57778	7.47407	8.20741	4.71852	6.46667	5.9037	5.22222	10	5.71111	9.12593	8.06667	4.45185	6.79259	5.65185	5.86667	7.91111	5.4	9.38519	12.3407	6.5037	12.7778	7.68889	8.28889	8.31111	12.4889	9.73333
15	8.0963	6.5037	6.08148	6.23704	5.62222	7.19259	5.4	7.74815	8.18519	4.7037	6.28148	5.76296	5.19259	9.65185	5.5037	9.2963	8.02963	4.42222	6.79259	5.5037	5.74815	7.41481	5.31852	8.57037	11.9037	6.61481	12.9778	7.77778	8.37037	8.03704	12.0667	9.67407
16	8.13333	6.27407	5.83704	6.34074	5.37778	7.02963	5.37778	7.53333	8.21481	4.58519	6.34074	5.82963	5.0963	9.2963	5.4963	9.01481	8.05926	4.26667	6.48148	5.6	6.40741	7.17778	5.31111	8.79259	11.9185	6.51111	12.8963	7.77037	7.84444	8.01481	12.0444	9.63704
17	8.16296	6.22963	5.59259	6.21481	4.79259	7.23704	5.15556	7.44444	8.13333	4.59259	6.18519	5.68889	4.63704	9.27407	5.39259	9.0963	8.1037	4.17778	6.63704	5.43704	6.16296	7.22222	5.26667	8.71111	11.763	6.47407	12.8963	7.81481	7.31852	8.08889	12.3407	9.63704
18	8.05926	6.02222	5.75556	6.3037	4.96296	7.00741	5.06667	7.53333	8.14074	4.60741	5.81481	5.62963	4.66667	9.12593	5.23704	9.08148	8.07407	4.00741	6.08889	5.6	6.14074	6.71111	5.22222	9.31852	11.6444	6.54074	12.8148	7.61481	7.34815	8.25926	11.5704	9.60741
19	8.04444	6.06667	5.54074	6.12593	4.86667	7.00741	5.02222	7.37778	8.07407	4.4963	5.74074	5.54074	4.73333	9.15556	5.22963	9.03704	8.14074	3.94074	6	5.39259	6.02222	6.96296	5.02222	8.55556	11.6074	6.6963	12.8963	7.71111	6.93333	8.07407	11.4296	9.35556
20	8.1037	5.8963	5.4	6.04444	4.59259	6.88148	4.8	7.01481	8.07407	4.42222	5.52593	5.5037	4.39259	8.73333	5.12593	8.75556	8.20741	3.97037	5.82222	5.35556	5.45926	6.57778	5.08148	8.51111	11.6741	6.82222	12.8519	7.60741	6.81481	7.54815	11.4444	8.94815
21	8.08148	5.59259	5.41481	6.0963	4.72593	6.65926	4.8	7.06667	8.08889	4.45185	5.68889	5.28889	4.72593	8.71852	4.96296	8.6	8.28889	3.94815	5.66667	5.34815	6.05926	7.06667	5.02222	8.33333	11.6815	6.54815	12.8741	7.65926	6.93333	8.05926	11.5407	9.54815
22	8.06667	5.48148	5.2	6.04444	4.65185	6.68148	4.68889	7.17778	8.16296	4.45185	5.45185	5.25926	4.66667	8.46667	5.06667	8.76296	8.31111	3.8	5.55556	5.0963	6.77037	6.93333	4.92593	8.42222	11.8889	6.58519	12.9037	7.73333	6.94815	7.9037	11.5333	9.31111
23	8.02963	5.59259	5.06667	6.08889	4.83704	6.6	4.64444	7.16296	8	5.07407	5.80741	5.17778	4.63704	8.31852	5.17778	8.66667	8.28889	3.76296	5.51852	5.14074	7.39259	7.05185	5.05185	8.66667	11.8222	6.62963	12.6815	7.9037	6.91852	7.97037	11.4148	9.25926
24	8.02963	5.41481	5.06667	6.02963	4.96296	6.47407	4.64444	7.27407	8.11111	5.2	5.77778	5.17037	4.7037	8.54074	5.18519	8.92593	8.37037	3.74074	5.46667	5.12593	7.81481	7.13333	5.08889	8.91111	11.8889	6.58519	12.6815	8	7.03704	7.9037	11.4667	9.17778
25	8.00741	5.26667	4.95556	6.11111	4.56296	6.41481	4.62963	6.82963	8.0963	5.05926	5.41481	5.31852	4.55556	8.57037	5.15556	8.8	8.36296	3.76296	5.2963	5.12593	7.97037	7.17778	4.99259	9.02963	11.8	6.68148	12.6667	7.92593	6.65185	7.94074	11.4667	9.2963
26	8.00741	5.32593	5.01481	6.05926	4.68148	6.42222	4.62963	6.91111	8.0963	5.24444	5.44444	5.28889	4.6	8.65185	5.02222	8.68148	8.42963	3.76296	5.48889	5.20741	7.53333	6.82222	4.91852	8.82222	11.7852	6.6	12.4	7.91111	6.60741	7.95556	11.5407	9.13333
27	8.00741	5.04444	4.97778	6.08148	4.55556	6.54074	4.62963	7.15556	8.0963	5.22963	5.31111	5.36296	4.65185	8.57037	4.97778	8.83704	8.42222	3.65185	5.37037	5.20741	7.65926	6.73333	4.84444	8.87407	11.8593	6.47407	12.4815	7.94074	6.6963	7.8	11.5259	9.41481
28	7.99259	5.05185	4.79259	6.31111	4.77037	6.51111	4.60741	7.08889	8.08148	4.63704	5.31111	5.36296	4.75556	8.57778	4.98519	9.06667	8.42222	3.67407	5.36296	5.31852	8.32593	6.8	4.74815	8.37778	11.7704	6.47407	12.4815	7.99259	7.21481	7.79259	11.5111	9.16296
29	7.99259	4.92593	4.94074	6.5037	4.76296	6.41481	4.60741	6.80741	8.05926	4.51852	5.28889	5.36296	4.76296	8.45926	4.84444	8.91111	8.42222	3.66667	5.45185	5.31852	7.83704	6.63704	4.83704	8.53333	11.6741	6.31852	12.4667	8	7.78519	7.71852	11.5556	8.99259
30	7.99259	4.85926	4.91111	6.57037	4.86667	6.39259	4.63704	6.78519	8.05926	4.38519	5.32593	5.42222	4.74815	8.48148	4.83704	8.98519	8.42222	3.55556	5.42222	5.25926	7.24444	6.75556	4.8963	8.37778	11.6296	6.28148	12.4667	8.22222	10.0296	7.55556	11.5111	8.98519
31	7.99259	4.75556	4.83704	6.85185	4.73333	6.5037	4.61481	6.88148	8.05926	4.42963	5.31111	5.5037	4.81481	8.07407	4.84444	9.06667	8.37778	3.51111	5.32593	5.28889	7.13333	6.51852	4.87407	8.42963	11.5852	6.3037	12.4148	8.31852	11.2074	7.60741	11.5185	9.36296
32	7.99259	4.56296	4.71852	6.86667	4.79259	6.4	4.61481	6.59259	8.05926	4.06667	5.24444	5.51111	4.74074	8.17778	4.84444	8.74074	8.37778	3.54815	5.25185	5.32593	7.66667	6.79259	4.85185	8.47407	11.6	6.28148	12.4148	8.51111	11.6889	7.57037	11.5333	9.34074
33	7.99259	4.6	4.74815	6.83704	4.74815	6.31852	4.60741	6.83704	8.05926	4.1037	5.22963	5.57037	4.61481	8.14074	4.84444	8.58519	8.37778	3.48889	5.21481	5.33333	6.97778	6.76296	4.85185	8.59259	11.5852	6.4963	12.3926	8.97037	11.2889	7.65926	11.5111	9.06667
34	7.99259	4.43704	4.79259	6.62222	4.93333	6.40741	4.60741	6.71852	8.05926	4.14815	5.23704	5.81481	4.48889	8.0963	4.84444	8.57037	8.36296	3.46667	5.0963	5.38519	7.25185	6.68889	4.85185	8.65926	11.5704	6.53333	12.3926	9.11111	11.037	7.55556	11.4963	8.96296
35	7.99259	4.42222	4.73333	6.6	4.88889	6.42963	4.60741	6.74815	8.05926	4.11852	5.11111	5.96296	4.66667	8.21481	4.85185	8.71111	8.36296	3.43704	5.03704	5.42963	7.62963	6.74815	4.85185	8.45926	11.5704	6.54815	12.3926	9.37778	10.6963	7.51111	11.4963	9.08148
36	7.99259	4.4	4.75556	6.56296	4.84444	6.38519	4.60741	6.75556	8.05926	4.14074	4.97778	5.97778	4.23704	8.20741	4.84444	8.72593	8.36296	3.44444	5.02222	5.48148	7.77037	6.8	4.84444	8.47407	11.6	6.52593	12.4667	9.51111	10.3852	7.54815	11.4741	9.20741
37	7.99259	4.42963	4.65185	6.6	4.85185	6.35556	4.60741	6.81481	8.05926	4.14815	5.05926	6.12593	4.14074	8.2963	4.84444	8.51852	8.36296	3.48889	4.9037	5.62222	7.64444	6.77037	4.83704	8.65185	11.6444	6.62222	12.4074	9.91111	10.1556	7.6	11.4593	9.26667
38	7.99259	4.38519	4.54815	6.66667	4.76296	6.37778	4.60741	6.76296	8.05926	4.02222	5.1037	6.23704	4.26667	8.04444	4.84444	8.62222	8.36296	3.48148	4.87407	5.65185	8.01481	6.85185	4.82963	8.71852	11.5926	6.63704	12.4074	10.2222	9.71852	7.65926	11.4296	8.96296
39	7.99259	4.36296	4.52593	6.73333	4.48148	6.32593	4.60741	6.98519	8.05926	4.03704	5.07407	6.28148	4.23704	8.05185	4.84444	8.54815	8.36296	3.47407	5.00741	5.72593	7.59259	6.85185	4.82963	8.71852	11.5852	6.63704	12.4074	10.5556	9.36296	7.74074	11.4593	8.99259
40	7.99259	4.34074	4.51852	6.78519	4.37037	6.4	4.60741	6.87407	8.05926	4.03704	5.14815	6.4	4.36296	8.05926	4.84444	8.54074	8.36296	3.48889	5.07407	5.74815	7.20741	6.75556	4.82963	8.81481	11.5259	6.6	12.4074	10.6741	9.08148	7.74815	11.4593	8.97778
41	7.99259	4.25926	4.51111	6.94074	4.37778	6.34074	4.60741	6.95556	8.05926	4.06667	5.14074	6.37778	4.22222	8.18519	4.84444	8.58519	8.36296	3.53333	5.01481	5.9037	7.05926	6.65926	4.80741	8.63704	11.5259	6.68148	12.4074	10.7852	8.68148	7.75556	11.4593	9.0963
42	7.99259	4.03704	4.48889	6.92593	4.15556	6.31111	4.60741	6.91852	8.05926	4.06667	5.08148	6.37037	4.17037	8.23704	4.84444	8.68148	8.36296	3.54074	5.02222	6.07407	6.99259	6.68148	4.80741	8.61481	11.4963	6.68889	12.4074	11.2593	8.37037	7.75556	11.4593	9.05185
43	7.99259	4.01481	4.4963	6.95556	4.15556	6.37778	4.60741	6.85185	8.05926	4.0963	5.04444	6.38519	4.14815	8.11111	4.84444	8.60741	8.36296	3.52593	5.02222	6.14074	7.0963	6.63704	4.80741	8.65185	11.5407	6.68148	12.4074	11.4074	8.15556	7.79259	11.4593	8.85926
44	7.99259	4.00741	4.5037	6.99259	4.17037	6.4	4.60741	6.93333	8.05926	4.24444	5.05185	6.38519	4.0963	8.04444	4.84444	8.61481	8.36296	3.52593	5.01481	6.17037	7.03704	6.62222	4.80741	8.82222	11.6	6.68889	12.4074	11.4741	8.11852	7.77778	11.4593	8.9037
45	7.99259	4.12593	4.46667	7.03704	4.24444	6.31111	4.60741	6.92593	8.05926	4.36296	5.03704	6.40741	4.14074	8.13333	4.84444	8.56296	8.36296	3.51111	5.05926	6.14074	7.02963	6.66667	4.88148	8.91852	11.6	6.7037	12.4074	11.6444	8.15556	7.77778	11.4593	8.93333
46	7.99259	4.17778	4.41481	7.05926	4.31111	6.28889	4.60741	6.92593	8.05926	4.32593	4.98519	6.45926	4.16296	8.1037	4.84444	8.62963	8.36296	3.51852	4.97778	6.22222	7.28889	6.72593	4.88148	8.71111	11.6	6.66667	12.4074	11.9185	8.22222	7.71852	11.4593	9.01481
47	7.99259	4.0963	4.39259	7.04444	4.0963	6.3037	4.60741	7	8.05926	4.22963	4.88889	6.51111	4.15556	8.14815	4.84444	8.58519	8.36296	3.51111	4.9037	6.26667	7.26667	6.79259	4.88148	8.71852	11.6	6.66667	12.4074	12.4519	8.27407	7.77037	11.4593	8.92593
48	7.99259	4.11111	4.38519	7.05185	4.01481	6.24444	4.60741	7.08889	8.05926	4.22222	4.83704	6.55556	4.17037	8.11111	4.84444	8.58519	8.36296	3.51111	4.98519	6.2963	7.22222	6.79259	4.88148	8.68889	11.6	6.66667	12.4074	12.5704	8.28148	7.80741	11.4593	9.02222
49	7.99259	4.16296	4.42963	7.01481	4.05926	6.3037	4.60741	7.02963	8.05926	4.22963	4.91111	6.59259	3.95556	8.08889	4.84444	8.53333	8.36296	3.48889	4.95556	6.28889	6.86667	6.8	4.88148	8.71852	11.6	6.65926	12.4074	12.6074	8.4	7.82222	11.4593	9.03704
50	7.99259	4.16296	4.45926	7.03704	4.08889	6.25926	4.60741	7.03704	8.05926	4.23704	4.88889	6.58519	3.91111	8.11852	4.84444	8.51852	8.36296	3.4963	4.93333	6.34074	7.02222	6.78519	4.88148	8.63704	11.6	6.66667	12.4074	12.6444	8.57778	7.7037	11.4593	9.07407
51	7.99259	4.12593	4.45185	7.02963	4.08889	6.28889	4.60741	7.03704	8.05926	4.22963	4.91852	6.60741	3.94815	8.11852	4.84444	8.52593	8.36296	3.48889	4.96296	6.35556	6.99259	6.76296	4.88148	8.6963	11.6	6.67407	12.4074	12.8519	8.4963	7.7037	11.4593	9.12593
52	7.99259	4.11852	4.45926	7.02963	4.11852	6.28148	4.60741	7.02963	8.05926	4.22963	4.92593	6.62963	4.00741	8.11852	4.84444	8.63704	8.36296	3.48889	4.98519	6.36296	7.17037	6.80741	4.88148	8.74074	11.6	6.67407	12.4074	12.9481	8.59259	7.71111	11.4593	9.12593
53	7.99259	4.1037	4.45926	7.02222	4.08889	6.27407	4.60741	6.97037	8.05926	4.22963	4.88889	6.62963	4.07407	8.11852	4.84444	8.61481	8.36296	3.48889	4.97037	6.37037	7.11852	6.79259	4.88148	8.6963	11.6	6.67407	12.4074	13.0148	8.62963	7.71852	11.4593	9.14815
54	7.99259	4.08148	4.45926	7.03704	4.02963	6.28889	4.60741	6.96296	8.05926	4.22963	4.88148	6.66667	3.94074	8.11111	4.84444	8.62222	8.36296	3.48889	4.94815	6.37778	7.0963	6.80741	4.88148	8.68889	11.6	6.66667	12.4074	13.363	8.62963	7.6963	11.4593	9.12593
55	7.99259	4.06667	4.45926	6.98519	4.1037	6.2963	4.60741	6.93333	8.05926	4.26667	4.87407	6.67407	3.93333	8.13333	4.84444	8.65185	8.36296	3.48889	4.93333	6.37778	7.08889	6.80741	4.88148	8.68889	11.6	6.65185	12.4074	13.4963	8.62963	7.68889	11.4593	9.11111
56	7.99259	4.07407	4.45185	6.98519	4.11852	6.28889	4.60741	6.95556	8.05926	4.25926	4.8963	6.71111	3.98519	8.14074	4.84444	8.6	8.36296	3.48889	4.93333	6.37778	7.01481	6.80741	4.88148	8.85926	11.6	6.65185	12.4074	13.5259	8.62963	7.68889	11.4593	9.13333
57	7.99259	4.08148	4.45185	6.99259	4.14074	6.28148	4.60741	6.96296	8.05926	4.25926	4.94074	6.80741	4.02963	8.14074	4.84444	8.48889	8.36296	3.48889	4.93333	6.38519	6.99259	6.8	4.88148	8.85926	11.6	6.65185	12.4074	13.5333	8.62963	7.68889	11.4593	9.13333
58	7.99259	4.08148	4.46667	7	4.15556	6.28148	4.60741	7.01481	8.05926	4.25926	4.96296	6.81481	4.05926	8.14074	4.84444	8.47407	8.36296	3.48889	4.96296	6.39259	6.99259	6.81481	4.88148	8.85185	11.6	6.65185	12.4074	13.4444	8.62963	7.6963	11.4593	9.17778
59	7.99259	4.08148	4.46667	7.00741	4.16296	6.28148	4.60741	7.07407	8.05926	4.26667	4.97037	6.82963	4.06667	8.14074	4.84444	8.46667	8.36296	3.48889	4.97037	6.4	6.99259	6.81481	4.88148	8.85185	11.6	6.65185	12.4074	13.4444	8.62963	7.6963	11.4593	9.17778
60	7.99259	4.08148	4.46667	7.01481	4.14815	6.28148	4.60741	7.08889	8.05926	4.28148	4.97778	6.82963	4.05926	8.14074	4.84444	8.45926	8.36296	3.48889	4.97778	6.4	6.99259	6.81481	4.88148	8.85185	11.6	6.65185	12.4074	13.4519	8.62963	7.6963	11.4593	9.17778
61	7.99259	4.08148	4.46667	7.02222	4.14815	6.28148	4.60741	7.1037	8.05926	4.2963	4.98519	6.86667	4.05926	8.14074	4.84444	8.46667	8.36296	3.48889	4.97778	6.43704	6.99259	6.81481	4.88148	8.85185	11.6	6.65185	12.4074	13.4741	8.62963	7.6963	11.4593	9.17778
62	7.99259	4.08148	4.46667	7.02963	4.14815	6.28148	4.60741	7.2	8.05926	4.31111	4.99259	6.86667	4.05926	8.14074	4.84444	8.47407	8.36296	3.48889	4.97778	6.43704	6.99259	6.81481	4.88148	8.85185	11.6	6.65185	12.4074	13.4963	8.62963	7.6963	11.4593	9.17778
63	7.99259	4.08148	4.46667	7.03704	4.14815	6.28148	4.60741	7.21481	8.05926	4.32593	4.99259	6.86667	4.05926	8.14074	4.84444	8.47407	8.36296	3.52593	4.97778	6.43704	6.99259	6.81481	4.88148	8.85185	11.6	6.65185	12.4074	13.5111	8.62963	7.6963	11.4593	9.17778
64	7.99259	4.08148	4.46667	7.04444	4.14815	6.28148	4.60741	7.22963	8.05926	4.34074	4.99259	6.86667	4.05926	8.14074	4.84444	8.47407	8.36296	3.52593	4.97778	6.43704	6.99259	6.81481	4.88148	8.85185	11.6	6.65185	12.4074	13.4815	8.62963	7.6963	11.4593	9.17778

## Sheet: Table S7
Table S7 The prediction results under different age ranges on independent validation set.
sample	Age range: 6-78 years		Age range: 1-80 years		Age range: 1-90 years		Age range: 1-100 years
	Actual Age	Predicted Age	Actual Age	Predicted Age	Actual Age	Predicted Age	Actual Age	Predicted Age
Sample_16	29	28	29	28	29	28	29	28
Sample_17	31	32	31	32	31	32	31	32
Sample_30	49	42	49	42	49	42	49	42
Sample_48	65	45	65	45	65	45	65	45
Sample_70	39	41	39	38	39	38	39	38
Sample_83	48	42	48	43	48	43	48	43
Sample_94	58	55	58	54	58	54	58	54
Sample_108	25	32	25	35	25	35	25	35
Sample_111	28	23	28	23	28	23	28	23
Sample_114	34	32	34	36	34	36	34	36
Sample_126	46	42	46	42	46	42	46	42
Sample_132	50	32	50	45	50	45	50	45
Sample_134	52	45	52	45	52	45	52	45
Sample_144	60	42	60	42	60	42	60	42
Sample_146	66	47	66	48	66	48	66	48
MAE	8		7.2		7.2		7.2
RMSE	10.4944		9.5219		9.5219		9.5219
R2	0.372181		0.483152		0.483152		0.483152

## Sheet: Table S8-1 2
Table S8-1 Five-fold cross-validation results of the ensemble model and Huang's model (n = 2550).									Table S8-2 Statistical comparison between two models using Wilcoxon signed-rank test.
Sample_ID	Ensemble model			Huang's model					Comparison	Test	P-value of Shapiro-Wilk	Statistic	p-value	Note
	Actual_Age	Predicted_Age	Absolute error	Actual_Age	Predicted_Age	Absolute error			Ensemble model vs Huang's model	Wilcoxon signed-rank	3.779e-41	1326165	8.8956e-16	p < 0.05, statistically significant
2010.12	27	32	5	27	31.4315	4.43147
2010.12	34	32	2	34	30.3339	3.66612
2010.13	27	32	5	27	30.7781	3.77806
2010.13	34	31	3	34	31.0287	2.9713
2010.13	34	24	10	34	30.8862	3.11378
2010.13	27	30	3	27	33.9818	6.98176
2010.13	27	30	3	27	32.0363	5.03634
2010.13	34	32	2	34	29.0741	4.92592
2010.14	27	31	4	27	32.5699	5.56987
2010.14	35	28	7	35	30.0381	4.9619
2010.14	27	32	5	27	30.7587	3.75872
2010.14	27	27	0	27	32.4361	5.43606
2010.14	35	30	5	35	32.0089	2.99112
2010.14	25	30	5	25	31.9392	6.93916
2010.15	34	51	17	34	31.7736	2.22642
2010.15	35	30	5	35	33.2131	1.78694
2010.15	27	31	4	27	30.7021	3.70212
2010.15	34	31	3	34	30.884	3.11595
2010.16	35	27	8	35	30.0416	4.95844
2010.16	35	33	2	35	30.7447	4.25532
2010.16	29	33	4	29	31.3063	2.30626
2010.16	28	33	5	28	31.9322	3.93215
2010.16	22	32	10	22	29.5292	7.52925
2010.17	28	31	3	28	31.6168	3.61677
2010.17	22	30	8	22	33.2329	11.2329
2010.17	22	24	2	22	29.0233	7.02325
2010.17	22	33	11	22	29.5293	7.52934
2010.17	22	32	10	22	30.6428	8.64275
2010.17	23	24	1	23	29.1224	6.1224
2010.18	34	32	2	34	33.0086	0.991378
2010.18	34	32	2	34	31.7194	2.28061
2010.18	32	24	8	32	29.2998	2.70019
2010.18	32	26	6	32	33.1561	1.15611
2010.19	23	29	6	23	33.7344	10.7344
2010.19	23	36	13	23	34.7281	11.7281
2010.19	32	23	9	32	32.9268	0.926846
2010.2	32	27	5	32	33.0546	1.05462
2010.2	32	31	1	32	33.3151	1.31512
2010.2	34	32	2	34	32.9426	1.05744
2010.2	34	23	11	34	31.2761	2.72394
2010.21	32	32	0	32	33.2625	1.26248
2010.21	34	20	14	34	32.5631	1.43694
2010.21	22	27	5	22	30.8607	8.8607
2010.22	23	35	12	23	31.9268	8.9268
2010.22	22	31	9	22	31.2781	9.27813
2010.22	22	28	6	22	32.496	10.496
2010.22	23	31	8	23	29.6529	6.65293
2010.23	23	32	9	23	29.2852	6.2852
2010.23	23	29	6	23	28.344	5.34397
2010.24	23	28	5	23	28.976	5.97602
2010.24	23	29	6	23	32.5142	9.51418
2010.25	26	28	2	26	28.7674	2.76739
2010.26	21	33	12	21	31.4985	10.4985
2010.26	21	30	9	21	33.9216	12.9216
2010.27	26	27	1	26	29.9332	3.9332
2010.27	26	27	1	26	31.2837	5.28366
2010.28	24	43	19	24	36.1467	12.1467
2010.28	23	30	7	23	30.7849	7.78487
2010.28	23	32	9	23	30.9504	7.9504
2010.29	23	32	9	23	30.2119	7.21191
2010.29	24	32	8	24	32.1581	8.15805
2010.29	23	32	9	23	31.7544	8.75439
2010.3	23	31	8	23	31.7876	8.78764
2010.3	31	35	4	31	34.3522	3.35219
2010.3	31	23	8	31	31.2431	0.243057
2010.31	31	30	1	31	30.7271	0.272931
2010.31	31	24	7	31	33.1241	2.12406
2010.31	31	30	1	31	29.3653	1.63469
2010.31	31	23	8	31	33.4834	2.48336
2010.32	31	33	2	31	32.31	1.31004
2010.32	31	30	1	31	33.2183	2.21832
2010.33	31	33	2	31	31.6809	0.6809
10317	29	37	8	29	35.6391	6.63907
10317	66	37	29	66	41.7439	24.2561
10317	53	37	16	53	36.2396	16.7604
10317	30	33	3	30	39.4291	9.42906
10317	64	58	6	64	47.8093	16.1907
10317	61	53	8	61	44.5061	16.4939
10317	53	40	13	53	41.7352	11.2648
10317	60	59	1	60	43.8462	16.1538
10317	59	33	26	59	44.7569	14.2431
10317	72	41	31	72	43.7121	28.2879
10317	52	61	9	52	42.2206	9.77944
10317	68	54	14	68	46.7922	21.2078
10317	55	32	23	55	35.4328	19.5672
10317	32	32	0	32	36.189	4.18896
10317	47	35	12	47	42.764	4.23598
10317	72	33	39	72	41.0585	30.9415
10317	28	51	23	28	45.6274	17.6274
10317	55	49	6	55	45.4398	9.56019
10317	59	56	3	59	46.9505	12.0495
10317	46	34	12	46	33.7296	12.2704
10317	48	37	11	48	35.7059	12.2941
10317	52	63	11	52	50.3218	1.67815
10317	60	32	28	60	35.9035	24.0965
10317	37	37	0	37	38.7035	1.70354
10317	65	54	11	65	40.7257	24.2743
10317	46	32	14	46	31.3402	14.6598
10317	43	57	14	43	50.2569	7.25692
10317	47	48	1	47	44.0281	2.97189
10317	60	29	31	60	38.872	21.128
10317	54	58	4	54	42.4165	11.5835
10317	65	60	5	65	44.2634	20.7366
10317	69	60	9	69	45.6963	23.3037
10317	37	30	7	37	41.6293	4.62927
10317	38	58	20	38	49.3777	11.3777
10317	38	69	31	38	45.8226	7.82265
10317	63	58	5	63	45.3481	17.6519
10317	63	59	4	63	47.9183	15.0817
10317	44	37	7	44	39.8462	4.15384
10317	66	51	15	66	42.1113	23.8887
10317	44	37	7	44	44.3127	0.312708
10317	32	39	7	32	36.3453	4.34527
10317	41	33	8	41	38.3006	2.69936
10317	53	37	16	53	41.586	11.414
10317	30	32	2	30	38.3154	8.31538
10317	51	43	8	51	46.6459	4.3541
10317	56	51	5	56	44.2296	11.7704
10317	46	51	5	46	48.5852	2.58522
10317	56	49	7	56	44.5486	11.4514
10317	57	37	20	57	38.3294	18.6706
10317	61	51	10	61	46.8564	14.1436
10317	68	53	15	68	43.9062	24.0938
10317	75	58	17	75	40.4219	34.5781
10317	74	50	24	74	46.5954	27.4046
10317	73	53	20	73	49.003	23.997
10317	67	53	14	67	44.5675	22.4325
10317	72	47	25	72	42.7924	29.2076
10317	49	51	2	49	40.829	8.17103
10317	38	38	0	38	36.3214	1.67862
10317	50	39	11	50	41.7201	8.27995
10317	65	37	28	65	40.0931	24.9069
10317	71	51	20	71	47.2602	23.7398
10317	48	53	5	48	43.063	4.93696
10317	48	57	9	48	47.9841	0.0158703
10317	60	37	23	60	43.6919	16.3081
10317	58	54	4	58	40.6733	17.3267
10317	54	33	21	54	42.0228	11.9772
10317	53	37	16	53	39.5293	13.4707
10317	53	58	5	53	42.05	10.95
10317	51	51	0	51	47.0403	3.95973
10317	51	51	0	51	43.3655	7.6345
10317	40	35	5	40	39.2334	0.76658
10317	35	43	8	35	40.6458	5.64576
10317	54	36	18	54	43.8539	10.1461
10317	66	45	21	66	46.155	19.845
10317	67	45	22	67	37.2368	29.7632
10317	76	45	31	76	41.5189	34.4811
10317	58	37	21	58	42.3867	15.6133
10317	62	52	10	62	46.4145	15.5855
10317	67	63	4	67	44.3011	22.6989
10317	53	36	17	53	37.4346	15.5654
10317	44	58	14	44	45.5995	1.5995
10317	43	37	6	43	37.8922	5.10777
10317	34	37	3	34	41.9693	7.96928
10317	63	57	6	63	42.2488	20.7512
10317	84	65	19	84	45.5341	38.4659
10317	61	33	28	61	37.4545	23.5455
10317	62	37	25	62	39.4694	22.5306
10317	33	37	4	33	34.9886	1.98858
10317	34	53	19	34	49.2387	15.2387
10317	29	28	1	29	38.0475	9.04751
10317	60	61	1	60	46.8539	13.1461
10317	40	33	7	40	39.9607	0.0393083
10317	55	53	2	55	45.0733	9.92669
10317	28	32	4	28	39.9577	11.9577
10317	69	52	17	69	38.003	30.997
10317	67	42	25	67	37.8415	29.1585
10317	54	48	6	54	45.9986	8.0014
10317	36	44	8	36	38.8426	2.84264
10317	47	62	15	47	48.5978	1.5978
10317	53	51	2	53	44.1213	8.87866
10317	33	58	25	33	40.8665	7.86647
10317	74	39	35	74	41.2999	32.7001
10317	32	37	5	32	40.297	8.29699
10317	65	54	11	65	48.4498	16.5502
10317	65	48	17	65	42.1867	22.8133
10317	35	32	3	35	37.2826	2.28262
10317	52	53	1	52	40.6055	11.3945
10317	75	52	23	75	44.3052	30.6948
10317	32	31	1	32	34.8513	2.8513
10317	31	33	2	31	39.4321	8.43211
10317	35	37	2	35	41.155	6.155
10317	55	36	19	55	38.0953	16.9047
10317	29	55	26	29	43.1267	14.1267
10317	54	45	9	54	42.5158	11.4842
10317	62	57	5	62	43.7144	18.2856
10317	56	45	11	56	43.3057	12.6943
10317	41	37	4	41	42.8802	1.88015
10317	62	53	9	62	45.9863	16.0137
10317	73	39	34	73	40.2294	32.7706
10317	50	53	3	50	46.4285	3.5715
10317	61	60	1	61	45.5995	15.4005
10317	67	37	30	67	39.1787	27.8213
10317	25	37	12	25	43.6678	18.6678
10317	32	34	2	32	35.5268	3.52682
10317	59	49	10	59	46.2724	12.7276
10317	21	21	0	21	35.54	14.54
10317	48	38	10	48	34.668	13.332
10317	21	21	0	21	41.7968	20.7968
10317	21	21	0	21	33.0958	12.0958
10317	21	21	0	21	36.001	15.001
10317	21	21	0	21	32.2913	11.2913
10317	22	21	1	22	35.7935	13.7935
10317	21	21	0	21	33.6212	12.6212
10317	21	21	0	21	37.3833	16.3833
10317	22	41	19	22	34.0515	12.0515
10317	21	21	0	21	33.2069	12.2069
10317	21	21	0	21	37.0326	16.0326
10317	21	21	0	21	44.6349	23.6349
10317	22	21	1	22	35.0546	13.0546
10317	21	20	1	21	41.597	20.597
10317	21	21	0	21	35.5291	14.5291
10317	53	33	20	53	37.9882	15.0118
10317	22	21	1	22	35.9218	13.9218
10317	60	21	39	60	44.1135	15.8865
10317	60	63	3	60	43.3317	16.6683
10317	60	60	0	60	37.198	22.802
10317	21	23	2	21	37.1752	16.1752
10317	21	37	16	21	36.8302	15.8302
10317	39	44	5	39	38.8375	0.162498
10317	21	21	0	21	34.5202	13.5202
10317	21	51	30	21	36.5831	15.5831
10317	21	21	0	21	33.7384	12.7384
10317	21	21	0	21	35.4098	14.4098
10317	38	39	1	38	40.1435	2.14349
10317	24	21	3	24	38.731	14.731
10317	40	33	7	40	37.3147	2.68528
10317	44	38	6	44	36.373	7.62703
10317	37	54	17	37	43.2166	6.21665
10317	53	65	12	53	47.6287	5.37125
10317	73	37	36	73	40.962	32.038
10317	37	32	5	37	35.5185	1.48147
10317	37	37	0	37	40.6275	3.62746
10317	37	37	0	37	36.7959	0.204107
10317	37	33	4	37	39.661	2.66098
10317	37	37	0	37	42.4449	5.4449
10317	37	37	0	37	37.9295	0.929507
10317	37	33	4	37	36.9473	0.0526865
10317	46	37	9	46	40.529	5.47095
10317	47	61	14	47	46.835	0.165038
10317	67	57	10	67	48.7853	18.2147
10317	45	57	12	45	49.5366	4.53657
10317	49	59	10	49	49.431	0.431032
10317	31	35	4	31	38.1458	7.14579
10317	31	39	8	31	45.5198	14.5198
10317	24	51	27	24	44.5044	20.5044
10317	35	42	7	35	38.1454	3.14543
10317	36	60	24	36	42.3017	6.3017
10317	66	47	19	66	39.2746	26.7254
10317	63	37	26	63	48.6721	14.3279
10317	72	33	39	72	45.911	26.089
10317	56	50	6	56	42.2223	13.7777
10317	66	54	12	66	46.0611	19.9389
10317	53	53	0	53	49.0261	3.97395
10317	61	60	1	61	43.8495	17.1505
10317	85	37	48	85	42.7216	42.2784
10317	53	37	16	53	40.2636	12.7364
10317	51	35	16	51	40.4699	10.5301
10317	54	33	21	54	43.6882	10.3118
10317	39	53	14	39	46.8369	7.83688
10317	25	32	7	25	46.7046	21.7046
10317	65	51	14	65	41.4101	23.5899
10317	39	39	0	39	42.6498	3.64982
10317	60	54	6	60	45.3476	14.6524
10317	41	54	13	41	43.0758	2.07577
10317	57	36	21	57	39.205	17.795
10317	63	55	8	63	41.8393	21.1607
10317	35	55	20	35	44.4529	9.45285
10317	60	34	26	60	38.1255	21.8745
10317	60	55	5	60	47.5343	12.4657
10317	44	33	11	44	40.7258	3.27424
10317	74	39	35	74	43.3587	30.6413
10317	34	37	3	34	40.1537	6.15366
10317	53	54	1	53	38.9737	14.0263
10317	46	59	13	46	43.3795	2.62045
10317	48	67	19	48	45.9422	2.05777
10317	38	35	3	38	39.7956	1.79561
10317	59	39	20	59	39.7583	19.2417
10317	72	33	39	72	41.3218	30.6782
10317	63	32	31	63	32.9234	30.0766
10317	60	38	22	60	38.5303	21.4697
10317	41	37	4	41	39.1064	1.89363
10317	48	59	11	48	46.9369	1.06309
10317	68	51	17	68	41.4947	26.5053
10317	62	33	29	62	40.648	21.352
10317	71	51	20	71	44.9775	26.0225
10317	70	53	17	70	43.1529	26.8471
10317	66	32	34	66	40.4004	25.5996
10317	68	51	17	68	45.2683	22.7317
10317	45	37	8	45	43.6196	1.38038
10317	41	60	19	41	47.1237	6.12369
10317	20	32	12	20	34.7383	14.7383
10317	21	37	16	21	40.632	19.632
10317	21	37	16	21	38.6281	17.6281
10317	20	33	13	20	38.47	18.47
10317	20	37	17	20	37.4657	17.4657
10317	20	37	17	20	37.5481	17.5481
10317	20	37	17	20	35.2816	15.2816
10317	21	59	38	21	39.4981	18.4981
10317	20	37	17	20	34.3296	14.3296
10317	27	37	10	27	36.1002	9.10021
10317	21	36	15	21	35.212	14.212
10317	21	33	12	21	37.1752	16.1752
10317	20	37	17	20	37.8529	17.8529
10317	20	52	32	20	39.3035	19.3035
10317	21	39	18	21	42.8373	21.8373
10317	21	22	1	21	38.4984	17.4984
10317	20	40	20	20	36.5508	16.5508
10317	19	30	11	19	37.1369	18.1369
10317	26	37	11	26	36.0952	10.0952
10317	42	32	10	42	39.3459	2.65414
10317	67	39	28	67	43.0795	23.9205
10317	58	45	13	58	44.3962	13.6038
10317	42	47	5	42	46.2253	4.22534
10317	54	33	21	54	38.1646	15.8354
10317	58	55	3	58	41.6084	16.3916
10317	60	37	23	60	40.5638	19.4362
10317	38	60	22	38	46.4318	8.43181
10317	35	55	20	35	42.289	7.28904
10317	73	32	41	73	48.1903	24.8097
10317	63	44	19	63	44.2429	18.7571
10317	70	53	17	70	49.8042	20.1958
10317	41	37	4	41	40.3077	0.692287
10317	71	34	37	71	41.184	29.816
10317	28	65	37	28	48.1315	20.1315
10317	25	52	27	25	43.6	18.6
10317	55	39	16	55	36.8167	18.1833
10317	27	53	26	27	51.2926	24.2926
10317	60	49	11	60	43.3703	16.6297
10317	33	46	13	33	44.7873	11.7873
10317	46	33	13	46	41.1741	4.82595
10317	53	37	16	53	45.0315	7.96851
10317	34	50	16	34	43.5934	9.59338
10317	62	33	29	62	34.4739	27.5261
10317	61	41	20	61	41.1264	19.8736
10317	61	46	15	61	46.4614	14.5386
10317	29	32	3	29	34.5093	5.5093
10317	33	47	14	33	49.0305	16.0305
10317	35	33	2	35	37.2189	2.21888
10317	35	34	1	35	43.6684	8.66841
10317	42	31	11	42	47.7022	5.70216
10317	34	32	2	34	37.992	3.99204
10317	45	39	6	45	44.7309	0.269149
10317	69	33	36	69	36.9315	32.0685
10317	57	62	5	57	50.0201	6.97988
10317	56	56	0	56	46.3446	9.65541
10317	66	50	16	66	42.9408	23.0592
10317	54	58	4	54	45.1311	8.8689
10317	52	49	3	52	47.3112	4.68881
10317	57	59	2	57	46.5871	10.4129
10317	70	37	33	70	38.9647	31.0353
10317	50	57	7	50	49.7847	0.215252
10317	24	45	21	24	42.4273	18.4273
10317	70	65	5	70	46.839	23.161
10317	45	41	4	45	42.9673	2.03267
10317	33	37	4	33	48.2344	15.2344
10317	32	39	7	32	48.864	16.864
10317	34	57	23	34	48.874	14.874
10317	72	60	12	72	46.928	25.072
10317	53	51	2	53	43.1821	9.81795
10317	43	38	5	43	46.2281	3.22806
10317	65	64	1	65	47.3988	17.6012
10317	36	57	21	36	45.9322	9.93217
10317	37	64	27	37	46.3639	9.36391
10317	50	33	17	50	45.4104	4.5896
10317	49	50	1	49	46.2412	2.75883
10317	67	51	16	67	48.4821	18.5179
10317	59	48	11	59	43.7923	15.2077
10317	60	41	19	60	47.4866	12.5134
10317	56	57	1	56	47.2631	8.73687
10317	61	51	10	61	43.9946	17.0054
10317	22	59	37	22	49.7371	27.7371
10317	51	57	6	51	48.1555	2.84445
10317	51	58	7	51	49.5542	1.44575
10317	28	58	30	28	49.1867	21.1867
10317	40	57	17	40	48.3022	8.30223
10317	35	57	22	35	45.7812	10.7812
10317	59	35	24	59	40.2932	18.7068
10317	59	50	9	59	47.7037	11.2963
10317	69	32	37	69	43.2928	25.7072
10317	73	37	36	73	41.8337	31.1663
10317	67	58	9	67	49.1077	17.8923
10317	18	60	42	18	48.5166	30.5166
10317	40	33	7	40	46.6524	6.65245
10317	38	41	3	38	45.5055	7.50547
10317	35	32	3	35	42.2439	7.24388
10317	54	32	22	54	42.7703	11.2297
10317	65	52	13	65	49.8145	15.1855
10317	38	61	23	38	48.4137	10.4137
10317	41	35	6	41	41.9637	0.963712
10317	63	64	1	63	49.0215	13.9785
10317	51	57	6	51	48.699	2.301
10317	59	60	1	59	50.3847	8.6153
10317	64	34	30	64	44.7821	19.2179
10317	37	32	5	37	31.5054	5.49463
10317	33	38	5	33	41.5199	8.51988
10317	60	42	18	60	43.8571	16.1429
10317	75	59	16	75	46.5259	28.4741
10317	63	58	5	63	46.6746	16.3254
10317	53	44	9	53	47.3537	5.64628
10317	69	32	37	69	34.3884	34.6116
10317	50	59	9	50	48.5671	1.43291
10317	57	60	3	57	52.0609	4.93906
10317	48	56	8	48	46.6037	1.39631
10317	18	59	41	18	47.9594	29.9594
10317	66	53	13	66	46.1074	19.8926
10317	72	59	13	72	45.9085	26.0915
10317	45	63	18	45	51.3855	6.38546
10317	39	55	16	39	49.7633	10.7633
10317	37	51	14	37	44.4075	7.40754
10317	37	32	5	37	36.3805	0.619479
10317	36	37	1	36	37.6344	1.63438
10317	27	63	36	27	50.1214	23.1214
10317	51	58	7	51	50.7259	0.274072
10317	54	51	3	54	40.1878	13.8122
10317	23	33	10	23	34.8994	11.8994
10317	42	37	5	42	39.4695	2.53052
10317	69	59	10	69	52.7111	16.2889
10317	48	51	3	48	52.2363	4.23628
10317	63	59	4	63	47.8868	15.1132
10317	65	48	17	65	51.128	13.872
10317	67	41	26	67	46.0688	20.9312
10317	68	41	27	68	46.2835	21.7165
10317	40	61	21	40	46.7057	6.70565
10317	38	42	4	38	35.5895	2.41053
10317	63	32	31	63	31.9575	31.0425
10317	47	26	21	47	39.2244	7.77562
10317	29	51	22	29	40.4052	11.4052
10317	45	32	13	45	33.2161	11.7839
10317	50	61	11	50	48.0271	1.9729
10317	28	32	4	28	35.5014	7.5014
10317	38	37	1	38	41.6632	3.6632
10317	66	58	8	66	48.915	17.085
10317	58	56	2	58	47.0138	10.9862
10317	67	53	14	67	43.6203	23.3797
10317	67	35	32	67	34.3281	32.6719
10317	25	33	8	25	43.3959	18.3959
10317	46	43	3	46	44.8766	1.12335
10317	44	33	11	44	41.5171	2.48287
10317	32	33	1	32	34.7009	2.70092
10317	64	64	0	64	51.2567	12.7433
10317	69	34	35	69	37.8262	31.1738
10317	67	64	3	67	52.999	14.001
10317	46	47	1	46	46.684	0.684048
10317	66	31	35	66	46.0694	19.9306
10317	41	64	23	41	52.2913	11.2913
10317	47	47	0	47	45.1724	1.82757
10317	67	52	15	67	46.0933	20.9067
10317	26	33	7	26	34.3046	8.30464
10317	35	59	24	35	53.2114	18.2114
10317	68	61	7	68	52.1003	15.8997
10317	59	50	9	59	42.8011	16.1989
10317	58	33	25	58	42.26	15.74
10317	51	33	18	51	34.5867	16.4133
10317	39	54	15	39	43.7734	4.77343
10317	77	54	23	77	47.4948	29.5052
10317	56	59	3	56	48.614	7.38603
10317	39	27	12	39	32.5566	6.44337
10317	64	34	30	64	46.4175	17.5825
10317	34	32	2	34	28.5208	5.47925
10317	52	33	19	52	32.5469	19.4531
10317	39	33	6	39	38.6093	0.39067
10317	33	33	0	33	34.1829	1.18293
10317	31	37	6	31	34.8938	3.89375
10317	35	36	1	35	38.6219	3.62192
10317	46	33	13	46	34.7927	11.2073
10317	42	37	5	42	35.606	6.39401
10317	58	37	21	58	37.7211	20.2789
10317	40	33	7	40	39.2532	0.7468
10317	60	45	15	60	49.0938	10.9062
10317	27	63	36	27	50.5661	23.5661
10317	60	51	9	60	40.5836	19.4164
10317	59	33	26	59	39.7698	19.2302
10317	54	45	9	54	43.4966	10.5034
10317	59	51	8	59	45.1973	13.8027
10317	65	37	28	65	36.4111	28.5889
10317	67	53	14	67	45.6578	21.3422
10317	47	61	14	47	48.3585	1.3585
10317	76	51	25	76	47.7378	28.2622
10317	85	53	32	85	47.9199	37.0801
10317	26	37	11	26	37.018	11.018
10317	44	33	11	44	38.3497	5.65026
10317	63	51	12	63	47.6118	15.3882
10317	56	33	23	56	34.7534	21.2466
10317	37	32	5	37	42.0631	5.06307
10317	65	31	34	65	44.2834	20.7166
10317	23	33	10	23	45.0582	22.0582
10317	30	57	27	30	48.7543	18.7543
10317	59	60	1	59	49.5922	9.40778
10317	59	39	20	59	38.2162	20.7838
10317	21	37	16	21	40.2993	19.2993
10317	28	37	9	28	35.4337	7.43367
10317	40	65	25	40	50.9211	10.9211
10317	49	37	12	49	41.7162	7.2838
10317	36	57	21	36	41.5023	5.50233
10317	64	46	18	64	46.6525	17.3475
10317	37	51	14	37	41.9201	4.92008
10317	37	37	0	37	46.3668	9.36683
10317	37	41	4	37	42.4905	5.49053
10317	37	40	3	37	43.3529	6.3529
10317	66	32	34	66	45.6746	20.3254
10317	66	33	33	66	48.0017	17.9983
10317	23	32	9	23	41.4804	18.4804
10317	37	63	26	37	44.9395	7.93951
10317	61	33	28	61	45.7884	15.2116
10317	69	61	8	69	43.878	25.122
10317	74	33	41	74	35.1474	38.8526
10317	44	33	11	44	38.5957	5.40428
10317	46	33	13	46	41.4601	4.5399
10317	35	50	15	35	44.7513	9.75127
10317	32	34	2	32	39.2408	7.2408
10317	37	34	3	37	38.1815	1.18149
10317	36	67	31	36	47.2141	11.2141
10317	72	50	22	72	42.0271	29.9729
10317	70	49	21	70	39.2844	30.7156
10317	79	33	46	79	40.2336	38.7664
10317	35	59	24	35	37.8123	2.8123
10317	60	46	14	60	40.0671	19.9329
10317	69	51	18	69	45.4868	23.5132
10317	83	43	40	83	42.4887	40.5113
10317	73	32	41	73	42.0131	30.9869
10317	79	61	18	79	49.2411	29.7589
10317	63	52	11	63	47.1365	15.8635
10317	82	32	50	82	43.9825	38.0175
10317	35	66	31	35	41.4679	6.4679
10317	60	48	12	60	42.2427	17.7573
10317	45	32	13	45	48.6671	3.66707
10317	73	30	43	73	40.6716	32.3284
10317	31	38	7	31	42.4873	11.4873
10317	29	33	4	29	37.7516	8.75163
10317	66	36	30	66	41.9413	24.0587
10317	29	33	4	29	34.272	5.27204
10317	25	33	8	25	35.3422	10.3422
10317	29	33	4	29	34.8506	5.85062
10317	38	32	6	38	33.2625	4.73752
10317	34	33	1	34	33.6709	0.329064
10317	27	33	6	27	33.114	6.11399
10317	31	32	1	31	38.4859	7.48591
10317	30	32	2	30	32.5618	2.56178
10317	29	33	4	29	38.0248	9.02475
10317	25	33	8	25	35.8531	10.8531
10317	36	33	3	36	37.5477	1.54768
10317	29	33	4	29	34.4543	5.45429
10317	40	36	4	40	34.5962	5.40385
10317	36	33	3	36	32.8641	3.13591
10317	30	32	2	30	34.033	4.03304
10317	25	31	6	25	34.8114	9.81135
10317	63	37	26	63	38.574	24.426
10317	59	60	1	59	43.1966	15.8034
10317	27	57	30	27	45.453	18.453
10317	29	32	3	29	33.8192	4.81915
10317	27	32	5	27	32.1443	5.14432
10317	27	33	6	27	33.2933	6.29328
10317	29	33	4	29	35.6843	6.68429
10317	51	33	18	51	44.6423	6.35766
10317	25	61	36	25	51.1712	26.1712
10317	61	60	1	61	44.1749	16.8251
10317	28	32	4	28	45.4826	17.4826
10317	26	59	33	26	51.0763	25.0763
10317	40	37	3	40	38.0893	1.91074
10317	40	37	3	40	39.5651	0.434938
10317	57	51	6	57	45.5841	11.4159
10317	59	39	20	59	39.0206	19.9794
10317	23	54	31	23	44.5248	21.5248
10317	34	32	2	34	34.6836	0.683563
10317	27	45	18	27	41.3143	14.3143
10317	39	37	2	39	48.2425	9.24249
10317	29	31	2	29	39.0274	10.0274
10317	23	32	9	23	33.2367	10.2367
10317	29	33	4	29	32.8972	3.89715
10317	36	33	3	36	35.2235	0.776535
10317	31	32	1	31	31.9441	0.944053
10317	39	39	0	39	37.707	1.29297
10317	34	33	1	34	36.4073	2.40727
10317	22	37	15	22	38.4594	16.4594
10317	23	36	13	23	39.3885	16.3885
10317	22	33	11	22	33.042	11.042
10317	33	35	2	33	35.8451	2.84508
10317	31	33	2	31	34.5755	3.57553
10317	29	35	6	29	42.8895	13.8895
10317	22	33	11	22	32.2969	10.2969
10317	29	33	4	29	35.1442	6.1442
10317	34	39	5	34	39.5803	5.5803
10317	60	59	1	60	45.7272	14.2728
10317	62	50	12	62	48.9261	13.0739
10317	68	59	9	68	49.745	18.255
10317	35	37	2	35	41.3718	6.37184
10317	35	40	5	35	43.2563	8.25632
10317	23	61	38	23	44.5568	21.5568
10317	39	39	0	39	42.7763	3.77633
10317	39	40	1	39	42.6997	3.69974
10317	31	61	30	31	47.0937	16.0937
10317	41	36	5	41	44.7605	3.76054
10317	42	63	21	42	50.7599	8.75988
10317	42	57	15	42	45.7921	3.7921
10317	42	46	4	42	43.6595	1.65955
10317	38	59	21	38	45.5104	7.51043
10317	55	40	15	55	45.0258	9.9742
10317	43	41	2	43	41.6008	1.39915
10317	58	37	21	58	39.6787	18.3213
10317	53	45	8	53	46.2121	6.7879
10317	53	40	13	53	45.2696	7.73041
10317	22	60	38	22	49.2406	27.2406
10317	52	52	0	52	41.145	10.855
10317	47	50	3	47	42.9599	4.04007
10317	62	37	25	62	38.1758	23.8242
10317	37	51	14	37	46.8077	9.8077
10317	18	50	32	18	42.8351	24.8351
10317	18	32	14	18	39.8183	21.8183
10317	18	37	19	18	46.8921	28.8921
10317	21	54	33	21	44.0236	23.0236
10317	19	33	14	19	35.1038	16.1038
10317	21	37	16	21	44.2113	23.2113
10317	39	37	2	39	41.6288	2.62884
10317	46	37	9	46	38.357	7.64303
10317	35	40	5	35	42.3345	7.33455
10317	65	62	3	65	48.2215	16.7785
10317	67	40	27	67	42.6562	24.3438
10052.MG.O10	40	31	9	40	33.7983	6.20165
10052.MG.O12	45	35	10	45	32.5333	12.4667
10052.MG.O13	48	26	22	48	31.4296	16.5704
10052.MG.O14	47	32	15	47	32.4755	14.5245
10052.MG.O16	45	25	20	45	29.6339	15.3661
10052.MG.O17	46	29	17	46	34.0904	11.9096
10052.MG.O22	23	29	6	23	32.4319	9.43191
10052.MG.O25	35	22	13	35	29.8179	5.18208
10052.MG.O4	36	34	2	36	31.2766	4.72338
10052.MG.O49	19	34	15	19	31.5245	12.5245
10052.MG.O5	20	21	1	20	28.6845	8.6845
10052.MG.O50	22	21	1	22	31.3756	9.37558
10052.MG.O51	19	30	11	19	34.3463	15.3463
10052.MG.O6	48	21	27	48	30.4337	17.5663
10052.MG.O7	50	34	16	50	32.548	17.452
10052.MG.O8	40	40	0	40	33.379	6.62102
11052.1.10.14.rk.t	37.184	37	0.184	37.184	35.172	2.01199
11052.1.11.14.rk.t	37.186	36	1.186	37.186	36.1321	1.0539
11052.1.15.14.rk.t	37.197	36	1.197	37.197	36.3801	0.816907
11052.1.16.14.rk.t	37.2	37	0.2	37.2	36.8424	0.357604
11052.1.17.14.rk.t	37.203	37	0.203	37.203	37.9085	0.705531
11052.1.20.14.rk.t	37.211	37	0.211	37.211	36.3049	0.906147
11052.1.21.14.rk.t	37.214	37	0.214	37.214	36.2591	0.954857
11052.1.22.14.rk.t	37.216	33	4.216	37.216	35.3274	1.88861
11052.1.23.14.rk.t	37	37	0	37	36.4031	0.596948
11052.1.24.14.rk.t	37	37	0	37	36.7007	0.299335
11052.1.25.14.rk.t	37	36	1	37	36.4663	0.533729
11052.1.26.14.rk.t	37.227	37	0.227	37.227	36.649	0.578035
11052.1.27.14.rk.t	37.23	37	0.23	37.23	36.8003	0.429691
11052.1.28.14.rk.t	37.233	37	0.233	37.233	36.6981	0.534898
11052.1.29.14.rk.t	37	37	0	37	36.8471	0.152924
11052.1.30.14.rk.t	37.238	37	0.238	37.238	36.2434	0.994595
11052.1.31.14.rk.t	37.241	37	0.241	37.241	35.9791	1.26191
11052.1.4.14.rk.t	37.167	37	0.167	37.167	37.6408	0.473822
11052.1.5.14.rk.t	37.17	37	0.17	37.17	36.8481	0.321924
11052.1.6.14.rk.t	37.173	37	0.173	37.173	36.688	0.485008
11052.1.8.14.rk.t	37.178	37	0.178	37.178	36.6872	0.490765
11052.1.9.14.rk.t	37.181	37	0.181	37.181	36.9072	0.273794
11052.10.1.13.rk.t	36	37	1	36	36.2841	0.284091
11052.10.10.13.rk.tA	36	37	1	36	36.5039	0.50394
11052.10.10.13.rk.tB	36	37	1	36	35.4193	0.58073
11052.10.11.13.rk.t	36	37	1	36	37.0531	1.05308
11052.10.12.13.rk.t	36	36	0	36	36.0965	0.0964734
11052.10.13.13.rk.t	36	37	1	36	36.1759	0.175935
11052.10.14.13.rk.t	36	36	0	36	35.7864	0.2136
11052.10.15.13.rk.t	36	36	0	36	36.9145	0.914517
11052.10.16.13.rk.tA	36	37	1	36	36.3205	0.320487
11052.10.16.13.rk.tB	36	37	1	36	36.4608	0.460786
11052.10.17.13.rk.t	36	37	1	36	37.7889	1.78886
11052.10.18.13.rk.t	36	36	0	36	36.4023	0.402339
11052.10.19.13.rk.t	36	37	1	36	36.2302	0.230189
11052.10.2.13.rk.t	36	36	0	36	35.7764	0.223626
11052.10.20.13.rk.t	36	36	0	36	35.9975	0.00252728
11052.10.21.13.rk.t	36	37	1	36	36.3011	0.301132
11052.10.22.13.rk.t	36	36	0	36	37.3238	1.32382
11052.10.23.13.rk.t	36	36	0	36	36.1673	0.167336
11052.10.24.13.rk.t	36	37	1	36	43.4072	7.4072
11052.10.25.13.rk.t	36	36	0	36	35.594	0.405953
11052.10.27.13.rk.t	36	37	1	36	37.5682	1.56816
11052.10.28.13.rk.t	36	36	0	36	36.6788	0.678786
11052.10.29.13.rk.t	36	37	1	36	36.4045	0.404508
11052.10.3.13.rk.t	36	33	3	36	35.7342	0.265765
11052.10.31.13.rk.t	36	37	1	36	36.1739	0.1739
11052.10.4.13.rk.t	36	36	0	36	35.3479	0.652056
11052.10.5.13.rk.t	36	37	1	36	37.6596	1.65965
11052.10.6.13.rk.t	36	37	1	36	36.5458	0.545775
11052.10.7.13.rk.t	36	36	0	36	35.412	0.587957
11052.10.8.13.rk.t	36	36	0	36	36.1225	0.122531
11052.10.9.13.rk.t	36	37	1	36	37.9266	1.92659
11052.11....13.rk.t	36	37	1	36	35.4696	0.530374
11052.11.1.13.rk.t	36	37	1	36	36.3022	0.302155
11052.11.10.13.rk.t	36	36	0	36	36.4588	0.458784
11052.11.11.13.rk.t	36	37	1	36	40.2417	4.24165
11052.11.12.13.rk.t	36	37	1	36	37.6547	1.65471
11052.11.13.13.rk.t	36	37	1	36	36.2006	0.200604
11052.11.14.13.rk.t	36	37	1	36	36.825	0.824964
11052.11.15.13.rk.t	36	36	0	36	36.5154	0.515355
11052.11.16.13.rk.t	36	37	1	36	36.3254	0.325449
11052.11.18.13.rk.t	36	37	1	36	38.2975	2.29755
11052.11.19.13.rk.t	37	36	1	37	36.4862	0.513837
11052.11.2.13.rk.t	36	36	0	36	37.0838	1.08379
11052.11.20.13.rk.t	37	37	0	37	37.2098	0.2098
11052.11.21.13.rk.t	37	37	0	37	36.1035	0.896493
11052.11.22.13.rk.t	37	37	0	37	36.4289	0.57111
11052.11.23.13.rk.t	37	37	0	37	36.339	0.660959
11052.11.24.13.rk.t	37	37	0	37	36.6159	0.3841
11052.11.25.13.rk.t	37	37	0	37	37.0615	0.0615022
11052.11.26.13.rk.t	37	37	0	37	36.0274	0.972583
11052.11.27.13.rk.t	37	37	0	37	36.4932	0.506771
11052.11.4.13.rk.t	36	37	1	36	36.1907	0.190708
11052.11.5.13.rk.t	36	37	1	36	36.3358	0.335833
11052.11.6.13.rk.t	36	37	1	36	36.1465	0.146509
11052.11.7.13.rk.tA	36	36	0	36	35.2491	0.750945
11052.11.7.13.rk.tB	36	37	1	36	36.1466	0.146593
11052.11.8.13.rk.t	36	36	0	36	36.4757	0.475688
11052.11.9.13.rk.t	36	36	0	36	36.4675	0.467544
11052.12....13.rk.t	37	37	0	37	36.6594	0.340599
11052.12.10.13.rk.t	37	37	0	37	36.7522	0.247846
11052.12.11.13.rk.t	37	36	1	37	36.8788	0.121181
11052.12.12.13.rk.t	37	37	0	37	36.4828	0.517152
11052.12.13.13.rk.t	37	37	0	37	38.0387	1.03874
11052.12.14.13.rk.t	37	37	0	37	35.6667	1.33326
11052.12.15.13.rk.t	37	37	0	37	35.4376	1.56235
11052.12.16.13.rk.t	37	37	0	37	36.2693	0.730703
11052.12.17.13.rk.t	37	37	0	37	36.8722	0.127835
11052.12.18.13.rk.t	37	37	0	37	36.8221	0.177864
11052.12.19.13.rk.t	37	37	0	37	36.7004	0.299572
11052.12.20.13.rk.t	37	37	0	37	37.0482	0.0481599
11052.12.21.13.rk.t	37	37	0	37	37.2032	0.203228
11052.12.22.13.rk.t	37	37	0	37	39.4645	2.46447
11052.12.24.13.rk.tA	37	37	0	37	35.8573	1.14271
11052.12.24.13.rk.tB	37	37	0	37	34.8577	2.14231
11052.12.25.13.rk.t	37	37	0	37	35.3766	1.62342
11052.12.26.13.rk.t	37	37	0	37	35.8492	1.15078
11052.12.27.13.rk.t	37	37	0	37	36.5232	0.476811
11052.12.28.13.rk.t	37	37	0	37	35.8929	1.10713
11052.12.30.13.rk.t	37	37	0	37	36.388	0.611997
11052.12.31.13.rk.t	37	36	1	37	36.7646	0.23535
11052.12.7.13.rk.t	37	37	0	37	35.2226	1.77738
11052.12.8.13.rk.t	37	37	0	37	35.0575	1.94247
11052.12.9.13.rk.t	37	37	0	37	37.2513	0.251266
11052.2.1.14.rk.t	37.244	37	0.244	37.244	35.9145	1.32954
11052.2.10.14.rk.tA	37	37	0	37	37.418	0.417972
11052.2.10.14.rk.tB	37	37	0	37	36.3947	0.605254
11052.2.11.14.rk.tA	37	37	0	37	37.001	0.0009761
11052.2.11.14.rk.tB	37	37	0	37	36.2626	0.737366
11052.2.12.14.rk.t	37.274	37	0.274	37.274	36.5399	0.734108
11052.2.13.14.rk.t	37.277	32	5.277	37.277	35.1126	2.16444
11052.2.16.14.rk.t	37.285	37	0.285	37.285	35.9617	1.32335
11052.2.17.14.rk.t	37.288	37	0.288	37.288	37.8301	0.542071
11052.2.18.14.rk.t	37.29	37	0.29	37.29	36.9787	0.311334
11052.2.19.14.rk.tA	37	37	0	37	39.0495	2.04954
11052.2.19.14.rk.tB	37	37	0	37	36.9173	0.0826719
11052.2.2.14.rk.t	37.247	37	0.247	37.247	36.4356	0.811416
11052.2.20.14.rk.t	37	37	0	37	37.0351	0.0351117
11052.2.21.14.rk.t	37.299	37	0.299	37.299	36.7837	0.515316
11052.2.22.14.rk.t	37.301	36	1.301	37.301	34.5504	2.75056
11052.2.23.14.rk.t	37.304	37	0.304	37.304	35.7318	1.57221
11052.2.24.14.rk.t	37.307	37	0.307	37.307	36.0697	1.23725
11052.2.25.14.rk.t	37.31	37	0.31	37.31	36.4883	0.821666
11052.2.26.14.rk.t	37.312	37	0.312	37.312	36.0748	1.23719
11052.2.27.14.rk.t	37.315	37	0.315	37.315	36.5602	0.754849
11052.2.28.14.rk.t	37	37	0	37	36.8013	0.198678
11052.2.3.14.rk.t	37.249	37	0.249	37.249	35.7177	1.53127
11052.2.4.14.rk.t	37.252	37	0.252	37.252	37.7501	0.49811
11052.2.5.14.rk.t	37.255	37	0.255	37.255	38.9272	1.67219
11052.2.6.14.rk.t	37.258	37	0.258	37.258	36.5401	0.717928
11052.2.7.14.rk.t	37.26	37	0.26	37.26	37.09	0.169997
11052.2.8.14.rk.t	37.263	37	0.263	37.263	37.0832	0.179786
11052.3.1.14.rk.t	37.321	37	0.321	37.321	36.9986	0.322447
11052.3.10.14.rk.t	37	32	5	37	35.3633	1.6367
11052.3.11.14.rk.t	37	37	0	37	36.4603	0.539686
11052.3.12.14.rk.t	37	36	1	37	35.8973	1.10266
11052.3.13.14.rk.t	37.353	37	0.353	37.353	36.3334	1.01963
11052.3.14.14.rk.t	37	37	0	37	36.2431	0.756877
11052.3.15.14.rk.t	37.359	36	1.359	37.359	36.3599	0.999143
11052.3.16.14.rk.t	37.362	37	0.362	37.362	37.1019	0.260088
11052.3.17.14.rk.t	37.364	37	0.364	37.364	36.7431	0.620902
11052.3.18.14.rk.t	37.367	37	0.367	37.367	36.9287	0.438329
11052.3.19.13.rk.t	36	36	0	36	33.9233	2.07672
11052.3.19.14.rk.t	37	37	0	37	36.7376	0.262413
11052.3.2.14.rk.t	37.323	37	0.323	37.323	35.579	1.74399
11052.3.20.13.rk.t	36	37	1	36	35.8271	0.172851
11052.3.20.14.rk.t	37.373	37	0.373	37.373	36.6497	0.723274
11052.3.21.13.rk.t	36	36	0	36	33.3936	2.60636
11052.3.21.14.rk.t	37.375	37	0.375	37.375	36.3727	1.00231
11052.3.22.14.rk.t	37.378	36	1.378	37.378	36.0625	1.31552
11052.3.23.14.rk.t	37.381	37	0.381	37.381	36.6061	0.774931
11052.3.24.14.rk.t	37	37	0	37	36.1717	0.828318
11052.3.25.14.rk.t	37.386	37	0.386	37.386	36.129	1.25698
11052.3.26.14.rk.t	37.389	37	0.389	37.389	35.5928	1.79616
11052.3.27.14.rk.t	37.392	36	1.392	37.392	35.5261	1.86593
11052.3.28.14.rk.t	37	37	0	37	36.1012	0.898814
11052.3.29.14.rk.t	37	37	0	37	36.7673	0.232657
11052.3.3.14.rk.t	37.326	37	0.326	37.326	35.931	1.39505
11052.3.30.14.rk.t	37.4	37	0.4	37.4	41.6675	4.26746
11052.3.31.14.rk.t	37.403	36	1.403	37.403	37.4883	0.0853208
11052.3.4.14.rk.t	37.329	37	0.329	37.329	36.4416	0.88745
11052.3.5.14.rk.t	37.332	37	0.332	37.332	37.0234	0.308597
11052.3.6.14.rk.t	37.334	37	0.334	37.334	36.5767	0.75733
11052.3.7.14.rk.t	37.337	37	0.337	37.337	36.0772	1.25977
11052.3.8.14.rk.t	37.34	37	0.34	37.34	36.7319	0.608072
11052.3.9.14.rk.t	37.342	37	0.342	37.342	36.7705	0.571527
11052.4.1.14.rk.t	37.405	37	0.405	37.405	38.3835	0.978473
11052.4.2.14.rk.t	37.408	37	0.408	37.408	34.8328	2.57522
11052.4.3.14.rk.t	37.411	37	0.411	37.411	36.3853	1.02568
11052.4.4.14.rk.t	37.414	37	0.414	37.414	36.4204	0.993589
11052.4.5.14.rk.t	37.416	37	0.416	37.416	36.3949	1.02107
11052.4.6.14.rk.t	37.419	37	0.419	37.419	36.4581	0.960926
11052.4.7.14.rk.t	37.422	37	0.422	37.422	35.2432	2.17877
11052.5.12.rk.t	35	37	2	35	36.662	1.66202
11052.9.30.13.rk.t	36	37	1	36	37.1645	1.16446
11052.RK.Tong.10.23.2008	36	37	1	36	34.8926	1.10741
11052.RK.Tong.10.24.2008	36	36	0	36	36.5748	0.574811
1774.1.Oral.Puer	37	26	11	37	27.7282	9.27185
1774.111.Oral.Puer	34	29	5	34	32.3341	1.6659
1774.12.Oral.Puer	24	37	13	24	33.1426	9.14264
1774.155.Oral.Puer	44	30	14	44	30.2073	13.7927
1774.177.Oral.Puer	50	30	20	50	32.5934	17.4066
1774.221.Oral.Puer	35	19	16	35	31.2141	3.7859
1774.23.Oral.Puer	32	26	6	32	32.276	0.276029
1774.243.Oral.Puer	36	32	4	36	38.226	2.22597
1774.254.Oral.Puer	31	32	1	31	30.606	0.394042
1774.26Oral22.10.09	28	22	6	28	31.2658	3.26577
1774.276.Oral.Puer	41	28	13	41	34.6721	6.32786
1774.298.Oral.Puer	56	31	25	56	31.81	24.19
1774.309.Oral.Puer	50	32	18	50	31.7733	18.2267
1774.320.Oral.Puer	45	30	15	45	31.4015	13.5985
1774.331.Oral.Puer	45	27	18	45	33.6275	11.3725
1774.34.Oral.Puer	25	29	4	25	29.6188	4.61884
1774.342.Oral.Puer	45	30	15	45	32.408	12.592
1774.353.Oral.Puer	47	32	15	47	31.692	15.308
1774.359.Oral.Puer	18	32	14	18	33.6313	15.6313
1774.375.Oral.Puer	52	32	20	52	31.3435	20.6565
1774.381.Oral.Puer	20	32	12	20	33.9421	13.9421
1774.397.Oral.Puer	57	31	26	57	30.8307	26.1693
1774.408.Oral.Puer	63	37	26	63	48.4051	14.5949
1774.414.Oral.Puer	19	32	13	19	35.1662	16.1662
1774.430.Oral.Puer	43	32	11	43	32.1093	10.8907
1774.436.Oral.Puer	20	25	5	20	31.6053	11.6053
1774.441.Oral.Puer	40	34	6	40	32.9556	7.04435
1774.452.Oral.Puer	25	32	7	25	32.4935	7.49347
1774.463.Oral.Puer	30	32	2	30	29.6817	0.318301
1774.474.Oral.Puer	25	32	7	25	32.0883	7.0883
1774.485.Oral.Puer	23	27	4	23	32.3462	9.34623
1774.48Oral23.10.09	22	30	8	22	29.4097	7.40974
1774.496.Oral.Puer	34	32	2	34	29.9433	4.05669
1774.518.Oral.Puer	54	29	25	54	32.6665	21.3335
1774.524.Oral.Puer	20	32	12	20	31.6399	11.6399
1774.56.Oral.Puer	30	33	3	30	34.2614	4.26141
1774.56Oral23.10.09	23	33	10	23	33.8824	10.8824
1774.58Oral24.10.09	26	22	4	26	28.6915	2.69146
1774.61Oral24.10.09	35	22	13	35	29.7797	5.22029
1774.66Oral24.10.09	29	25	4	29	32.7108	3.71079
1774.67Oral24.10.09	19	28	9	19	28.6217	9.62172
1774.6Oral22.10.09	33	32	1	33	33.9832	0.983218
1774.7Oral22.10.09	28	32	4	28	32.0325	4.03246
1774.8Oral22.10.09	24	28	4	24	27.0359	3.0359
1774.L501.Oral.Puer	22	27	5	22	30.0429	8.04295
1774.L514.Oral.Puer	34	32	2	34	32.1592	1.84079
1774.L562.Oral.Puer	21	32	11	21	29.3426	8.34259
1774.L574.Oral.Puer	22	32	10	22	32.5544	10.5544
1841.T20057	22	21	1	22	22.7178	0.71784
1841.T20060	19	21	2	19	22.2032	3.20315
1841.T20062	23	23	0	23	26.7012	3.70121
1841.T20064	22	22	0	22	24.5015	2.50154
1841.T20066	19	22	3	19	24.4467	5.44672
1841.T20069	18	21	3	18	22.2295	4.22952
1841.T20074	27	22	5	27	28.7086	1.70865
1841.T20079	22	22	0	22	23.0627	1.06265
1841.T20084	21	21	0	21	25.2412	4.24121
1841.T20087	24	21	3	24	24.5405	0.54054
1841.T20090	21	21	0	21	23.9144	2.91439
1841.T20095	20	21	1	20	23.1735	3.17353
1841.T20201	20	21	1	20	24.5449	4.5449
1841.T20202	37	28	9	37	32.6423	4.35773
1841.T20203	21	22	1	21	33.8676	12.8676
1841.T20204	21	21	0	21	26.4024	5.40242
1841.T20207	22	21	1	22	22.5707	0.570671
1841.T20208	20	22	2	20	22.9774	2.97741
1841.T20209	25	22	3	25	27.9426	2.94256
1841.T20213	22	22	0	22	23.9022	1.90218
1841.T20214	21	21	0	21	25.4719	4.47192
1841.T20215	20	21	1	20	23.5502	3.55023
1841.T20217	20	21	1	20	22.0678	2.0678
1841.T20219	21	22	1	21	22.4747	1.47469
1841.T20223	22	22	0	22	23.0869	1.08689
1841.T20225	22	21	1	22	25.5451	3.54505
1841.T20231	21	22	1	21	22.8574	1.85743
1841.T20232	20	21	1	20	22.5269	2.52695
1841.T20233	30	21	9	30	23.1548	6.8452
1841.T20237	22	22	0	22	23.7046	1.70461
1841.T20238	55	55	0	55	35.254	19.746
1841.T20239	21	21	0	21	23.3973	2.39731
1841.T20240	21	22	1	21	22.489	1.48903
1841.T20242	32	22	10	32	27.3345	4.66552
1841.T20243	28	22	6	28	32.8034	4.80345
1841.T20244	22	21	1	22	22.9343	0.934316
1841.T20245	20	21	1	20	23.2282	3.22816
1841.T20252	21	22	1	21	23.498	2.49803
1841.T20254	19	22	3	19	25.2845	6.2845
1841.T20255	20	24	4	20	26.6816	6.68156
1841.T20257	21	22	1	21	26.1314	5.13135
1841.T20259	55	55	0	55	34.3085	20.6915
1841.T20261	30	21	9	30	23.8181	6.1819
1841.T20263	32	21	11	32	23.4744	8.52565
1841.T20264	22	21	1	22	35.5576	13.5576
1841.T20265	20	22	2	20	22.9566	2.95659
1841.T20266	22	21	1	22	22.3508	0.350813
1841.T20267	37	27	10	37	31.5256	5.47444
1841.T20273	21	22	1	21	24.966	3.96597
1841.T20275	19	21	2	19	23.3393	4.3393
1841.T20276	25	21	4	25	25.9423	0.942333
1841.T20277	21	21	0	21	23.5161	2.51613
1841.T20279	21	21	0	21	23.2803	2.28027
1841.T20282	21	20	1	21	22.2941	1.29412
1841.T20283	20	21	1	20	23.5913	3.59126
1841.T20285	20	22	2	20	21.7423	1.74233
1841.T20286	21	21	0	21	22.6827	1.68266
1841.T20288	22	22	0	22	22.3614	0.361405
1841.T20290	22	21	1	22	23.9108	1.91077
1841.T20291	21	21	0	21	22.7807	1.78065
1841.T20294	32	21	11	32	25.2232	6.77677
1841.T20295	22	22	0	22	25.8073	3.80733
1841.T20296	21	21	0	21	25.1144	4.11443
1841.T20297	55	55	0	55	35.1639	19.8361
1841.T20298	20	21	1	20	22.3891	2.38908
1841.T20302	21	22	1	21	24.5815	3.58145
1841.T20303	21	23	2	21	24.3366	3.33656
1841.T20304	55	55	0	55	38.0537	16.9463
1841.T20306	21	21	0	21	21.9546	0.954631
1841.T20308	22	22	0	22	23.3106	1.31061
1841.T20309	21	21	0	21	29.9086	8.90855
1841.T20310	37	30	7	37	27.1743	9.82571
1841.T20313	55	55	0	55	40.95	14.05
1841.T20314	55	52	3	55	40.9058	14.0942
1841.T20315	32	22	10	32	25.8385	6.16149
1841.T20316	30	21	9	30	23.0043	6.99574
1841.T20317	22	21	1	22	22.6345	0.634501
1841.T20318	20	22	2	20	22.8214	2.82142
1841.T20319	37	37	0	37	32.3351	4.66488
1841.T20322	19	22	3	19	23.1429	4.1429
1841.T20325	37	26	11	37	32.6012	4.39877
1841.T20326	32	22	10	32	25.0295	6.97048
1841.T20329	32	21	11	32	31.3851	0.61492
1841.T20332	20	21	1	20	26.9726	6.97257
1841.T20333	21	21	0	21	24.9679	3.96792
1841.T20339	30	21	9	30	23.9305	6.06954
1841.T20341	25	23	2	25	27.4433	2.44334
1841.T20346	22	21	1	22	23.3651	1.36512
1841.T20347	55	55	0	55	39.5605	15.4395
1841.T20352	20	22	2	20	23.0095	3.00945
1841.T20353	30	21	9	30	23.6324	6.36763
1841.T20354	20	21	1	20	21.9455	1.94554
1841.T20356	22	21	1	22	24.1125	2.11248
1841.T20358	37	22	15	37	30.4438	6.55625
1841.T20360	21	21	0	21	28.2752	7.27517
1841.T20361	20	21	1	20	24.5306	4.53062
1841.T20364	55	55	0	55	27.6087	27.3913
1841.T20365	21	21	0	21	23.9664	2.9664
1841.T20366	20	22	2	20	22.9981	2.99813
1841.T20367	26	22	4	26	27.8765	1.87654
1841.T20371	20	22	2	20	28.8103	8.81028
1841.T20373	55	55	0	55	34.4116	20.5884
1841.T20379	20	21	1	20	23.1076	3.10757
1841.T20383	37	37	0	37	31.2106	5.78938
1841.T20386	22	21	1	22	22.0391	0.0391313
1841.T20389	21	21	0	21	24.4941	3.4941
1841.T20390	25	21	4	25	27.0727	2.07269
1841.T20394	37	37	0	37	29.6532	7.34683
1841.T20395	32	21	11	32	25.5856	6.41436
1841.T20396	20	21	1	20	22.7703	2.77033
1841.T20397	25	22	3	25	28.5108	3.51083
1841.T20400	37	21	16	37	26.3688	10.6312
1841.T20401	18	24	6	18	22.5832	4.58317
1841.T20406	18	22	4	18	22.2944	4.29445
1841.T20407	19	22	3	19	23.6884	4.68835
1841.T20414	19	21	2	19	23.1396	4.13965
1841.T20423	18	21	3	18	22.5308	4.53077
1841.T20426	18	22	4	18	26.035	8.03501
1841.T20434	19	22	3	19	24.3409	5.34092
1841.T20438	19	22	3	19	24.1138	5.11376
1841.T20439	27	22	5	27	24.6103	2.38969
1841.T20442	27	22	5	27	29.0876	2.08756
1841.T20444	19	21	2	19	24.5416	5.54158
1841.T20446	27	22	5	27	24.8648	2.13519
1841.T20447	19	22	3	19	28.9934	9.99337
1841.T20452	27	24	3	27	23.9102	3.08985
1841.T20454	19	20	1	19	23.2428	4.24277
1841.T20457	27	21	6	27	35.9678	8.96777
1841.T20458	18	21	3	18	23.6181	5.61809
1841.T20467	18	21	3	18	23.0946	5.09461
1841.T20468	18	23	5	18	23.2126	5.21264
1841.T20469	27	22	5	27	22.3084	4.69159
1841.T20470	27	21	6	27	24.7714	2.22862
1841.T20474	18	21	3	18	22.7068	4.70678
1841.T20477	18	22	4	18	22.0933	4.09332
1841.T20478	19	22	3	19	27.6789	8.67886
1841.T20480	27	21	6	27	28.3813	1.38126
1841.T20487	18	21	3	18	22.0666	4.06662
1841.T20501	21	21	0	21	21.456	0.456035
1841.T20502	21	21	0	21	22.9454	1.94535
1841.T20504	20	21	1	20	22.0674	2.0674
1841.T20506	22	22	0	22	23.5778	1.57777
1841.T20507	21	22	1	21	22.0763	1.07627
1841.T20508	22	24	2	22	24.7157	2.71573
1841.T20509	23	22	1	23	26.4447	3.44471
1841.T20511	20	22	2	20	23.0607	3.06065
1841.T20512	21	21	0	21	22.6396	1.63959
1841.T20513	23	22	1	23	23.7514	0.751361
1841.T20515	22	22	0	22	24.4781	2.47807
1841.T20519	20	22	2	20	25.656	5.65597
1841.T20520	21	21	0	21	22.0857	1.08573
1841.T20523	21	21	0	21	24.0722	3.07215
1841.T20524	22	22	0	22	25.1438	3.14381
1841.T20525	20	22	2	20	24.6641	4.66408
1841.T20527	20	23	3	20	23.6728	3.67279
1841.T20528	20	21	1	20	35.3307	15.3307
1841.T20529	20	22	2	20	23.2347	3.23475
1841.T20532	22	22	0	22	25.1708	3.17078
1841.T20533	21	21	0	21	24.606	3.60599
1841.T20534	20	22	2	20	25.622	5.62198
1841.T20535	22	22	0	22	22.2168	0.216757
1841.T20536	21	21	0	21	25.4023	4.40229
1841.T20537	21	21	0	21	22.2462	1.2462
1841.T20539	21	23	2	21	24.6459	3.64595
1841.T20540	23	23	0	23	24.8153	1.81529
1841.T20543	23	23	0	23	23.4978	0.497776
1841.T20545	22	22	0	22	24.496	2.49602
1841.T20546	21	21	0	21	24.2723	3.27225
1841.T20547	36	20	16	36	29.0866	6.91343
1841.T20549	22	21	1	22	25.8983	3.89826
1841.T20552	21	21	0	21	24.6787	3.67869
1841.T20553	41	41	0	41	31.2387	9.7613
1841.T20554	23	23	0	23	27.8554	4.85541
1841.T20555	23	21	2	23	25.4506	2.45057
1841.T20556	36	22	14	36	28.2882	7.7118
1841.T20557	22	22	0	22	23.0861	1.08612
1841.T20558	41	41	0	41	31.7794	9.22062
1841.T20559	21	21	0	21	27.7619	6.76187
1841.T20561	21	21	0	21	26.3035	5.30352
1841.T20563	20	21	1	20	22.0242	2.02415
1841.T20565	20	21	1	20	24.4128	4.41285
1841.T20566	22	21	1	22	25.6669	3.66693
1841.T20568	21	37	16	21	30.7482	9.74819
1841.T20569	41	34	7	41	33.4104	7.58963
1841.T20570	22	22	0	22	23.0465	1.0465
1841.T20571	21	21	0	21	22.5484	1.54838
1841.T20572	23	23	0	23	23.1159	0.1159
1841.T20573	22	21	1	22	25.0849	3.08495
1841.T20574	21	21	0	21	28.2661	7.26609
1841.T20575	20	21	1	20	26.0207	6.02069
1841.T20577	29	20	9	29	22.9947	6.00534
1841.T20578	20	21	1	20	23.0615	3.06151
1841.T20579	21	21	0	21	22.6237	1.62369
1841.T20580	22	22	0	22	23.9255	1.92551
1841.T20581	20	22	2	20	22.7284	2.72842
1841.T20583	23	22	1	23	25.5509	2.5509
1841.T20587	22	26	4	22	25.4646	3.46455
1841.T20589	21	22	1	21	23.6102	2.61021
1841.T20591	21	21	0	21	25.5484	4.54842
1841.T20592	23	22	1	23	25.9465	2.94648
1841.T20593	20	22	2	20	24.2256	4.22559
1841.T20597	20	21	1	20	23.3901	3.39009
1841.T20598	21	21	0	21	22.421	1.42098
1841.T20599	36	21	15	36	24.9412	11.0588
1841.T20600	21	20	1	21	25.0939	4.09387
1841.T20602	22	20	2	22	25.9824	3.98243
1841.T20603	23	21	2	23	21.8469	1.15313
1841.T20605	20	22	2	20	22.6506	2.65055
1841.T20606	21	21	0	21	26.3614	5.36142
1841.T20611	21	22	1	21	22.5596	1.5596
1841.T20612	20	22	2	20	24.5077	4.50767
1841.T20613	21	21	0	21	23.4588	2.45876
1841.T20614	22	22	0	22	25.2837	3.28368
1841.T20616	22	23	1	22	23.0387	1.03865
1841.T20619	21	21	0	21	22.0479	1.04788
1841.T20623	23	21	2	23	24.6666	1.6666
1841.T20624	36	21	15	36	28.2211	7.7789
1841.T20625	22	22	0	22	23.4538	1.45382
1841.T20626	22	21	1	22	24.1187	2.1187
1841.T20627	22	22	0	22	23.4339	1.43392
1841.T20630	21	21	0	21	24.0035	3.00351
1841.T20632	41	23	18	41	30.2173	10.7827
1841.T20634	20	20	0	20	23.7441	3.74409
1841.T20636	20	21	1	20	23.4041	3.40405
1841.T20638	20	21	1	20	22.2325	2.23249
1841.T20639	22	21	1	22	24.4862	2.48618
1841.T20640	20	22	2	20	24.4136	4.41359
1841.T20643	20	21	1	20	22.4728	2.47279
1841.T20644	23	21	2	23	22.2057	0.794279
1841.T20646	21	21	0	21	23.3692	2.36916
1841.T20647	21	21	0	21	25.2126	4.21264
1841.T20649	21	21	0	21	22.6563	1.65626
1841.T20651	21	22	1	21	27.3795	6.37953
1841.T20652	22	21	1	22	24.0276	2.02763
1841.T20654	21	21	0	21	24.9932	3.99317
1841.T20656	21	21	0	21	25.0655	4.06549
1841.T20658	21	22	1	21	27.0461	6.04606
1841.T20659	20	21	1	20	26.2032	6.20322
1841.T20668	20	21	1	20	27.6446	7.64462
1841.T20669	29	22	7	29	26.4308	2.56923
1841.T20671	21	22	1	21	23.7927	2.79266
1841.T20672	20	31	11	20	37.5862	17.5862
1841.T20674	20	20	0	20	24.9808	4.98083
1841.T20677	20	20	0	20	24.5759	4.5759
1841.T20678	21	21	0	21	23.502	2.50197
1841.T20680	20	22	2	20	23.8872	3.88719
1841.T20681	36	21	15	36	28.0155	7.98453
1841.T20683	20	20	0	20	24.0808	4.08078
1841.T20684	20	21	1	20	24.7019	4.7019
1841.T20685	21	21	0	21	24.6608	3.66076
1841.T20686	22	22	0	22	27.9754	5.97539
1841.T20687	20	21	1	20	23.5222	3.52217
1841.T20688	22	22	0	22	24.2552	2.25517
1841.T20689	21	22	1	21	27.8304	6.83041
1841.T20690	21	22	1	21	27.01	6.01003
1841.T20691	23	21	2	23	25.6706	2.67061
1841.T20693	21	22	1	21	22.2464	1.24643
1841.T20694	23	21	2	23	22.543	0.456983
1841.T20696	22	21	1	22	21.9444	0.055611
1841.T20697	20	21	1	20	22.7976	2.79761
1841.T20699	41	41	0	41	31.1073	9.89274
1841.T20700	23	21	2	23	30.4594	7.45942
1841.T20701	22	22	0	22	22.9913	0.991329
1841.T20705	21	26	5	21	24.5539	3.55392
1841.T20707	23	21	2	23	26.8114	3.81137
1841.T20708	29	23	6	29	29.148	0.147986
1841.T20710	22	21	1	22	22.8451	0.845129
1841.T20713	21	21	0	21	23.2298	2.22982
1841.T20714	23	20	3	23	23.3755	0.375488
1841.T20715	22	21	1	22	23.2222	1.22222
1841.T20716	21	21	0	21	23.7476	2.74755
1841.T20717	21	21	0	21	25.149	4.14897
1841.T20718	20	21	1	20	24.0652	4.06518
1841.T20719	21	22	1	21	24.2432	3.24323
1841.T20721	22	22	0	22	25.6857	3.6857
1841.T20725	20	21	1	20	22.6617	2.66166
1841.T20726	21	21	0	21	24.0197	3.01974
1841.T20728	22	21	1	22	23.7026	1.70264
1841.T20729	36	22	14	36	28.5306	7.4694
1841.T20731	20	44	24	20	39.5901	19.5901
1841.T20733	36	21	15	36	24.3784	11.6216
1841.T20738	23	23	0	23	24.7488	1.74885
1841.T20740	21	21	0	21	21.923	0.922978
1841.T20742	21	21	0	21	22.4307	1.43071
1841.T20745	21	21	0	21	24.5887	3.58871
1841.T20746	20	21	1	20	23.5209	3.52088
1841.T20747	21	21	0	21	22.8403	1.84029
1841.T20749	21	21	0	21	31.8562	10.8562
1841.T20752	20	20	0	20	22.164	2.164
1841.T20753	20	27	7	20	29.3803	9.38034
1841.T20754	22	22	0	22	24.0372	2.03721
1841.T20755	20	21	1	20	23.5129	3.51286
1841.T20756	23	21	2	23	25.4631	2.46314
1841.T20757	21	22	1	21	32.3156	11.3156
1841.T20759	22	21	1	22	23.8928	1.89283
1841.T20761	20	20	0	20	30.0949	10.0949
1841.T20762	21	22	1	21	24.8795	3.8795
1841.T20764	21	21	0	21	23.2826	2.2826
1841.T20765b	21	27	6	21	23.5351	2.53514
1841.T20767	21	21	0	21	21.9805	0.980454
1841.T20768	22	22	0	22	25.0246	3.02464
1841.T20769	21	21	0	21	26.6024	5.60242
1841.T20770	20	22	2	20	22.8425	2.84247
1841.T20772	23	22	1	23	22.8188	0.181186
1841.T20774	21	20	1	21	30.263	9.26295
1841.T20777	20	22	2	20	23.2353	3.2353
1841.T20778	21	21	0	21	23.1796	2.17957
1841.T20782	22	21	1	22	31.6064	9.6064
1841.T20783	21	23	2	21	26.5736	5.57361
1841.T20784	21	21	0	21	22.5817	1.58167
1841.T20785	29	23	6	29	25.6218	3.37821
1841.T20787	21	21	0	21	23.71	2.70999
1841.T20788	22	22	0	22	22.7808	0.780839
1841.T20792	20	23	3	20	28.5618	8.56185
1841.T20795	21	21	0	21	23.7474	2.74742
1841.T20798	22	22	0	22	22.4885	0.488496
1841.T20799	21	21	0	21	22.9317	1.93168
1841.T20800	20	22	2	20	23.1751	3.17506
1841.T20801	20	22	2	20	22.6337	2.63372
1841.T20802	20	20	0	20	22.8619	2.86193
1841.T20803	22	22	0	22	24.7018	2.7018
1841.T20804	21	21	0	21	25.2117	4.21168
1841.T20805	21	21	0	21	25.3371	4.3371
1841.T20806	22	21	1	22	23.0148	1.01484
1841.T20807	41	41	0	41	35.6168	5.38324
1841.T20809	21	22	1	21	23.7633	2.76333
1841.T20812	21	21	0	21	28.5414	7.5414
1841.T20814	22	22	0	22	25.6083	3.60825
1841.T20815	20	21	1	20	23.6559	3.65594
1841.T20816	22	21	1	22	23.6656	1.6656
1841.T20817	21	23	2	21	34.237	13.237
1841.T20818	20	21	1	20	25.1739	5.17395
1841.T20819	21	22	1	21	24.599	3.59905
1841.T20820	21	22	1	21	24.9972	3.99725
1841.T20821	29	21	8	29	23.6789	5.32109
1841.T20822	21	21	0	21	21.8402	0.840209
1841.T20823	22	23	1	22	27.8329	5.83294
1841.T20825	21	21	0	21	23.9897	2.98969
1841.T20827	20	21	1	20	23.6188	3.61884
1841.T20828	20	20	0	20	22.2274	2.22742
1841.T20829	20	20	0	20	24.7531	4.75308
1841.T20830	20	22	2	20	23.3116	3.3116
1841.T20831	21	21	0	21	23.513	2.51302
1841.T20835	20	23	3	20	23.4142	3.41417
1841.T20837	23	22	1	23	23.6501	0.65013
1841.T20838	20	22	2	20	23.4241	3.42409
1841.T20839	29	22	7	29	24.549	4.45098
1841.T20840	41	36	5	41	31.5162	9.48385
1841.T20841	36	21	15	36	27.6667	8.33325
1841.T20842	20	22	2	20	22.9053	2.90527
1841.T20843	22	20	2	22	23.433	1.43297
1841.T20845	23	21	2	23	24.0626	1.06262
1841.T20847	21	22	1	21	23.7484	2.74839
1841.T20848	20	21	1	20	22.5558	2.55584
1841.T20849	41	27	14	41	26.9949	14.0051
1841.T20850	22	29	7	22	36.2474	14.2474
1841.T20851	21	21	0	21	24.6819	3.68193
1841.T20852	22	22	0	22	26.9892	4.98918
1841.T20853	22	22	0	22	23.4855	1.48551
1841.T20857	23	21	2	23	24.8865	1.88651
1841.T20859	21	32	11	21	32.2158	11.2158
1841.T20860	20	21	1	20	22.1122	2.11218
1841.T20862	22	21	1	22	23.2105	1.21051
1841.T20864	20	24	4	20	27.8739	7.87395
1841.T20865	23	22	1	23	26.3076	3.30761
1841.T20866	20	22	2	20	21.9865	1.98647
1841.T20869	23	22	1	23	30.7789	7.77891
1841.T20871	21	21	0	21	23.635	2.63504
1841.T20873	36	22	14	36	30.5724	5.42764
1841.T20878	20	22	2	20	22.3278	2.32782
1841.T20881	20	21	1	20	23.5348	3.53481
1841.T20882	20	22	2	20	23.4807	3.48065
1841.T20883	23	21	2	23	24.2384	1.23835
1841.T20884	22	21	1	22	25.3441	3.34414
1841.T20885	23	23	0	23	28.6607	5.66069
1841.T20887	20	22	2	20	25.2059	5.20591
1841.T20888	21	23	2	21	25.0273	4.02726
1841.T20889	29	23	6	29	27.6084	1.39159
1841.T20890	22	21	1	22	24.6359	2.63593
1841.T20891	21	21	0	21	25.5027	4.50274
1841.T20892	20	22	2	20	22.5613	2.56132
1841.T20893	21	21	0	21	21.9957	0.995693
1841.T20895	22	22	0	22	23.8724	1.87239
1841.T20896	21	21	0	21	28.4281	7.42807
1841.T20898	21	24	3	21	25.9776	4.97758
1841.T20899	20	21	1	20	22.8902	2.89022
1841.T20902	33	33	0	33	31.5287	1.47135
1841.T20903	32	22	10	32	26.8309	5.16906
1841.T20904	28	22	6	28	26.2325	1.76753
1841.T20905	22	22	0	22	22.8038	0.803816
1841.T20909	21	22	1	21	25.0675	4.06753
1841.T20912	20	20	0	20	22.4725	2.47254
1841.T20913	30	21	9	30	24.5294	5.47058
1841.T20916	30	21	9	30	23.1005	6.89955
1841.T20917	21	22	1	21	22.659	1.65905
1841.T20919	30	22	8	30	23.5272	6.47283
1841.T20922	28	22	6	28	27.1071	0.892857
1841.T20924	22	21	1	22	23.1861	1.18614
1841.T20928	19	22	3	19	24.6298	5.62985
1841.T20929	21	21	0	21	26.0391	5.03911
1841.T20930	20	22	2	20	22.5321	2.53206
1841.T20931	20	21	1	20	22.3404	2.34041
1841.T20933	21	21	0	21	21.7044	0.704417
1841.T20935	21	21	0	21	24.1496	3.14962
1841.T20936	21	22	1	21	25.3391	4.33906
1841.T20937	21	21	0	21	30.0879	9.08794
1841.T20938	21	29	8	21	27.5607	6.56069
1841.T20939	23	33	10	23	24.1579	1.15794
1841.T20944	22	21	1	22	22.992	0.992015
1841.T20945	20	22	2	20	27.2865	7.28651
1841.T20946	22	22	0	22	26.0843	4.08431
1841.T20947	37	21	16	37	29.1676	7.83235
1841.T20948	30	22	8	30	26.5378	3.4622
1841.T20951	22	20	2	22	28.5796	6.57958
1841.T20952	20	20	0	20	23.7608	3.76076
1841.T20957	21	22	1	21	21.6355	0.635505
1841.T20960	20	21	1	20	21.6546	1.65459
1841.T20961	22	21	1	22	24.6224	2.62242
1841.T20963	19	21	2	19	21.9703	2.9703
1841.T20967	20	21	1	20	25.9294	5.92943
1841.T20969	20	21	1	20	22.3661	2.36609
1841.T20971	22	22	0	22	23.9257	1.92568
1841.T20972	21	22	1	21	22.6494	1.64938
1841.T20974	22	21	1	22	24.6991	2.69912
1841.T20976	20	21	1	20	22.1878	2.18778
1841.T20977	21	22	1	21	25.6702	4.67018
1841.T20979	20	21	1	20	24.5852	4.58522
1841.T20983	32	21	11	32	24.8616	7.13843
1841.T20984	21	22	1	21	25.2657	4.26565
1841.T20986	22	22	0	22	23.055	1.05503
1841.T20991	20	21	1	20	22.9561	2.95611
1841.T20992	20	21	1	20	22.9651	2.96507
1841.T20993	25	22	3	25	25.6673	0.667306
1841.T20996	20	22	2	20	21.8049	1.80489
1841.T20997	24	21	3	24	24.8866	0.886595
1841.T20998	20	22	2	20	21.8184	1.81845
1841.T20999	20	22	2	20	24.8085	4.8085
1841.T21000	20	20	0	20	22.5158	2.51585
1841.T21003	20	21	1	20	24.3603	4.36032
1841.T21007	22	22	0	22	22.6358	0.635819
1841.T21010	21	21	0	21	26.248	5.24802
1841.T21013	27	21	6	27	26.3622	0.637809
1841.T21019	23	23	0	23	26.3367	3.3367
1841.T21020	22	22	0	22	22.7622	0.762167
1841.T21025	23	22	1	23	22.4424	0.557616
1841.T21029	20	21	1	20	25.0842	5.08416
1841.T21030	23	21	2	23	23.5776	0.577613
1841.T21033	23	22	1	23	23.0583	0.05832
1841.T21036	27	21	6	27	25.7578	1.24224
1841.T21038	22	21	1	22	23.6209	1.62095
1841.T21042	20	23	3	20	23.3106	3.31062
1841.T21043	22	22	0	22	23.5062	1.50616
1841.T21044	23	23	0	23	23.5029	0.50294
1841.T21045	20	21	1	20	27.3215	7.32154
1841.T21048	23	23	0	23	23.7741	0.774139
1841.T21052	23	22	1	23	27.1816	4.18157
1841.T21055	23	22	1	23	25.9106	2.9106
1841.T21063	27	26	1	27	27.572	0.572047
1841.T21068	23	23	0	23	26.4166	3.41661
1841.T21069	23	21	2	23	28.2736	5.27365
1841.T21071	22	22	0	22	27.3086	5.30859
1841.T21072	20	21	1	20	25.2989	5.29895
1841.T21081	27	21	6	27	29.8824	2.88244
1841.T21083	20	22	2	20	26.334	6.33403
1841.T21086	20	22	2	20	37.0094	17.0094
1841.T21088	22	21	1	22	27.4926	5.49256
1841.T21091	27	21	6	27	29.2242	2.22421
1841.T21093	21	22	1	21	25.3801	4.38013
1841.T21094	23	22	1	23	32.5924	9.59238
1841.T21102	22	20	2	22	25.0357	3.03566
1841.T21103	30	22	8	30	25.1286	4.87137
1841.T21105	32	23	9	32	26.1381	5.86188
1841.T21106	20	21	1	20	28.4527	8.45266
1841.T21108	21	21	0	21	23.3547	2.35469
1841.T21109	21	21	0	21	24.3927	3.39272
1841.T21110	22	21	1	22	21.4173	0.582709
1841.T21111	33	23	10	33	31.1186	1.88135
1841.T21112	32	21	11	32	23.6046	8.39538
1841.T21113	24	24	0	24	24.9751	0.975147
1841.T21115	21	21	0	21	23.5805	2.58051
1841.T21119	20	22	2	20	22.808	2.80802
1841.T21120	21	22	1	21	23.1829	2.18293
1841.T21121	55	55	0	55	38.6511	16.3489
1841.T21122	21	21	0	21	24.4074	3.40739
1841.T21124	21	22	1	21	30.8791	9.87911
1841.T21128	22	22	0	22	28.6085	6.60847
1841.T21131	33	21	12	33	27.5734	5.42664
1841.T21133	20	21	1	20	26.4851	6.48514
1841.T21137	28	21	7	28	24.0184	3.98162
1841.T21139	20	22	2	20	22.1282	2.12819
1841.T21141	30	20	10	30	23.2627	6.7373
1841.T21145	21	21	0	21	25.6288	4.62883
1841.T21146	26	23	3	26	27.0934	1.09339
1841.T21149	22	22	0	22	23.1011	1.10111
1841.T21153	30	23	7	30	29.6117	0.388333
1841.T21154	21	21	0	21	24.6099	3.60991
1841.T21157	37	27	10	37	31.1159	5.88413
1841.T21159	21	22	1	21	24.2806	3.28056
1841.T21160	19	22	3	19	22.6522	3.65218
1841.T21162	26	21	5	26	26.751	0.750957
1841.T21163	32	21	11	32	24.366	7.63401
1841.T21164	24	22	2	24	24.8808	0.880786
1841.T21166	25	22	3	25	24.0727	0.927255
1841.T21168	33	22	11	33	24.908	8.09205
1841.T21169	20	21	1	20	24.7114	4.71135
1841.T21170	21	21	0	21	22.6074	1.60744
1841.T21171	33	22	11	33	28.5987	4.40126
1841.T21172	33	21	12	33	28.5481	4.45185
1841.T21173	20	21	1	20	22.7905	2.79046
1841.T21174	20	20	0	20	22.7984	2.7984
1841.T21175	32	22	10	32	28.5628	3.43718
1841.T21177	30	21	9	30	27.636	2.36399
1841.T21178	30	22	8	30	26.6758	3.32416
1841.T21180	33	22	11	33	23.3682	9.63184
1841.T21181	33	31	2	33	31.0171	1.98288
1841.T21182	33	31	2	33	34.5525	1.55249
1841.T21183	20	20	0	20	26.1128	6.11275
1841.T21184	24	21	3	24	25.4148	1.41478
1841.T21185	25	23	2	25	27.5356	2.53565
1841.T21187	21	23	2	21	26.2578	5.25778
1841.T21188	33	31	2	33	32.2223	0.777702
1841.T21189	32	22	10	32	23.9602	8.03982
1841.T21190	26	21	5	26	24.2649	1.73507
1841.T21191	30	25	5	30	26.3587	3.64132
1841.T21192	28	22	6	28	26.9326	1.06745
1841.T21194	25	21	4	25	26.0134	1.01337
1841.T21195	24	24	0	24	24.881	0.881031
1841.T21197	55	55	0	55	33.8517	21.1483
1841.T21201	20	21	1	20	24.6975	4.69746
1841.T21202	32	22	10	32	26.8132	5.18682
1841.T21203	21	22	1	21	24.0034	3.00342
1841.T21205	21	21	0	21	22.3224	1.32243
1841.T21207	55	55	0	55	26.2495	28.7505
1841.T21212	24	21	3	24	24.7929	0.792906
1841.T21216	28	22	6	28	24.2264	3.77359
1841.T21217	21	21	0	21	24.4455	3.44546
1841.T21227	25	21	4	25	27.3874	2.38744
1841.T21230	32	21	11	32	28.6493	3.35066
1841.T21232	32	22	10	32	28.5362	3.46384
1841.T21235	25	21	4	25	26.4142	1.4142
1841.T21241	22	21	1	22	22.7552	0.755237
1841.T21243	24	22	2	24	25.5978	1.59775
1841.T21245	33	31	2	33	30.4157	2.58434
1841.T21250	24	24	0	24	26.5098	2.50985
1841.T21256	19	21	2	19	23.1059	4.10593
1841.T21258	21	22	1	21	24.9612	3.96119
1841.T21264	22	21	1	22	24.4871	2.48713
1841.T21271	28	22	6	28	26.1654	1.83463
1841.T21275	30	24	6	30	27.3294	2.6706
1841.T21277	19	21	2	19	23.045	4.04498
1841.T21280	25	22	3	25	27.0514	2.05135
1841.T21284	26	22	4	26	24.0899	1.9101
1841.T21287	25	22	3	25	27.469	2.46903
1841.T21288	24	24	0	24	26.5619	2.56187
1841.T21289	37	22	15	37	28.4404	8.55961
1841.T21296	24	24	0	24	27.5373	3.53731
1841.T21298	33	22	11	33	32.3012	0.698827
1841.T21299	20	20	0	20	23.3878	3.38777
1841.T21300	22	22	0	22	23.8033	1.80328
1841.T21305	20	20	0	20	21.7285	1.72847
1841.T21306	21	21	0	21	23.2749	2.27492
1841.T21307	21	22	1	21	23.6168	2.61676
1841.T21308	20	21	1	20	22.1866	2.18657
1841.T21309	26	22	4	26	23.9248	2.07519
1841.T21310	21	23	2	21	24.4308	3.43082
1841.T21311	26	21	5	26	25.9159	0.0840862
1841.T21312	22	21	1	22	24.8343	2.83433
1841.T21314	25	23	2	25	25.3616	0.361598
1841.T21316	21	22	1	21	23.615	2.61503
1841.T21317	22	21	1	22	22.0882	0.0881586
1841.T21320	20	21	1	20	23.4461	3.44612
1841.T21324	20	21	1	20	23.8692	3.86917
1841.T21325	21	21	0	21	24.1819	3.18186
1841.T21327	22	22	0	22	25.178	3.17803
1841.T21330	20	21	1	20	22.0846	2.0846
1841.T21333	20	21	1	20	22.9003	2.90028
1841.T21335	22	21	1	22	22.5333	0.533305
1841.T21354	20	21	1	20	22.2554	2.2554
1841.T21355	30	21	9	30	23.3679	6.63214
1841.T21357	37	37	0	37	28.6438	8.35618
1841.T21366	28	22	6	28	25.9045	2.09551
1841.T21367	22	21	1	22	24.9753	2.97532
1841.T21369	32	21	11	32	25.8282	6.17184
1841.T21386	21	20	1	21	23.4098	2.40982
1841.T21392	55	21	34	55	32.9146	22.0854
1841.T21396	19	21	2	19	22.923	3.92297
1841.T21397	26	21	5	26	29.1475	3.14754
1841.T21403	23	21	2	23	23.1288	0.128844
1841.T21406	22	22	0	22	31.1021	9.10209
1841.T21408	22	21	1	22	22.2172	0.217245
1841.T21413	20	22	2	20	24.8175	4.81754
1841.T21416	20	22	2	20	27.7825	7.78253
1841.T21418	23	22	1	23	26.4251	3.42511
1841.T21420	23	21	2	23	23.2444	0.244386
1841.T21421	21	21	0	21	22.543	1.54297
1841.T21423	19	23	4	19	25.0898	6.0898
1841.T21425	20	21	1	20	26.9022	6.90218
1841.T21429	20	21	1	20	25.6412	5.64124
1841.T21430	22	21	1	22	24.4003	2.40032
1841.T21432	23	23	0	23	28.9358	5.93584
1841.T21433	22	21	1	22	23.0209	1.02089
1841.T21436	22	21	1	22	29.1024	7.10238
1841.T21438	27	21	6	27	29.8195	2.81949
1841.T21441	20	22	2	20	25.3879	5.3879
1841.T21443	20	24	4	20	25.0883	5.08829
1841.T21448	22	22	0	22	23.1165	1.11652
1841.T21449	23	23	0	23	26.7544	3.7544
1841.T21451	20	21	1	20	27.1593	7.1593
1841.T21452	20	21	1	20	26.6845	6.68445
1841.T21453	20	20	0	20	22.1613	2.16129
1841.T21455	22	22	0	22	23.3582	1.35817
1841.T21457	23	23	0	23	29.2981	6.29805
1841.T21462	22	22	0	22	23.7122	1.71223
1841.T21465	20	22	2	20	24.5328	4.53283
1841.T21468	22	22	0	22	23.344	1.34404
1841.T21469	23	22	1	23	25.8257	2.82568
1841.T21471	27	21	6	27	26.8119	0.188072
1841.T21472	27	41	14	27	35.3582	8.35825
1841.T21475	23	21	2	23	23.2209	0.220939
1841.T21480	27	22	5	27	25.6489	1.35107
1841.T21482	20	22	2	20	25.9911	5.99106
1841.T21483	23	20	3	23	22.8198	0.180209
1841.T21484	23	23	0	23	30.5216	7.52156
1841.T21486	23	23	0	23	26.0171	3.01706
1841.T21488	23	22	1	23	22.9873	0.0127062
1841.T21490	27	21	6	27	26.4294	0.57055
[truncated: 1,063 more rows]

## Sheet: Table S9-1 2 3
Table S9-1 Cross-sex age prediction performance using sex-stratified training and testing sets.														Table S9-2 Age prediction performance with and without sex as a dummy variable.										Table S9-3 Comparison of age prediction performance with or without inclusion of sex as a dummy variable using Wilcoxon signed-rank test.
[truncated: 1,346 more rows]

[truncated: 1 more sheets: Table S10-1 2]
